# Supplementary material for: MITF controls the TCA cycle to modulate the melanoma hypoxia response
Source: Pigment Cell Melanoma Res. 2019 Jul 8;32(6):792–808. doi: 10.1111/pcmr.12802 (PMC6777998; doi:10.1111/pcmr.12802)
Supplement: Supplementary file 5 [file PCMR-32-792-s005.xlsx]

## Sheet: 501_12h
Symbol	logFC	FC	logCPM	F	PValue	FDR
BEND6	-5.36052	0.0243401	-0.271973	15.0395	0.000468765	0.00260642
IL10	-5.20856	0.0270438	-0.268988	15.7771	0.000467533	0.00260169
IL24	-4.90948	0.0332735	1.90055	40.5717	2.41241e-07	4.63047e-06
NDST3	-4.47778	0.0448802	-0.229161	8.6063	0.00643929	0.0226639
ITK	-4.47295	0.0450307	-0.594892	7.40127	0.010273	0.0332227
EID3	-4.32999	0.0497213	0.0721644	8.54917	0.00636781	0.0224704
LOC200726	-4.32759	0.0498041	-0.376551	8.3746	0.00686573	0.0238872
MINOS1P1	-4.15007	0.0563255	-0.812115	5.65979	0.0232294	0.0631876
FSIP1	-4.01842	0.0617071	0.184442	18.1152	0.000175052	0.00114748
PLCE1-AS1	-3.93013	0.0656012	-0.155833	6.15356	0.0190817	0.0541648
GHRLOS	-3.92648	0.0657675	-0.584477	6.75742	0.0141085	0.0426321
SERPINB2	-3.69229	0.0773586	-0.607023	5.47337	0.0268463	0.0704529
LINC00326	-3.51702	0.087352	-0.420657	14.3152	0.000574686	0.00309293
ID1	-3.48502	0.0893108	5.6708	99.7705	7.78558e-12	6.43042e-10
IGFN1	-3.47352	0.0900256	3.0227	16.7465	0.00023556	0.00146879
LOC102723703	-3.31548	0.100448	0.0131798	9.43566	0.0042156	0.0160128
ID3	-3.1308	0.114165	8.37946	73.9914	3.42337e-10	1.68425e-08
TRIM67	-3.11559	0.115375	-0.239047	9.77312	0.00353069	0.0138305
LYPD1	-3.0513	0.120633	0.222493	13.3622	0.000826673	0.00417225
TUBA3C	-3.02317	0.123008	0.803258	23.2411	3.04937e-05	0.000265878
BRICD5	-2.99097	0.125785	-0.0651765	8.63806	0.00593528	0.0212243
ART3	-2.98733	0.126103	-0.342496	7.17277	0.0116774	0.036609
GNB3	-2.83143	0.140493	-0.263743	10.069	0.00311541	0.0125095
SH3BP5-AS1	-2.81623	0.141981	0.13437	10.035	0.003278	0.0130545
SNORD47	-2.7577	0.14786	1.08736	19.8618	8.03362e-05	0.000603357
TAPT1-AS1	-2.73877	0.149813	-0.403713	7.9934	0.00787723	0.0268042
MIR3607	-2.71319	0.152493	-0.573198	5.01291	0.0323872	0.0818569
KRTAP7-1	-2.70683	0.153166	0.243264	6.1431	0.0184173	0.0526682
LOC101928020	-2.70074	0.153815	-0.233147	7.67065	0.00909782	0.0301667
SYNPO2	-2.66428	0.157751	2.07013	40.7551	2.30946e-07	4.45168e-06
ERCC-00170	-2.56479	0.169013	1.68821	10.0584	0.0031293	0.0125578
KCNJ14	-2.55069	0.170673	-0.0526609	7.00713	0.0122977	0.0381311
UCP3	-2.54953	0.17081	0.159032	7.39205	0.010316	0.0333145
MICAL2	-2.4331	0.185167	2.1459	30.0985	3.56174e-06	4.46134e-05
ERCC-00144	-2.37284	0.193065	3.79827	75.4159	2.7154e-10	1.37057e-08
SLC5A6	-2.36576	0.194014	6.08262	124.189	4.02664e-13	4.9437e-11
ERCC-00108	-2.32325	0.199816	9.27588	27.2159	8.097e-06	8.82751e-05
ERCC-00092	-2.32035	0.200218	8.90203	13.7791	0.000704386	0.00365969
ICOS	-2.31897	0.200411	0.389018	14.4463	0.000582737	0.00312696
ERCC-00130	-2.3046	0.202417	16.036	21.369	4.88995e-05	0.000395726
ERCC-00116	-2.29734	0.203438	4.2649	13.2582	0.00086059	0.00431498
CHST6	-2.26563	0.207958	2.25626	46.4958	6.2149e-08	1.48852e-06
VPS9D1-AS1	-2.25627	0.209312	1.63173	32.268	1.96813e-06	2.71201e-05
ERCC-00136	-2.24343	0.211183	10.5306	25.5028	1.34494e-05	0.000135121
CTPS1	-2.237	0.212127	6.09167	206.203	2.51601e-16	9.17152e-14
ERCC-00004	-2.22927	0.213267	10.4824	65.4071	1.48128e-09	5.78022e-08
PPRC1	-2.22876	0.213343	4.85046	162.692	8.58551e-15	1.88715e-12
CSAG4	-2.21582	0.215265	-0.222146	5.71436	0.0226231	0.0620212
GABBR2	-2.20077	0.217521	0.340716	13.0688	0.000926188	0.00458985
ERCC-00095	-2.20007	0.217627	4.89756	25.7738	1.23995e-05	0.000126411
STON2	-2.19647	0.218171	1.23394	17.3822	0.00018804	0.00121971
MIR363	-2.17571	0.221332	0.123266	12.3338	0.00129921	0.00609489
MRO	-2.16556	0.222896	0.749717	15.3607	0.000389255	0.00224208
ERCC-00154	-2.15125	0.225117	1.16547	4.6571	0.0382159	0.093502
SP140	-2.14378	0.226287	-0.16095	5.29485	0.0273963	0.071593
METAP1D	-2.09246	0.234481	-0.072927	4.21218	0.0480461	0.111755
ERCC-00019	-2.08356	0.235932	5.0269	5.05149	0.0309404	0.0789174
ERCC-00062	-2.07851	0.236758	2.54496	25.9766	1.16705e-05	0.000119853
NOV	-2.05444	0.240742	3.7768	51.4942	2.13675e-08	5.82573e-07
SNORD14A	-2.04206	0.242817	0.317199	5.40734	0.0266873	0.0701166
SNORD99	-2.04192	0.242841	1.38159	21.983	4.50205e-05	0.00036938
AEN	-2.03711	0.243651	6.63149	248.576	1.42676e-17	9.19805e-15
HIST1H2AM	-2.0366	0.243738	-0.212157	4.35631	0.0450863	0.106377
ACTG1P20	-2.02239	0.246149	0.478288	7.18453	0.0110934	0.0352238
AIM1	-2.02121	0.246351	-0.0227694	4.69778	0.0374343	0.0919529
MRM1	-2.01627	0.247197	2.11466	25.4273	1.37581e-05	0.00013746
LOC494127	-2.01313	0.247735	-0.134267	6.45097	0.0162536	0.0477585
DGKI	-1.99774	0.250392	1.36856	20.9984	6.1488e-05	0.000480528
TSEN2	-1.96349	0.256407	1.80845	34.1012	1.21082e-06	1.80885e-05
TACC2	-1.95886	0.257232	0.309249	5.76527	0.0217346	0.060081
ELMO3	-1.95482	0.257952	0.875255	9.15466	0.00460258	0.0172082
SND1-IT1	-1.95403	0.258094	0.664735	7.09631	0.011555	0.0362922
FDXACB1	-1.94902	0.258993	1.31006	20.6134	6.95737e-05	0.000533192
ID2	-1.94811	0.259155	3.60038	29.3095	4.44221e-06	5.33849e-05
LINC00052	-1.94593	0.259548	0.112283	7.42949	0.0101426	0.0329024
RABEPK	-1.93016	0.2624	5.46293	185.52	1.23437e-15	3.65696e-13
CDC25A	-1.92999	0.262432	6.38898	70.1688	6.4747e-10	2.82812e-08
LCTL	-1.92604	0.263151	-0.256095	4.65495	0.0387339	0.0943459
ERCC-00131	-1.9179	0.264639	4.38087	23.8801	2.2064e-05	0.000203168
HSPA1B	-1.91104	0.265902	6.18766	30.5451	3.14708e-06	4.04257e-05
CILP2	-1.90502	0.267013	1.30598	10.3996	0.00271224	0.0111333
MBNL1-AS1	-1.90411	0.26718	0.615649	11.6158	0.00164677	0.00741891
MPZL3	-1.87295	0.273014	0.00846791	4.84887	0.0346811	0.086389
KITLG	-1.86129	0.27523	2.98965	24.5385	1.80175e-05	0.000170991
MTCP1	-1.85929	0.275612	-0.219919	5.07742	0.0309295	0.0789174
FLRT3	-1.83129	0.281014	0.831815	7.77281	0.00847944	0.0284625
MON1A	-1.82533	0.282176	2.9584	29.1021	4.71e-06	5.58642e-05
CTU2	-1.81475	0.284254	3.12783	34.9962	9.59836e-07	1.5018e-05
LOC100500773	-1.79475	0.288221	0.35292	8.911	0.00511631	0.018692
SNAR-C3	-1.78789	0.289596	0.711336	10.544	0.00265669	0.0109448
CLSPN	-1.77634	0.291924	5.42	19.7174	8.43136e-05	0.00062754
HSPA8	-1.77349	0.2925	8.94893	89.9653	2.9886e-11	2.01627e-09
SLC16A9	-1.75737	0.295786	0.449801	6.70396	0.0141482	0.0427236
GPATCH4	-1.74854	0.297603	7.59176	70.7287	5.88915e-10	2.62279e-08
UFSP1	-1.74068	0.299229	1.1989	12.0277	0.0013958	0.0064525
LOC101927151	-1.74042	0.299283	2.32495	17.7619	0.000164605	0.00109054
NOL6	-1.7401	0.29935	5.77299	73.8161	3.52318e-10	1.72093e-08
C1QTNF9B-AS1	-1.73354	0.300712	0.400673	6.51942	0.0151348	0.0450869
C1orf198	-1.72751	0.301973	4.91193	56.8563	7.27609e-09	2.30066e-07
SMAD6	-1.72479	0.302543	2.83882	44.1873	1.04124e-07	2.29612e-06
NAPRT	-1.72475	0.30255	0.279015	6.36244	0.016601	0.0485386
LOC286437	-1.71287	0.305053	1.51199	8.7808	0.0054157	0.0196134
RCBTB2	-1.71094	0.305461	1.3363	12.6927	0.00107277	0.00521875
MYOZ2	-1.69969	0.307852	0.790254	6.61081	0.0144958	0.0435802
LOC100129550	-1.68003	0.312077	0.940546	11.6516	0.00162314	0.00732941
LINC01301	-1.67344	0.313506	0.959778	5.29392	0.027409	0.0716123
SNHG9	-1.66731	0.31484	3.87295	51.9205	1.95654e-08	5.40846e-07
ANKRD1	-1.66541	0.315254	1.15708	5.86837	0.020672	0.0577056
ACTG2	-1.6545	0.317648	0.5514	5.88536	0.0205024	0.0573966
SLC1A3	-1.64951	0.318749	1.9254	17.8966	0.000157053	0.00105279
IL11	-1.64561	0.319612	2.42384	11.3647	0.00182302	0.00804748
FAM58A	-1.64425	0.319912	5.09731	110.16	2.07687e-12	1.99321e-10
FDX1L	-1.64188	0.320439	3.94118	38.095	4.3953e-07	7.78923e-06
DKK1	-1.6411	0.320611	1.72399	6.32683	0.0165833	0.0484974
DSCC1	-1.64108	0.320617	4.82915	74.3002	3.25487e-10	1.61888e-08
MPV17L2	-1.63884	0.321114	3.8603	64.6556	1.69411e-09	6.46702e-08
EXOC6B	-1.63314	0.322386	0.550643	7.71494	0.00891887	0.0296382
FAM133CP	-1.62788	0.323563	0.322395	4.37388	0.043741	0.103996
ATAD3B	-1.62434	0.324359	4.43614	44.948	8.76934e-08	1.98519e-06
LOC401286	-1.62031	0.325265	0.599271	4.87584	0.0338088	0.0846805
BEND3	-1.61976	0.32539	2.53026	20.7324	6.01988e-05	0.00047269
ATF5	-1.61777	0.32584	4.9091	52.0374	1.90996e-08	5.3229e-07
EIF2B3	-1.61369	0.326761	4.92831	160.626	1.03461e-14	2.16918e-12
IFRD2	-1.6082	0.328008	5.92937	205.982	2.55736e-16	9.17152e-14
RRP7BP	-1.60767	0.328128	3.14467	4.92276	0.0330152	0.0830286
DHX37	-1.60239	0.32933	4.3965	55.7951	8.95847e-09	2.72514e-07
DCTPP1	-1.60208	0.329403	6.27198	145.212	4.44325e-14	7.56907e-12
OSGIN1	-1.60131	0.329578	5.01706	74.1787	3.32009e-10	1.63935e-08
BAG2	-1.60042	0.32978	4.12118	64.7794	1.65694e-09	6.34291e-08
AMIGO3	-1.59914	0.330075	1.05724	9.80458	0.00360889	0.0140842
GCLM	-1.59814	0.330302	6.38057	101.069	6.56393e-12	5.54597e-10
DKFZP586I1420	-1.58766	0.332712	1.69298	14.1928	0.000601873	0.00321282
MT1X	-1.58659	0.332958	3.30404	26.7571	9.26202e-06	9.86115e-05
ARAP2	-1.58442	0.333458	1.90817	18.9489	0.000120068	0.000844099
RRP12	-1.58339	0.333696	5.37892	48.025	4.45191e-08	1.10915e-06
NOP2	-1.57921	0.334665	5.10296	107.412	2.91782e-12	2.68676e-10
SLC43A2	-1.57183	0.336382	2.61437	23.2951	2.64706e-05	0.000236242
SNORD50A	-1.57084	0.336613	0.00570302	5.37669	0.0266729	0.0701058
PDE7B	-1.56689	0.337536	2.78135	21.3753	4.88002e-05	0.000395627
RRS1	-1.56579	0.337792	7.4943	86.5885	4.86895e-11	3.12991e-09
LOC148709	-1.56386	0.338245	0.0570169	5.67441	0.0230652	0.0629043
CD3EAP	-1.5563	0.340021	5.06612	90.899	2.61746e-11	1.7925e-09
ANKRD52	-1.55412	0.340536	5.39229	95.4151	1.39732e-11	1.0463e-09
SLC12A1	-1.55382	0.340607	-0.0856696	4.24709	0.0476908	0.11109
MIR22HG	-1.55262	0.34089	2.41617	25.1196	1.50975e-05	0.000148127
SLC25A19	-1.54278	0.343224	3.42188	39.416	3.18357e-07	5.87087e-06
SYT14	-1.53948	0.34401	2.63119	37.6547	4.90086e-07	8.47575e-06
IL7R	-1.53449	0.345201	2.48184	4.95784	0.0324352	0.0819157
SDF2L1	-1.53002	0.346271	7.68906	123.931	4.14418e-13	5.04258e-11
TBX2	-1.52436	0.347633	4.58343	79.7444	1.36758e-10	7.5455e-09
ZNF431	-1.52336	0.347874	0.552996	7.30718	0.0107213	0.0342981
SHROOM3	-1.52258	0.348062	1.12641	15.5985	0.000356708	0.00207922
SNORA61	-1.52155	0.348312	2.95318	28.1677	6.14697e-06	6.98091e-05
CDHR3	-1.51798	0.349174	1.14979	7.47288	0.0097178	0.0318351
UTP20	-1.51517	0.349855	4.86808	102.243	5.63346e-12	4.85904e-10
ZNF771	-1.51409	0.350118	1.699	11.8873	0.00154793	0.00703639
URB2	-1.50501	0.352329	3.95295	81.3543	1.06674e-10	6.13401e-09
LRRK2	-1.50127	0.353241	1.32465	9.25358	0.00441002	0.0166022
CRELD2	-1.49779	0.354097	6.53374	91.7826	2.31086e-11	1.62332e-09
CTLA4	-1.49433	0.354945	3.0718	37.4981	5.09506e-07	8.75606e-06
KCCAT333	-1.49295	0.355284	1.78369	7.72882	0.00864991	0.028918
CENPM	-1.4911	0.355741	4.09798	33.1322	1.56265e-06	2.22526e-05
DPH2	-1.48813	0.356474	6.23524	132.42	1.6436e-13	2.35778e-11
POLR1A	-1.48482	0.357293	3.30791	56.1735	8.31581e-09	2.56398e-07
METTL1	-1.48186	0.358027	5.2697	123.713	4.24675e-13	5.12166e-11
LIN28B	-1.47925	0.358674	1.45816	12.5249	0.00114595	0.00551399
AMDHD1	-1.47825	0.358924	0.548441	5.89548	0.020731	0.0578463
RRM2	-1.47331	0.360154	7.22735	16.8243	0.000229116	0.00143427
POU6F1	-1.47035	0.360895	0.625839	6.63555	0.0143278	0.0431704
PIGW	-1.46403	0.362479	6.40748	91.9467	2.25825e-11	1.59458e-09
PNO1	-1.46287	0.362771	4.33733	70.5214	6.09912e-10	2.68993e-08
SNAR-G1	-1.46272	0.362809	6.18928	43.863	1.12089e-07	2.43628e-06
HGH1	-1.46268	0.362818	2.81585	27.2748	7.95902e-06	8.69812e-05
ING5	-1.45865	0.363832	3.799	46.7898	5.82589e-08	1.40274e-06
SLC25A53	-1.45681	0.364297	1.17394	9.92498	0.00343171	0.0135283
TSTD3	-1.45009	0.365998	1.23674	12.3622	0.00122202	0.00579459
ATP10B	-1.44798	0.366535	0.492234	8.5129	0.00626763	0.0221605
CD33	-1.44512	0.367261	0.910149	7.54667	0.00961962	0.031602
RRP9	-1.44128	0.368239	4.31681	80.874	1.1484e-10	6.46709e-09
LSM10	-1.44097	0.368319	5.2045	62.3754	2.56222e-09	9.33633e-08
CEP83	-1.43782	0.369125	1.78632	11.4841	0.00181654	0.00802458
AMIGO2	-1.43626	0.369525	4.69652	76.6026	2.24391e-10	1.15833e-08
VGLL3	-1.43242	0.370508	0.665552	4.79909	0.0351524	0.0872758
DNAJA1	-1.42944	0.371276	7.26076	134.545	1.31363e-13	1.92496e-11
RDH13	-1.42853	0.371508	3.81659	57.9337	5.90564e-09	1.93003e-07
NDUFAF4	-1.42236	0.373102	4.76178	48.8674	3.71444e-08	9.46176e-07
TCP10L	-1.42062	0.373553	1.25229	7.91388	0.00795665	0.0270205
AP4B1	-1.41998	0.373717	4.24048	39.6586	3.00235e-07	5.5744e-06
HAUS7	-1.41867	0.374058	5.32799	82.8143	8.5411e-11	5.08289e-09
RPS6KL1	-1.41765	0.37432	1.10031	6.19411	0.0176685	0.0509386
DACT1	-1.41601	0.374747	3.42492	15.2316	0.000408227	0.00232844
ZNF684	-1.41515	0.374972	1.25074	12.5576	0.00113128	0.0054516
CDR2	-1.41477	0.37507	2.97466	32.3423	1.92924e-06	2.66921e-05
ARMC6	-1.4144	0.375167	4.34554	75.8518	2.53108e-10	1.29189e-08
SCARA5	-1.40857	0.376685	0.56173	4.21361	0.0480104	0.111691
LINC00327	-1.40705	0.377082	0.743819	5.25853	0.027896	0.0726062
ZNF367	-1.406	0.377358	3.84016	32.7175	1.74489e-06	2.44644e-05
EEF1E1	-1.40404	0.37787	5.82913	111.341	1.79802e-12	1.73783e-10
DOHH	-1.39946	0.37907	4.16548	57.4749	6.45251e-09	2.07884e-07
KATNBL1	-1.39825	0.379389	2.68155	25.2764	1.43984e-05	0.000142603
C2orf88	-1.38658	0.38247	0.993206	8.93713	0.0052154	0.0190245
MOCOS	-1.38299	0.383423	3.42432	34.6934	1.03793e-06	1.5983e-05
PUS1	-1.38171	0.383764	4.69981	65.8647	1.36569e-09	5.39468e-08
ELAC2	-1.38065	0.384045	5.45267	113.515	1.3832e-12	1.40673e-10
C7orf49	-1.38053	0.384077	4.61361	96.0246	1.28599e-11	9.73638e-10
GNG11	-1.37707	0.384999	6.71813	109.145	2.35286e-12	2.19622e-10
PPARGC1B	-1.3766	0.385126	2.40179	26.9454	8.76389e-06	9.41911e-05
SLC30A1	-1.37183	0.3864	1.74206	12.6379	0.00115447	0.00554568
TRMT61A	-1.37137	0.386523	4.06154	29.1445	4.65394e-06	5.53437e-05
RABL3	-1.36817	0.387383	2.80093	26.0261	1.14996e-05	0.000118545
EEF2KMT	-1.35925	0.389785	4.20186	52.9977	1.56907e-08	4.49228e-07
RTEL1	-1.34935	0.39247	1.35538	7.27307	0.0106499	0.0341179
ZNF814	-1.34737	0.393008	1.19783	6.7936	0.0133034	0.0406499
ZNF30	-1.34598	0.393386	1.79475	15.5913	0.000357658	0.00208297
BRPF3	-1.34138	0.394643	3.53929	38.9718	3.54586e-07	6.46894e-06
SNPH	-1.33952	0.395152	4.57823	31.1637	2.65502e-06	3.52313e-05
MRPL1	-1.3369	0.39587	5.43557	75.7536	2.5714e-10	1.30758e-08
MRTO4	-1.33504	0.396381	6.45792	161.206	9.81597e-15	2.09941e-12
SRSF6	-1.33148	0.39736	6.37247	82.5839	8.84442e-11	5.19533e-09
MSTO1	-1.33103	0.397486	3.10504	31.3349	2.53378e-06	3.37871e-05
ZDHHC14	-1.33073	0.397566	3.62751	22.0049	3.98317e-05	0.000333864
ANKRD20A5P	-1.32708	0.398575	0.0197457	4.91926	0.033475	0.0840608
SETMAR	-1.32457	0.399267	1.97233	16.6812	0.000241119	0.00149498
LUC7L	-1.32354	0.399554	4.78497	51.4927	2.13741e-08	5.82573e-07
GPR3	-1.32338	0.399597	-0.140211	4.64821	0.0383892	0.0937409
CHORDC1	-1.32084	0.400303	5.22838	38.7548	3.73854e-07	6.79317e-06
SACS	-1.31841	0.400975	4.50047	68.3947	8.77325e-10	3.65632e-08
CHAC2	-1.3155	0.401786	1.4691	10.9377	0.00217052	0.0092495
UTP15	-1.31176	0.40283	4.32062	70.9373	5.68551e-10	2.54876e-08
PTOV1-AS2	-1.31166	0.402858	1.38006	6.6127	0.0144829	0.0435509
SNORA57	-1.31139	0.402932	2.042	11.6528	0.00162233	0.0073282
NKD1	-1.30532	0.404631	5.39508	57.2224	6.77612e-09	2.16265e-07
SFXN5	-1.30487	0.404758	2.89813	30.7419	2.98083e-06	3.86883e-05
KIF26B	-1.30209	0.405537	2.20761	11.0295	0.00209021	0.00896049
C14orf169	-1.29903	0.4064	5.81716	74.6258	3.08661e-10	1.54082e-08
SNAR-C4	-1.29705	0.406957	3.63273	14.6527	0.000506241	0.00278188
TOE1	-1.29233	0.408291	4.4817	56.0032	8.59874e-09	2.63334e-07
NACC2	-1.2919	0.408414	4.67575	92.6655	2.04219e-11	1.47253e-09
ITGA6	-1.2917	0.408468	6.0305	48.1816	4.30387e-08	1.08017e-06
DHX29	-1.28452	0.410507	3.41073	32.6492	1.777e-06	2.4889e-05
CHAMP1	-1.28366	0.410751	4.32911	57.404	6.54168e-09	2.1026e-07
PLAGL2	-1.28296	0.410952	3.75647	37.277	5.38344e-07	9.15925e-06
LIG4	-1.28163	0.411331	2.11953	9.86323	0.00339828	0.0134237
DANCR	-1.27933	0.411986	5.47557	84.6657	6.46857e-11	3.97081e-09
NOP16	-1.27769	0.412456	7.20153	152.423	2.21358e-14	4.30952e-12
ATXN7L2	-1.27727	0.412576	2.72116	10.1176	0.00305236	0.0122961
NCOA5	-1.27687	0.412689	4.75036	35.0672	9.42426e-07	1.47625e-05
GINS3	-1.276	0.412938	3.9852	34.3459	1.13596e-06	1.71818e-05
POLR3K	-1.27507	0.413205	7.11859	37.5842	4.9873e-07	8.59254e-06
TAF9B	-1.27411	0.413479	3.33718	17.2368	0.000197935	0.00127298
CCNE2	-1.27398	0.413518	2.0903	6.02798	0.0191365	0.0542753
SMAD7	-1.27337	0.413692	1.19014	7.99221	0.00768138	0.0262426
RAB15	-1.27308	0.413776	4.67108	73.5273	3.69427e-10	1.79805e-08
LINC01296	-1.27142	0.414253	1.70363	11.194	0.00195421	0.00848692
SLC2A8	-1.27072	0.414452	5.32068	56.5793	7.68023e-09	2.4006e-07
ALDH1A1	-1.26921	0.414886	1.29311	7.88905	0.00825134	0.0278271
KMT2D	-1.26853	0.415082	3.44144	18.3493	0.000134252	0.000928256
BATF	-1.26806	0.415217	0.714271	4.30006	0.045455	0.107099
AIMP2	-1.26381	0.416443	7.6174	78.6125	1.63205e-10	8.79113e-09
C16orf46	-1.26137	0.417146	1.20502	8.00745	0.00762905	0.02609
CCT6A	-1.26125	0.417181	8.83013	163.312	8.12128e-15	1.81437e-12
SAC3D1	-1.26112	0.417221	5.4536	13.6386	0.000743311	0.00382836
ITGAE	-1.25964	0.417648	4.73129	53.8308	1.32537e-08	3.85965e-07
SLC25A15	-1.25551	0.418845	4.98808	55.7781	8.9887e-09	2.72824e-07
DDX3X	-1.25443	0.41916	6.58059	36.5359	6.48253e-07	1.06992e-05
PLK2	-1.25232	0.419772	4.11527	29.2818	4.47706e-06	5.36617e-05
FLRT2	-1.25215	0.419822	3.52991	38.6572	3.82877e-07	6.92023e-06
NOP56	-1.25147	0.420021	8.09545	152.969	2.10207e-14	4.2128e-12
UNKL	-1.25072	0.42024	3.73635	22.6694	3.22318e-05	0.000279138
DOLPP1	-1.25069	0.420246	4.62529	96.2136	1.2534e-11	9.54528e-10
ABHD5	-1.24794	0.421049	2.9926	24.2259	1.9831e-05	0.000184854
FIGN	-1.2468	0.421382	1.81708	8.67999	0.00566038	0.0203564
DGCR8	-1.24591	0.421641	3.76627	30.43	3.24883e-06	4.13786e-05
AFG3L1P	-1.24555	0.421746	3.90052	58.277	5.52861e-09	1.83319e-07
WDR4	-1.24129	0.422993	4.92534	51.7212	2.0387e-08	5.59023e-07
SUV39H1	-1.23842	0.423835	2.79626	19.9428	7.81916e-05	0.00059003
SLC10A3	-1.2377	0.424048	2.73501	26.0178	1.1528e-05	0.000118748
RPP40	-1.23512	0.424807	3.36984	24.3833	1.88951e-05	0.000177588
IGDCC4	-1.23482	0.424897	0.422662	4.29344	0.0460602	0.108151
MTERF2	-1.23348	0.425292	2.03257	19.5707	8.85729e-05	0.000652118
CCDC86	-1.23251	0.425578	5.45359	72.2264	4.58146e-10	2.10933e-08
FAM217B	-1.23206	0.42571	4.82053	45.7861	7.27169e-08	1.68249e-06
MINA	-1.23162	0.42584	5.1846	91.3967	2.43981e-11	1.6878e-09
ABCF2	-1.23141	0.4259	6.04352	102.34	5.56278e-12	4.82864e-10
UBTF	-1.23112	0.425986	6.89081	56.7504	7.42796e-09	2.33245e-07
TMEM138	-1.22838	0.426797	4.66844	63.5582	2.06484e-09	7.75198e-08
SCO2	-1.22744	0.427076	5.08475	30.9325	2.8287e-06	3.69602e-05
PITHD1	-1.22669	0.427296	6.09342	118.043	8.10786e-13	9.36389e-11
GOLIM4	-1.22655	0.427338	4.99109	47.9757	4.49959e-08	1.11899e-06
HNRNPAB	-1.22196	0.4287	7.87946	53.9783	1.28655e-08	3.77055e-07
HEY2	-1.22133	0.428888	3.66882	28.8622	5.04125e-06	5.91703e-05
SLC27A4	-1.22073	0.429066	4.30879	34.0991	1.21148e-06	1.80885e-05
FREM2	-1.21794	0.429896	0.431128	4.86286	0.0344376	0.0859422
TIPIN	-1.21723	0.430107	3.73365	32.9568	1.63713e-06	2.32163e-05
GRWD1	-1.21711	0.430145	6.82312	30.0083	3.65238e-06	4.54978e-05
IGDCC3	-1.2167	0.430265	0.574989	4.20649	0.0477347	0.111164
BAZ1A	-1.21622	0.430408	5.25214	44.3021	1.01447e-07	2.248e-06
ANAPC7	-1.21516	0.430724	5.53513	86.4204	4.99047e-11	3.19296e-09
PSMC3IP	-1.21435	0.430966	5.32192	49.7758	3.06185e-08	8.03987e-07
STEAP1	-1.21304	0.431359	2.81002	21.8717	4.15711e-05	0.000345859
LYAR	-1.2126	0.431491	5.80126	54.0753	1.26168e-08	3.71364e-07
CCL2	-1.21083	0.43202	3.03498	9.50047	0.00396606	0.0152322
AATF	-1.21068	0.432065	5.92818	96.816	1.15524e-11	8.94526e-10
CENPI	-1.21057	0.432097	1.77786	8.7177	0.00556749	0.0200831
WDR77	-1.2099	0.432297	7.49291	75.4835	2.68591e-10	1.36073e-08
POP7	-1.20897	0.432578	7.98814	68.2664	8.97008e-10	3.72696e-08
MTHFD2P1	-1.20741	0.433045	2.9034	7.12424	0.0114067	0.0359593
ENG	-1.2054	0.43365	2.55338	13.9192	0.000667738	0.00350267
XRCC3	-1.2037	0.434161	2.37386	17.9157	0.000156017	0.0010479
EIF3J	-1.20232	0.434576	7.90025	128.258	2.57104e-13	3.36905e-11
INO80C	-1.20145	0.434839	1.66512	13.2045	0.000878662	0.00438462
DDX39A	-1.19692	0.436207	6.09858	76.7604	2.18805e-10	1.13379e-08
CAD	-1.19621	0.436421	6.10739	56.7919	7.36812e-09	2.319e-07
ZNF385C	-1.19565	0.436591	4.03373	41.4296	1.96907e-07	3.89071e-06
RCC1	-1.19395	0.437103	7.41674	157.083	1.43121e-14	2.91111e-12
ELMOD3	-1.19253	0.437535	1.82942	9.07275	0.00476882	0.0176938
TIGD5	-1.19215	0.437651	2.67784	23.1573	2.76382e-05	0.000245061
LFNG	-1.19148	0.437853	2.31661	9.96829	0.00325056	0.0129604
DNAJC9	-1.18523	0.439755	6.20408	57.6497	6.23811e-09	2.02412e-07
NCS1	-1.18359	0.440256	5.54319	35.7096	7.99361e-07	1.28767e-05
SLC35G1	-1.18176	0.440814	1.4822	14.216	0.000596609	0.00318972
KCNQ1OT1	-1.18091	0.441073	2.97576	4.94083	0.0327149	0.0824406
NOL11	-1.17952	0.441499	6.96926	135.619	1.1742e-13	1.73935e-11
BOP1	-1.17467	0.442984	5.44279	60.3747	3.71397e-09	1.27171e-07
SRM	-1.17363	0.443303	6.78013	108.111	2.67444e-12	2.4794e-10
TUSC1	-1.17305	0.443484	2.52946	16.648	0.000244002	0.00150914
KYNU	-1.17189	0.443839	3.16277	9.20928	0.00449517	0.0168529
PSME3	-1.17168	0.443905	6.75167	169.749	4.60637e-15	1.12099e-12
VCP	-1.17148	0.443967	7.99267	92.7561	2.01654e-11	1.46178e-09
E2F1	-1.1709	0.444144	5.0346	21.4828	4.71282e-05	0.000384128
MAMLD1	-1.17082	0.444169	2.75494	16.6669	0.000242358	0.0015013
SRSF3	-1.16937	0.444616	7.65782	97.9794	9.8794e-12	7.86891e-10
ANKS1B	-1.16687	0.445386	3.2417	15.7129	0.000367511	0.00213489
CCND3	-1.16485	0.446012	6.34031	122.103	5.09034e-13	6.03227e-11
SLC7A2	-1.16401	0.446271	4.80566	33.7268	1.33565e-06	1.96356e-05
AUNIP	-1.16318	0.446528	4.09093	37.3464	5.29112e-07	9.03602e-06
GINS1	-1.16243	0.446758	5.5076	17.1131	0.000206781	0.00131991
BCLAF1	-1.16227	0.44681	6.24473	113.605	1.36831e-12	1.40206e-10
MATN2	-1.1617	0.446984	0.932353	4.67833	0.0378057	0.0926314
POLE2	-1.16082	0.447258	2.57985	17.6213	0.0001729	0.00113665
ZNF519	-1.16053	0.447349	0.951909	5.56889	0.0239264	0.0644022
PCDH9	-1.15986	0.447556	1.58117	9.13405	0.00464381	0.0173244
LTB4R	-1.15904	0.447811	3.4246	13.3977	0.000815449	0.00412813
TUBB6	-1.15813	0.448093	7.10286	22.4601	3.44451e-05	0.000295417
GMNN	-1.15596	0.448769	5.22733	43.8887	1.11435e-07	2.42594e-06
MIS12	-1.15213	0.44996	4.10547	37.3548	5.28005e-07	9.02842e-06
TIMM44	-1.15114	0.450269	3.34328	14.1096	0.00062113	0.00329753
PTS	-1.14952	0.450776	4.78974	25.7423	1.25167e-05	0.000127297
MAP3K5	-1.14309	0.452788	0.783057	4.64002	0.0385495	0.0940003
CDC20	-1.1428	0.452879	6.18049	24.8416	1.64263e-05	0.000158652
TMEM5	-1.14257	0.45295	4.65752	37.208	5.47691e-07	9.29507e-06
METTL8	-1.14245	0.452989	3.75462	12.8039	0.001027	0.00502951
FARSB	-1.1399	0.453792	6.43588	44.376	9.97643e-08	2.21792e-06
OGG1	-1.13959	0.453889	4.03999	34.6627	1.04624e-06	1.60555e-05
FAM111B	-1.13828	0.454301	4.06129	7.29999	0.0105189	0.0337855
LTV1	-1.13679	0.454771	4.62624	20.0141	7.63534e-05	0.000577941
NRCAM	-1.13489	0.45537	1.23636	6.75258	0.0135614	0.0412442
AMOTL2	-1.13362	0.455772	3.47423	12.1896	0.00130862	0.00612635
KAT2A	-1.13331	0.455869	5.7756	24.5743	1.78216e-05	0.000169604
NQO1	-1.13152	0.456436	8.70885	24.8974	1.615e-05	0.000156649
USB1	-1.12851	0.457387	4.84198	73.4269	3.75578e-10	1.82071e-08
SMYD5	-1.12646	0.45804	2.31533	11.2203	0.00193337	0.00841788
ZIC1	-1.12532	0.4584	3.73326	28.4525	5.66531e-06	6.50985e-05
LRRC59	-1.12527	0.458415	6.85833	86.1485	5.19385e-11	3.29975e-09
SLC52A2	-1.12465	0.458614	5.65099	31.7198	2.28203e-06	3.08005e-05
FAM73B	-1.12384	0.458871	2.6998	10.0229	0.00317649	0.0127246
PCYT1A	-1.12312	0.4591	2.59474	17.8649	0.0001588	0.00106084
TTLL12	-1.1226	0.459265	6.97921	69.6553	7.06604e-10	2.99987e-08
CENPO	-1.12257	0.459274	5.17512	44.131	1.05461e-07	2.31811e-06
USP53	-1.12142	0.45964	6.54392	20.6034	6.28078e-05	0.000489391
TDG	-1.12019	0.460032	5.12619	49.5734	3.19596e-08	8.34864e-07
RRP7A	-1.12004	0.460082	6.238	74.8538	2.97425e-10	1.49293e-08
DKC1	-1.11995	0.46011	7.82772	143.466	5.28208e-14	8.67279e-12
DNLZ	-1.11984	0.460145	4.33922	33.4654	1.4308e-06	2.08064e-05
SLC35D1	-1.11807	0.460708	2.89548	17.8546	0.000159372	0.0010631
LETM1	-1.1179	0.460765	6.46094	85.1608	6.00963e-11	3.73969e-09
TSSC4	-1.11652	0.461207	5.65749	17.0383	0.000212338	0.00135032
RPS19BP1	-1.11648	0.461219	7.66769	35.5914	8.23841e-07	1.32103e-05
ICAM3	-1.11547	0.46154	2.96916	21.8109	4.2392e-05	0.000351196
RAB7B	-1.11338	0.462211	1.67963	10.4239	0.0027909	0.0114096
UBIAD1	-1.11336	0.462216	4.8074	26.1669	1.1028e-05	0.000114375
PCNA	-1.11095	0.46299	6.84754	36.0533	7.32415e-07	1.19252e-05
L3MBTL2	-1.10887	0.463656	4.607	42.9222	1.39072e-07	2.91422e-06
ICMT	-1.10839	0.463811	6.75261	49.1233	3.51693e-08	9.00916e-07
ACTR3B	-1.10787	0.46398	2.94671	20.9998	5.51486e-05	0.000438998
FAM222A	-1.10614	0.464536	4.0056	25.1304	1.50483e-05	0.000147857
RPL23AP82	-1.10274	0.46563	1.35128	6.08239	0.0186417	0.0531724
RRP36	-1.10237	0.465751	5.78938	104.312	4.31661e-12	3.81992e-10
ZNF784	-1.10184	0.465922	3.72282	19.1069	0.000103597	0.000745812
GAR1	-1.10084	0.466244	7.6915	84.6357	6.49759e-11	3.97081e-09
CYCS	-1.10084	0.466244	8.31085	29.6669	4.01787e-06	4.90641e-05
ARHGAP11A	-1.09924	0.466761	4.97974	20.1651	7.26113e-05	0.000553438
GCSH	-1.09815	0.467116	1.79477	9.24351	0.00442923	0.0166653
PVRL3	-1.09748	0.467332	4.27013	33.6015	1.38038e-06	2.01602e-05
ZBTB9	-1.09668	0.46759	3.6911	18.8514	0.00011301	0.000800887
AK6	-1.09575	0.467894	4.23167	40.581	2.40711e-07	4.62681e-06
NR2C2AP	-1.09535	0.468023	4.62717	35.2481	8.9958e-07	1.41892e-05
LOC344887	-1.09475	0.468218	2.48717	10.9282	0.00217901	0.00927988
BRI3BP	-1.09443	0.46832	3.21186	17.8916	0.000157328	0.00105411
POLR3B	-1.09261	0.468912	4.62957	51.9489	1.94512e-08	5.38781e-07
C7orf26	-1.0922	0.469047	5.04452	39.8262	2.88359e-07	5.37587e-06
PLCE1	-1.09102	0.46943	0.695569	4.46608	0.0421348	0.100881
TRIM68	-1.09048	0.469606	1.93932	9.44649	0.00405887	0.0155431
MIR17HG	-1.0895	0.469924	3.52829	12.4695	0.00117126	0.00560656
ZCCHC4	-1.08916	0.470033	2.1663	9.92832	0.00330593	0.0131312
ATAD3A	-1.08768	0.470519	6.73799	58.0464	5.77902e-09	1.90233e-07
LMO2	-1.08653	0.470891	2.67925	9.79024	0.00350512	0.013754
FAM98A	-1.08475	0.471475	6.03358	87.788	4.08759e-11	2.67816e-09
KLHL21	-1.08465	0.471506	6.59229	53.8352	1.32418e-08	3.85965e-07
TARBP2	-1.08438	0.471595	4.57739	29.2096	4.5692e-06	5.44787e-05
ZBTB2	-1.08422	0.471649	3.95782	44.5227	9.65094e-08	2.15611e-06
GAS2L1	-1.08374	0.471804	5.50651	46.4209	6.3184e-08	1.50537e-06
HSPH1	-1.08269	0.472147	8.70425	21.4314	4.79204e-05	0.000389189
RANBP1	-1.08233	0.472266	7.08543	89.2769	3.29764e-11	2.18156e-09
CHML	-1.08135	0.472585	3.21089	20.1585	7.27694e-05	0.000554333
USP13	-1.08108	0.472675	5.92193	97.9402	9.93141e-12	7.86891e-10
TMEM50B	-1.0809	0.472733	4.0081	19.0561	0.0001054	0.000756795
MEPCE	-1.08032	0.472924	6.5889	22.8001	3.09269e-05	0.000269017
ISOC2	-1.07986	0.473075	3.88043	24.4771	1.83594e-05	0.000173752
RNASEH1-AS1	-1.07964	0.473146	4.49917	67.4658	1.03078e-09	4.24394e-08
DICER1	-1.07902	0.473349	3.86866	27.0961	8.38539e-06	9.08395e-05
XRCC2	-1.07831	0.473584	1.38729	8.85892	0.00523387	0.0190868
LPCAT1	-1.07807	0.473661	5.14009	29.5643	4.13513e-06	5.00921e-05
SMG9	-1.07649	0.47418	4.45612	42.8202	1.42385e-07	2.97156e-06
HYAL2	-1.0761	0.474308	3.43783	19.8519	8.06016e-05	0.000604867
SNAR-F	-1.0754	0.47454	2.11515	13.1314	0.000903929	0.00449098
BAK1	-1.07494	0.474691	4.4099	32.7369	1.7359e-06	2.43634e-05
ZNF202	-1.07235	0.475544	2.8922	21.7919	4.26529e-05	0.000352929
NFATC2	-1.07011	0.476283	2.7625	5.78857	0.0214893	0.0595251
ZIC5	-1.06977	0.476395	2.68991	18.8358	0.000113613	0.000804323
FAM136A	-1.06902	0.476644	5.65467	95.4268	1.39508e-11	1.0463e-09
TM2D2	-1.0686	0.476781	4.75106	41.5985	1.89244e-07	3.75951e-06
SKA3	-1.06693	0.477332	4.90932	22.8246	3.06883e-05	0.000267404
SPR	-1.06578	0.477714	5.76477	60.1715	3.85836e-09	1.31454e-07
TMEM37	-1.06412	0.478264	0.931326	4.86569	0.0343886	0.0858801
QTRTD1	-1.06325	0.478554	5.07635	40.2404	2.61093e-07	4.9214e-06
CEP78	-1.06279	0.478704	1.41816	8.89604	0.00530847	0.0193175
PAK1IP1	-1.06156	0.479114	4.68542	28.8201	5.10199e-06	5.9529e-05
MAP1A	-1.06045	0.479483	2.21538	7.54936	0.00938457	0.0309593
UQCC3	-1.05927	0.479875	5.98207	42.9179	1.3921e-07	2.91422e-06
UTP14A	-1.05852	0.480124	4.94335	35.7907	7.82998e-07	1.2673e-05
BCS1L	-1.05734	0.480518	4.08139	26.08	1.13165e-05	0.000116904
CDAN1	-1.05708	0.480605	2.37579	9.63014	0.00375225	0.0145561
SGK223	-1.05649	0.480802	2.29514	9.9343	0.00329759	0.0131172
STRIP2	-1.05629	0.480867	1.51321	7.54466	0.0094047	0.0309807
ARMC5	-1.05598	0.480969	4.84807	30.9242	2.83511e-06	3.70084e-05
EXO5	-1.05594	0.480985	2.17061	5.60349	0.0235233	0.0636822
BRMS1L	-1.05578	0.481037	2.74391	19.9823	7.71661e-05	0.000582937
CCDC137	-1.05539	0.481167	5.15358	40.0166	2.75467e-07	5.16377e-06
MANEA	-1.05431	0.481527	0.36731	4.4121	0.0428816	0.102291
CAPN15	-1.05328	0.481872	3.83271	17.8587	0.00015914	0.00106228
KEAP1	-1.05144	0.482487	5.64922	31.8368	2.21082e-06	2.99791e-05
WT1	-1.05113	0.482589	2.79448	15.5929	0.000357447	0.00208264
HSP90AA1	-1.05029	0.482872	11.6391	71.2667	5.37898e-10	2.42731e-08
TOMM5	-1.05028	0.482874	7.01451	66.4525	1.23102e-09	4.99297e-08
PWP2	-1.04819	0.483574	3.41792	22.6314	3.26223e-05	0.000281556
SLX4	-1.04737	0.48385	2.08026	9.41919	0.00410669	0.0157031
FLAD1	-1.04498	0.484651	4.85241	34.6938	1.03784e-06	1.5983e-05
THAP7	-1.04395	0.484997	5.37001	23.6162	2.39474e-05	0.00021728
MRPS12	-1.04308	0.48529	6.54831	70.5656	6.05376e-10	2.68732e-08
AIF1L	-1.03962	0.486455	2.01979	6.04652	0.0189663	0.0539271
DDX56	-1.03927	0.486573	5.82951	45.8911	7.10396e-08	1.65209e-06
HMGN2	-1.0381	0.486969	4.02891	13.2014	0.000879734	0.00438836
ZNF593	-1.03599	0.487681	6.97384	21.9263	4.08485e-05	0.000341105
SOSTDC1	-1.03594	0.487699	1.98442	6.35592	0.0163553	0.0480057
PPIL1	-1.03578	0.487752	6.80907	36.7129	6.20012e-07	1.03295e-05
ANXA1	-1.03566	0.487794	3.00531	6.35147	0.01639	0.0480556
STRA13	-1.03512	0.487974	5.50154	39.2833	3.2875e-07	6.03801e-06
COX7B2	-1.03476	0.488096	2.74973	12.7605	0.00104461	0.005097
ARHGEF26	-1.03413	0.488311	3.1068	20.7098	6.06484e-05	0.000475556
BRD9	-1.03335	0.488576	6.3632	21.0219	5.4751e-05	0.000436217
MANEAL	-1.03173	0.489122	5.28002	37.8622	4.65532e-07	8.14568e-06
C1orf109	-1.03078	0.489445	2.14324	8.19377	0.00701903	0.024315
IQCE	-1.02948	0.489886	7.11218	62.2421	2.62577e-09	9.51701e-08
TSEN54	-1.02876	0.49013	4.87259	57.875	5.9728e-09	1.9473e-07
SERTAD1	-1.02865	0.49017	4.24709	15.0598	0.000435027	0.00245285
TOMM40	-1.02838	0.49026	5.28085	50.4334	2.66575e-08	7.13518e-07
FZD4	-1.02819	0.490326	1.4766	7.48675	0.00965644	0.0316722
CCDC66	-1.02669	0.490836	2.65601	16.0277	0.000328423	0.00193923
DSP	-1.02591	0.491102	1.06969	4.61017	0.0387155	0.0943349
MAGOHB	-1.02427	0.491658	3.94584	22.583	3.3127e-05	0.000285369
L3HYPDH	-1.02324	0.492011	4.35398	23.5012	2.48199e-05	0.000224003
WDR5	-1.02223	0.492355	6.49327	82.5957	8.82857e-11	5.19533e-09
NR2F1	-1.02167	0.492546	5.07245	20.8913	5.71401e-05	0.000451685
SRSF7	-1.0212	0.492707	7.30542	72.4907	4.3845e-10	2.03932e-08
CRLF3	-1.02065	0.492896	2.82289	19.594	8.78808e-05	0.000648073
COX10-AS1	-1.02006	0.493097	1.28997	5.40549	0.0259335	0.0685857
KANK1	-1.01734	0.494028	4.54006	46.2276	6.59383e-08	1.54932e-06
TMCO6	-1.01674	0.494232	1.07849	4.35084	0.044712	0.105806
CDCA3	-1.01616	0.49443	4.76778	18.9893	0.000107824	0.000769335
PIF1	-1.01568	0.494594	4.08317	17.5108	0.000179733	0.00117325
FITM2	-1.01547	0.494667	2.01863	9.69656	0.00364754	0.0142146
C20orf27	-1.01417	0.495113	5.48763	39.9215	2.81832e-07	5.26859e-06
FOXC1	-1.01346	0.495357	6.67032	53.9847	1.2849e-08	3.77055e-07
FAM86C1	-1.01303	0.495505	1.01565	5.49266	0.0248408	0.0663006
PGAM5	-1.01296	0.49553	5.60508	50.4161	2.67543e-08	7.13518e-07
EFCAB2	-1.01293	0.495539	2.52843	20.6718	6.1411e-05	0.00048043
AADAT	-1.01287	0.495558	1.4635	6.06692	0.018781	0.0535006
ZNF587B	-1.01286	0.495562	3.53488	19.447	9.23401e-05	0.000676565
NOP58	-1.01279	0.495587	7.11074	69.8405	6.84651e-10	2.95267e-08
H2AFX	-1.01242	0.495714	4.33885	19.8413	8.08865e-05	0.000606338
SVIL-AS1	-1.01129	0.496101	4.86719	50.273	2.75711e-08	7.33864e-07
COQ3	-1.01127	0.496109	2.97876	16.6614	0.000242831	0.00150286
NDOR1	-1.00902	0.496885	4.05874	28.0174	6.4185e-06	7.21711e-05
RRP1B	-1.00888	0.496931	6.60301	81.196	1.09295e-10	6.23212e-09
C16orf59	-1.00595	0.497942	4.6166	36.5938	6.38872e-07	1.06048e-05
CTGF	-1.00511	0.498233	5.44386	5.63815	0.0231271	0.0630226
SNORA76C	-1.00486	0.498318	1.4512	6.0982	0.0185005	0.0528454
SRSF1	-1.00464	0.498394	9.22059	20.2022	7.17213e-05	0.00054788
LENG1	-1.00445	0.49846	2.77334	13.1977	0.000880984	0.004393
RHBDD3	-1.00388	0.498656	3.73173	12.6794	0.00107838	0.00524197
MPDU1	-1.00339	0.498826	6.65728	42.3098	1.60266e-07	3.2735e-06
PA2G4	-1.00308	0.498933	8.59921	81.2378	1.08596e-10	6.21829e-09
TMEM63A	-1.00237	0.49918	2.64158	12.5025	0.00115612	0.00555167
TCP1	-1.00063	0.499781	7.77366	101.036	6.59266e-12	5.54597e-10
TIMM8A	-1.0004	0.499861	5.10317	48.0505	4.42746e-08	1.10508e-06
ACAP3	1.00143	2.00198	1.7907	6.169	0.0178824	0.0514029
MFGE8	1.0017	2.00236	6.06638	43.5835	1.19475e-07	2.56409e-06
NEDD4L	1.00219	2.00303	7.47355	62.3104	2.593e-09	9.42329e-08
CDS1	1.00248	2.00344	2.60222	17.702	0.000168086	0.00110983
KREMEN2	1.00424	2.00588	3.62406	19.576	8.84146e-05	0.000651305
LHFPL4	1.00522	2.00725	1.87124	9.48538	0.00399177	0.015311
NPC2	1.00525	2.0073	7.49311	52.9039	1.59933e-08	4.56931e-07
TUBBP5	1.00567	2.00788	3.4024	15.1669	0.000418109	0.00237317
ASPHD2	1.00592	2.00822	2.05649	5.7059	0.0223733	0.0614476
HAS2	1.00674	2.00937	3.92814	26.6076	9.6789e-06	0.000102172
PSAP	1.007	2.00973	10.9145	78.6184	1.63054e-10	8.79113e-09
MBTD1	1.00735	2.01022	2.49933	11.364	0.0018235	0.00804748
USP51	1.00792	2.011	0.770763	5.26126	0.0278581	0.0725353
IGF1R	1.00805	2.0112	6.22564	65.3949	1.4845e-09	5.78022e-08
ZNF76	1.00822	2.01143	5.04248	60.1188	3.8968e-09	1.32433e-07
SPICE1	1.00836	2.01163	4.03475	19.5411	8.9458e-05	0.000657924
REPS2	1.00856	2.0119	1.45287	7.53472	0.00944739	0.0310988
ST6GALNAC2	1.00926	2.01288	5.15072	28.122	6.2282e-06	7.06727e-05
ZNF470	1.00947	2.01317	1.77629	5.76925	0.0216925	0.0599768
FYN	1.00982	2.01367	5.18679	45.8616	7.15074e-08	1.65885e-06
PLA2G6	1.01063	2.01479	1.08245	4.78017	0.0354926	0.0880081
C17orf59	1.01065	2.01482	4.68574	17.524	0.000178899	0.00116932
CPEB4	1.01204	2.01676	4.83506	15.2308	0.000408348	0.00232844
IFITM10	1.01348	2.01878	1.95531	4.4268	0.0425561	0.101693
PIGA	1.01408	2.01962	3.03613	23.7247	2.31528e-05	0.000211479
EPB41L1	1.01415	2.01972	4.33418	19.913	7.89731e-05	0.000595598
ACADSB	1.01491	2.02078	4.17986	19.2215	9.96516e-05	0.000723908
GRIN2D	1.01537	2.02143	2.46228	12.5319	0.00114282	0.00550136
GPR137B	1.01586	2.02211	5.15292	30.128	3.53266e-06	4.43306e-05
MSRB2	1.01595	2.02223	4.58064	39.1803	3.37069e-07	6.18247e-06
NRARP	1.01809	2.02524	1.40323	4.8618	0.0340504	0.0851136
PRRT3	1.01849	2.0258	1.7391	5.26066	0.0278663	0.0725429
DNAL4	1.01878	2.0262	4.8852	52.176	1.85629e-08	5.18391e-07
LINC01604	1.01993	2.02782	3.12001	15.0632	0.000434467	0.00245254
HSPA12A	1.02016	2.02815	4.36367	42.9803	1.3722e-07	2.89031e-06
RMI2	1.0209	2.02919	5.821	27.3603	7.76338e-06	8.50477e-05
PAQR6	1.02119	2.02959	3.54682	17.0745	0.000209629	0.00133464
ABHD4	1.02131	2.02976	3.36593	15.5242	0.000366566	0.0021303
MYADM	1.02146	2.02997	3.91235	7.75278	0.00855662	0.0286862
XPNPEP1	1.022	2.03073	6.80473	115.605	1.07882e-12	1.17617e-10
GAA	1.02225	2.03109	3.62842	19.0207	0.000106677	0.000763007
PARP8	1.02428	2.03394	2.83543	9.22329	0.00446806	0.0167743
TMEM133	1.02432	2.034	0.941964	5.88049	0.0205508	0.0574967
MUM1L1	1.02435	2.03404	2.51821	8.28595	0.00673678	0.0235407
ZNF550	1.02474	2.03459	4.19584	27.4283	7.61119e-06	8.3717e-05
ARSA	1.02536	2.03546	4.16358	30.3663	3.30662e-06	4.19577e-05
PDPR	1.0294	2.04118	4.99912	25.9555	1.17442e-05	0.000120429
ZNF688	1.02955	2.04139	3.39038	20.8171	5.85472e-05	0.000461737
MOSPD3	1.02977	2.0417	3.18448	28.3241	5.87727e-06	6.71942e-05
TFB1M	1.03064	2.04292	3.68137	51.1281	2.30551e-08	6.24643e-07
FBXO42	1.03134	2.04393	4.43987	33.3563	1.47263e-06	2.1237e-05
SCAMP5	1.03249	2.04555	3.86423	19.204	0.000100243	0.000727426
SLC12A7	1.03461	2.04856	3.26416	16.4837	0.000258797	0.00158015
CDKN2D	1.03486	2.04891	5.47865	31.1183	2.68822e-06	3.55336e-05
SEMA5A	1.0361	2.05067	7.76006	52.6665	1.67874e-08	4.74645e-07
CTIF	1.03615	2.05074	3.35493	16.4643	0.000260605	0.00158976
UBR5	1.03636	2.05104	5.09271	36.7664	6.11732e-07	1.02246e-05
LOC100270746	1.0376	2.0528	2.53633	17.2332	0.000198188	0.00127341
SAT1	1.0385	2.0541	8.63816	37.1653	5.53562e-07	9.37136e-06
SCAPER	1.03941	2.05538	4.25723	37.7435	4.79417e-07	8.33355e-06
ZNF572	1.03949	2.0555	2.14045	8.42519	0.00633324	0.0223657
CCND1	1.04013	2.05641	8.96334	29.4654	4.25154e-06	5.13223e-05
TSPAN31	1.04026	2.05659	4.0283	28.5966	5.43703e-06	6.28997e-05
DHRS2	1.04081	2.05738	5.72796	26.6295	9.61672e-06	0.000101594
HOXA11-AS	1.042	2.05907	1.85159	7.2869	0.0105824	0.0339335
FCHO2	1.04239	2.05963	2.1211	6.35254	0.0163816	0.0480556
MGAT1	1.04311	2.06066	6.82067	119.343	6.97634e-13	8.196e-11
RALGDS	1.04318	2.06077	6.61861	60.8577	3.39312e-09	1.18532e-07
CCDC24	1.04412	2.06211	1.41207	5.56514	0.0239705	0.0644828
KBTBD3	1.04418	2.06219	1.77306	13.6092	0.000796578	0.0040552
MCF2L-AS1	1.04458	2.06277	1.69511	7.30319	0.0105035	0.0337458
DDHD2	1.04556	2.06417	4.26372	26.7407	9.30678e-06	9.89335e-05
KIAA1324L	1.04728	2.06663	3.11635	19.2381	9.90925e-05	0.000720999
USE1	1.0474	2.0668	6.03015	50.0108	2.91359e-08	7.72499e-07
PLXNB3	1.04781	2.06739	1.59751	7.85479	0.0081713	0.0276187
DUSP9	1.04803	2.0677	3.60599	16.9189	0.000221535	0.00139415
XRN1	1.04885	2.06888	4.3994	39.0293	3.49661e-07	6.38763e-06
TMEM141	1.0494	2.06967	6.37182	59.3603	4.49674e-09	1.52442e-07
QDPR	1.04975	2.07017	7.75979	60.5066	3.62326e-09	1.25349e-07
OBSCN	1.05158	2.0728	1.98809	10.5087	0.00259173	0.0107225
YEATS2	1.05261	2.07428	6.7795	53.8305	1.32544e-08	3.85965e-07
TBX19	1.05426	2.07665	1.22687	7.07643	0.0140756	0.0425608
SPTA1	1.05426	2.07666	1.37535	5.47988	0.0249979	0.0666269
MAP3K9	1.05499	2.07771	2.7552	16.5028	0.000257031	0.00157289
PEX5	1.055	2.07772	2.41809	6.95991	0.01231	0.0381449
ALDOA	1.05541	2.07831	10.2345	69.4432	7.32674e-10	3.0913e-08
ITGA3	1.05602	2.07918	1.58295	5.02904	0.0312918	0.0796943
ALDH3B1	1.05746	2.08127	1.32406	4.69073	0.0371499	0.0913861
GYS1	1.05752	2.08135	6.90789	54.1836	1.23453e-08	3.64159e-07
LOC100289361	1.05798	2.08202	3.05325	23.0681	2.84229e-05	0.000250935
NAT6	1.05803	2.08209	3.80319	35.9092	7.59729e-07	1.23551e-05
ZSWIM6	1.05846	2.0827	3.97381	21.9985	3.99134e-05	0.000334321
RAB11FIP5	1.05851	2.08277	6.51383	26.842	9.0337e-06	9.67856e-05
ZBTB22	1.05855	2.08283	3.69118	39.7101	2.96534e-07	5.51319e-06
CAHM	1.06154	2.08716	1.70693	6.35173	0.0163879	0.0480556
LRRC3	1.06205	2.0879	1.99778	5.1396	0.0296026	0.0761321
GPT2	1.06224	2.08817	6.65615	129.64	2.21324e-13	3.02053e-11
MYC	1.06274	2.08889	4.24319	13.6176	0.000749323	0.00385059
FAM214A	1.06282	2.08901	2.25964	12.5908	0.0011166	0.00539961
FARP2	1.06526	2.09255	2.92532	13.9263	0.000665923	0.00349719
HCCAT5	1.067	2.09507	1.025	5.71314	0.0222943	0.061243
AFAP1	1.06757	2.0959	1.01272	4.5555	0.0398191	0.0962888
MIEF2	1.06815	2.09675	1.46175	8.11042	0.00728519	0.0251157
IFT80	1.06917	2.09822	3.525	18.9934	0.000107674	0.000768662
ARHGEF25	1.06999	2.09943	4.46111	38.6168	3.86678e-07	6.97967e-06
BMP4	1.07145	2.10154	2.46123	12.0362	0.00139106	0.00643712
FGFRL1	1.07222	2.10267	3.69763	22.8518	3.04261e-05	0.000265629
FZD6	1.0724	2.10293	2.24533	7.75452	0.00854987	0.0286707
HES1	1.07278	2.10349	6.10485	28.2523	5.99958e-06	6.83631e-05
RFX2	1.07333	2.10428	2.12504	10.4179	0.00269161	0.0110619
LOC100507194	1.07347	2.10449	2.71467	18.0485	0.000148978	0.00101009
C11orf54	1.07556	2.10754	3.4301	18.4281	0.000130659	0.000908477
MANBA	1.07569	2.10772	4.30314	30.8278	2.91119e-06	3.78928e-05
TMEM107	1.07652	2.10894	4.60817	49.2279	3.43946e-08	8.84396e-07
BCDIN3D	1.07762	2.11055	4.31692	19.861	8.03561e-05	0.000603357
ANKRA2	1.07841	2.11171	3.37148	29.6385	4.04994e-06	4.93576e-05
RAB5B	1.07936	2.11311	7.99465	92.8305	1.99575e-11	1.45444e-09
ADRBK2	1.07986	2.11383	5.6734	69.7102	7.00018e-10	2.99279e-08
CLK3	1.08188	2.11679	4.93251	28.9168	4.96385e-06	5.84174e-05
BTN3A3	1.08248	2.11767	1.9268	12.0607	0.00137757	0.00638505
SERPINB6	1.08277	2.1181	3.62794	31.9743	2.13016e-06	2.90299e-05
TCTEX1D2	1.08399	2.11989	1.70562	6.23585	0.0173192	0.050137
STXBP1	1.08442	2.12052	7.80649	66.4036	1.24167e-09	5.0212e-08
TAF4B	1.08682	2.12405	1.8423	6.4994	0.0152788	0.0454727
HOXA4	1.08781	2.12552	4.86917	49.7442	3.08243e-08	8.07833e-07
SNX25	1.08899	2.12725	4.9811	10.3662	0.00275033	0.0112659
SREBF1	1.08905	2.12734	5.00082	45.7703	7.29714e-08	1.68552e-06
LINC00685	1.08929	2.12769	2.255	5.99015	0.019489	0.0551028
RAB6B	1.09031	2.1292	5.43354	72.7534	4.19759e-10	1.98627e-08
ARRDC3	1.09054	2.12954	3.13728	12.5901	0.00111693	0.00539961
MYO1D	1.09061	2.12965	6.32368	60.407	3.69151e-09	1.2672e-07
TANC1	1.09127	2.13061	5.31829	21.7097	4.37968e-05	0.000360424
SLC35E2	1.09287	2.13298	5.13367	17.4899	0.000181055	0.00118058
APC2	1.0941	2.1348	1.97873	12.8429	0.00101148	0.00496739
JUP	1.09415	2.13487	5.35162	66.0876	1.31287e-09	5.21578e-08
IGBP1	1.09463	2.13558	6.33672	40.0974	2.7018e-07	5.07164e-06
KIAA1958	1.09517	2.13638	1.98553	10.9264	0.00218057	0.00928361
ZNF14	1.09613	2.1378	0.796496	4.61232	0.0390972	0.0949423
MYCL	1.09613	2.13781	3.05496	12.7843	0.00103494	0.00505887
LOC102724450	1.09614	2.13782	3.48223	21.373	4.88364e-05	0.000395686
ZNF385A	1.09775	2.1402	1.72759	10.2191	0.00292493	0.0118988
MEX3B	1.09831	2.14103	1.86709	6.02294	0.019183	0.0543854
SLC25A5-AS1	1.09905	2.14214	1.44164	6.01478	0.0192586	0.054537
RCOR2	1.09906	2.14215	2.69677	13.6587	0.00073759	0.00380311
TP53	1.09913	2.14225	4.53011	25.4186	1.37944e-05	0.000137645
TTC8	1.09948	2.14278	5.65852	42.2392	1.62919e-07	3.30397e-06
PRKCA	1.10039	2.14413	3.15283	11.1207	0.00201365	0.00868967
CHCHD6	1.10052	2.14432	6.24273	46.3815	6.37356e-08	1.51322e-06
ZBTB46	1.1027	2.14756	1.67133	7.11476	0.0114568	0.0360836
GSTZ1	1.10314	2.14821	6.05112	54.233	1.22234e-08	3.62919e-07
KLF7	1.1033	2.14846	4.20892	45.262	8.17311e-08	1.86571e-06
TSGA10	1.10454	2.1503	1.44268	8.01819	0.00759237	0.0260037
ADAM12	1.10728	2.15439	2.7367	9.86222	0.00339973	0.0134255
CEBPB	1.10766	2.15496	6.82596	65.799	1.38168e-09	5.44206e-08
TIPARP	1.10822	2.15579	4.15377	33.4539	1.43514e-06	2.08064e-05
ZNF624	1.1083	2.15592	2.04191	8.96224	0.00500337	0.018379
RTN4R	1.1087	2.15651	3.20689	13.1427	0.000899977	0.00447297
FBXO32	1.11085	2.15972	6.05111	51.7426	2.02967e-08	5.58196e-07
KIAA1467	1.11107	2.16006	3.68965	25.3008	1.4293e-05	0.000141765
2006-09-01	1.11228	2.16187	6.19755	104.745	4.08463e-12	3.6579e-10
GAPLINC	1.11276	2.16259	2.6105	12.4527	0.00117906	0.00562811
LOC554206	1.11439	2.16504	1.72318	7.39744	0.010059	0.0327248
SEMA6B	1.11517	2.1662	1.37576	6.52202	0.0151162	0.0450646
GNE	1.1156	2.16685	4.91639	41.7352	1.83271e-07	3.66758e-06
KIAA1804	1.11596	2.1674	1.14925	5.28252	0.0275648	0.0719366
LPAR2	1.11615	2.16767	1.94727	7.21302	0.0109485	0.034837
RWDD2A	1.11684	2.16871	0.794793	5.89344	0.0207513	0.0578912
MED30	1.11705	2.16903	1.98215	10.853	0.0022475	0.00952393
ESCO1	1.11732	2.16943	3.61925	29.7757	3.89731e-06	4.78923e-05
IQCG	1.11738	2.16952	1.95972	13.9286	0.000665347	0.00349551
HMGCS1	1.11748	2.16967	8.56556	17.7742	0.000163902	0.00108714
ST8SIA4	1.11779	2.17015	0.940535	6.10046	0.0184804	0.052799
LOC100506746	1.12052	2.17425	2.09493	6.51926	0.0151359	0.0450869
GLCCI1	1.12099	2.17497	3.77274	29.6026	4.09095e-06	4.96451e-05
AGTPBP1	1.12103	2.17503	3.73319	33.1731	1.54578e-06	2.21111e-05
HRASLS	1.12224	2.17684	2.08921	16.6364	0.000245018	0.00151296
TIFA	1.12251	2.17725	3.62643	41.9545	1.74102e-07	3.48921e-06
FCGRT	1.1244	2.18011	2.80547	11.1189	0.00201509	0.00869314
DHX40	1.12449	2.18024	7.0811	78.9786	1.54104e-10	8.40053e-09
ALDH2	1.12521	2.18133	6.26873	79.6029	1.39802e-10	7.65151e-09
MORC1	1.12565	2.182	1.38189	5.27725	0.0276372	0.0720703
CPXM1	1.12693	2.18393	2.66251	20.5655	6.3598e-05	0.000493274
CA11	1.12732	2.18453	2.08239	11.5106	0.00171828	0.00768703
S100A4	1.12828	2.18598	5.5716	12.3376	0.00123397	0.0058411
C9orf16	1.12843	2.18621	1.18978	6.77336	0.01343	0.0409084
ZNF501	1.12857	2.18642	0.500206	4.51687	0.0410513	0.0986882
ZBTB25	1.12903	2.18712	2.01585	11.3696	0.00190161	0.00830614
DAAM1	1.12979	2.18826	6.24325	49.5102	3.23909e-08	8.44021e-07
IGSF10	1.12992	2.18846	1.36663	6.71126	0.0141003	0.0426166
ADAMTSL5	1.12998	2.18856	2.37301	13.7333	0.000716834	0.00371613
CYLD	1.13066	2.18959	3.12837	30.8048	2.92964e-06	3.80965e-05
CLYBL	1.13207	2.19172	2.1499	10.2942	0.00283437	0.0115718
DNASE1	1.1334	2.19376	2.10395	11.8016	0.00152805	0.00696465
MGST3	1.13363	2.1941	8.11216	15.0151	0.000442291	0.00248661
RBPJ	1.13404	2.19473	6.87709	66.3436	1.25487e-09	5.05958e-08
ANKRD34A	1.13541	2.19681	0.83094	5.57789	0.0238208	0.0642004
CSRNP1	1.13551	2.19696	3.23451	17.3268	0.000191748	0.00123728
TRPM1	1.13571	2.19727	6.22706	36.5436	6.46997e-07	1.06992e-05
DBP	1.13805	2.20083	3.44782	17.3053	0.000193207	0.00124493
CDON	1.13842	2.2014	3.79185	29.1798	4.60776e-06	5.48424e-05
ZNF654	1.1394	2.2029	3.92564	26.4946	1.00074e-05	0.000105394
IDNK	1.13964	2.20326	2.22909	16.564	0.000271676	0.00164405
DGKE	1.13979	2.2035	2.23887	9.73487	0.00358857	0.0140249
COMT	1.13991	2.20368	7.82177	38.4519	4.02617e-07	7.21955e-06
SEC61G	1.1429	2.20825	9.23758	41.4278	1.96991e-07	3.89071e-06
MAPK10	1.14298	2.20837	1.52063	6.76417	0.013488	0.0410574
LOC100128398	1.1444	2.21055	0.708961	4.39459	0.0432731	0.103009
FAM174A	1.14447	2.21065	3.90793	19.4736	9.15145e-05	0.000671961
PARVB	1.14603	2.21304	6.00313	132.151	1.69123e-13	2.40084e-11
AMN1	1.1463	2.21346	2.59908	15.7366	0.000339156	0.00199397
FBXL7	1.14652	2.21379	5.20703	72.6832	4.24669e-10	1.99565e-08
PPFIA3	1.14665	2.21399	1.6024	6.0558	0.0188818	0.053754
ST6GAL1	1.14817	2.21632	5.52169	43.4188	1.24066e-07	2.64596e-06
SHF	1.14859	2.21698	2.29357	10.1602	0.00299811	0.0121169
ADCK3	1.14868	2.21711	5.46758	53.6386	1.37779e-08	3.995e-07
C14orf37	1.14987	2.21894	1.42811	6.66756	0.0143899	0.0433288
IFT81	1.14992	2.21901	3.98342	29.9554	3.70661e-06	4.60051e-05
PNMA6A	1.14998	2.21911	4.48288	36.251	6.96609e-07	1.14103e-05
PCYT1B	1.1511	2.22083	1.50715	7.54622	0.009398	0.0309779
RPS6KA2	1.15139	2.22128	3.62621	21.1853	5.19096e-05	0.000415887
LGALS3	1.1514	2.2213	7.07762	17.9964	0.000151699	0.00102395
NATD1	1.15145	2.22137	2.96596	22.3414	3.57703e-05	0.000304864
FIG4	1.15258	2.22312	2.55205	19.884	7.97411e-05	0.000601057
NDRG4	1.15362	2.22472	2.34515	11.2065	0.00203025	0.00873916
NCAM2	1.15425	2.22568	2.34354	12.2553	0.0012749	0.00599116
FAM63B	1.15457	2.22618	4.91086	49.3325	3.36372e-08	8.68872e-07
SAP30	1.15508	2.22697	5.05317	15.2783	0.000401252	0.00229759
EFNA1	1.15516	2.22709	3.70245	26.8036	9.13635e-06	9.77317e-05
PEX11B	1.15578	2.22805	3.4382	30.4869	3.19806e-06	4.10388e-05
TRPC1	1.15598	2.22836	1.84382	13.3246	0.000838778	0.00421803
PTGES3L	1.15633	2.2289	1.80924	13.6196	0.000748737	0.00385049
ARHGAP42	1.15662	2.22935	1.94695	12.1299	0.00134008	0.00624365
PTPRM	1.15668	2.22945	5.47577	99.0199	8.59947e-12	7.05986e-10
MIR600HG	1.1571	2.23009	0.605344	5.29016	0.0278337	0.0724857
DUSP10	1.15844	2.23215	2.53032	9.60794	0.00378795	0.0146571
UBAC2-AS1	1.16012	2.23477	2.03606	17.2257	0.000198712	0.00127617
CPT1C	1.16151	2.23692	1.69797	9.78066	0.00351941	0.0138022
FBXO46	1.16155	2.23698	5.78566	53.1032	1.53573e-08	4.41539e-07
DNASE1L1	1.16194	2.23758	2.52934	18.0282	0.000150029	0.00101573
SESN2	1.1625	2.23846	5.97957	40.2452	2.60789e-07	4.9214e-06
B3GNT2	1.16455	2.24163	3.71396	28.9703	4.88908e-06	5.76869e-05
SH3PXD2B	1.16456	2.24166	7.01886	29.9827	3.67853e-06	4.57818e-05
NEK7	1.16594	2.2438	3.01115	12.2434	0.00128092	0.00601339
CDKN1C	1.16767	2.24649	1.87879	8.25767	0.00682203	0.0237837
GPR158	1.1679	2.24685	2.59854	21.2812	5.0315e-05	0.000405256
KCTD13	1.16907	2.24867	1.76171	9.49332	0.00397823	0.0152676
PIGL	1.17266	2.25427	0.808852	4.17619	0.0484996	0.112618
HOXB9	1.17288	2.25462	5.17944	21.4981	4.68952e-05	0.000382458
AAMDC	1.1744	2.257	5.06834	69.8459	6.84019e-10	2.95267e-08
DYNLT3	1.17455	2.25722	4.77724	29.0781	4.74219e-06	5.6129e-05
FAM63A	1.17542	2.25859	2.56937	20.7895	5.908e-05	0.0004654
PPARGC1A	1.1762	2.25981	5.79811	22.601	3.29384e-05	0.000283924
BTG2	1.17709	2.2612	1.30296	6.81917	0.0134117	0.040871
RGS10	1.17801	2.26264	4.80749	28.8721	5.02711e-06	5.90599e-05
SERPINE1	1.17813	2.26283	3.74891	6.7773	0.0134053	0.0408696
TMEM59	1.17816	2.26288	7.56525	92.1288	2.20131e-11	1.56901e-09
KLF9	1.17833	2.26315	4.07045	27.0405	8.52296e-06	9.21706e-05
LINC00265	1.17921	2.26452	2.19166	13.4461	0.000800374	0.00406692
CTC-338M12.4	1.1796	2.26513	2.32536	12.3672	0.00121961	0.0057872
TPI1	1.17966	2.26524	9.26331	97.7241	1.02233e-11	8.05332e-10
TNKS1BP1	1.18021	2.2661	2.88068	33.2589	1.51104e-06	2.17433e-05
ZBTB7B	1.18141	2.26798	3.16778	16.7269	0.000237217	0.00147616
ALOX12-AS1	1.18249	2.26968	0.789243	4.5554	0.0398212	0.0962888
RARA-AS1	1.18325	2.27088	0.721319	4.67084	0.0375298	0.0921409
NLGN4X	1.18336	2.27105	4.2234	39.9721	2.78425e-07	5.21205e-06
SLC17A5	1.18345	2.2712	4.10086	33.993	1.24556e-06	1.85311e-05
DDR1	1.18445	2.27277	3.10519	12.1154	0.00134785	0.00626696
PRELID2	1.18496	2.27357	4.05839	21.2363	5.10542e-05	0.000409998
ZFYVE1	1.18498	2.2736	5.95342	55.5825	9.34249e-09	2.81058e-07
TRERF1	1.1851	2.27379	0.986374	5.4255	0.0256782	0.0680291
LOC101930071	1.18526	2.27405	0.976616	5.85265	0.0208304	0.0580465
ATXN1	1.18579	2.27488	3.33472	23.4698	2.50647e-05	0.000225764
NRIP3	1.1861	2.27537	2.01761	7.97364	0.0077457	0.026416
TMEM140	1.18654	2.27606	0.986095	4.11926	0.049974	0.11551
PDE4DIP	1.18655	2.27608	5.50777	42.0715	1.69411e-07	3.40522e-06
PKM	1.18945	2.28065	9.15946	57.4812	6.44466e-09	2.07884e-07
IER5L	1.19045	2.28223	4.78097	43.4777	1.22401e-07	2.61865e-06
CDKN1B	1.19057	2.28243	6.93123	55.6556	9.20859e-09	2.78259e-07
DRAM1	1.19103	2.28316	2.95956	24.4273	1.86416e-05	0.000175568
EPHA2	1.19196	2.28462	3.93947	10.2819	0.00284893	0.0116243
C6orf226	1.19233	2.28521	2.20157	14.2927	0.000579577	0.00311454
TMEM145	1.19282	2.286	1.95833	10.9683	0.00223502	0.00948282
TMEM38A	1.19316	2.28652	2.22723	10.3242	0.00279898	0.0114376
ZNF204P	1.19345	2.28698	1.08174	6.9938	0.0123733	0.0382974
PHACTR1	1.19372	2.28741	5.03291	32.2471	1.97921e-06	2.72451e-05
LOC729603	1.19377	2.2875	1.04348	4.58405	0.0392386	0.0952179
ARNTL	1.19516	2.2897	3.19873	26.9991	8.62701e-06	9.29399e-05
RAB11FIP4	1.19554	2.2903	4.78653	50.7815	2.47831e-08	6.67479e-07
SUMF2	1.19632	2.29154	5.66921	70.5253	6.09515e-10	2.68993e-08
ASIC1	1.19678	2.29228	3.15009	18.6033	0.000123022	0.000861534
DNASE2	1.19852	2.29505	5.81026	69.6591	7.06144e-10	2.99987e-08
PINK1	1.19881	2.2955	5.49167	72.5208	4.36264e-10	2.0361e-08
LGI4	1.19916	2.29605	2.03085	9.29119	0.00433909	0.016394
CRYBB2P1	1.19991	2.29725	5.68869	62.1365	2.67727e-09	9.62687e-08
EFNB3	1.20001	2.29742	3.24278	13.3633	0.000874277	0.00437235
PDK4	1.20076	2.29861	7.56944	36.6802	6.25131e-07	1.03913e-05
TMEM151B	1.20355	2.30306	3.33482	15.0719	0.000433074	0.0024469
MTL5	1.20436	2.30435	2.28852	14.3345	0.000607373	0.00323837
HOMEZ	1.20487	2.30516	3.30706	29.7852	3.88702e-06	4.7855e-05
2003-03-01	1.20665	2.30801	1.84379	8.55325	0.00598495	0.0213908
HEIH	1.20763	2.30959	6.81295	43.0882	1.33851e-07	2.82372e-06
SBK1	1.208	2.31017	1.82083	6.98773	0.0121518	0.0377922
RNMT	1.20813	2.31037	6.55331	91.5238	2.39653e-11	1.66632e-09
VIM	1.20916	2.31203	9.81167	89.7254	3.09265e-11	2.07619e-09
LOC254896	1.20976	2.31299	1.80435	14.8899	0.000463362	0.00258164
SPATA20	1.21064	2.31441	4.14498	38.6679	3.81875e-07	6.91128e-06
ATP7A	1.21125	2.31538	3.07986	31.6627	2.31764e-06	3.12103e-05
HDAC11	1.21337	2.31878	3.06734	20.5703	6.34984e-05	0.0004928
MXD1	1.21385	2.31956	3.87103	34.4776	1.09771e-06	1.67146e-05
SLC6A17	1.21424	2.32018	5.10598	42.736	1.45181e-07	3.02066e-06
AMOT	1.21431	2.3203	4.93066	66.1247	1.3043e-09	5.2109e-08
TC2N	1.21478	2.32106	1.67699	8.25596	0.00682723	0.0237958
GALNT3	1.21591	2.32287	1.89321	9.07812	0.00475773	0.0176575
CHST11	1.21637	2.32361	6.06509	51.8315	1.99277e-08	5.49746e-07
NT5DC1	1.21684	2.32436	3.59748	34.2142	1.17562e-06	1.76253e-05
NT5C3A	1.21715	2.32487	5.78274	69.9175	6.75731e-10	2.93276e-08
LOC101928100	1.21761	2.32561	2.09814	11.3307	0.00184836	0.00813087
LINC01547	1.21819	2.32655	0.275781	5.05402	0.0317348	0.0805367
DHRS13	1.21823	2.32662	5.80188	23.1126	2.80287e-05	0.000248197
ENTPD3-AS1	1.21974	2.32905	1.12125	7.43382	0.00989286	0.0323077
APOBEC3D	1.21985	2.32923	2.53015	17.7517	0.000165194	0.00109232
PIK3C3	1.22085	2.33083	4.99478	45.9145	7.06722e-08	1.64636e-06
ZNF292	1.22093	2.33097	4.90715	35.3217	8.82741e-07	1.39622e-05
LCP1	1.22139	2.33171	1.92791	8.32825	0.00661135	0.0231618
DNAJB5	1.22283	2.33405	1.82721	7.89353	0.00802988	0.0272149
SEMA4B	1.22301	2.33433	2.04301	17.0071	0.000214696	0.00136151
ACSL3	1.2232	2.33464	8.31371	35.1495	9.22687e-07	1.45033e-05
FAM160A1	1.2237	2.33544	0.626051	6.90804	0.012611	0.0389094
FBXO3	1.22385	2.3357	2.49097	19.0747	0.000104736	0.000752737
PLEKHM3	1.22464	2.33698	3.43389	21.6631	4.44596e-05	0.000365217
EHD2	1.22479	2.33722	4.21052	23.3871	2.57199e-05	0.000230751
AUH	1.22501	2.33756	2.80817	13.3605	0.000827224	0.00417225
SEMA4D	1.22573	2.33874	0.929035	7.4795	0.00968845	0.0317543
ICAM1	1.22581	2.33887	3.95698	42.3805	1.57653e-07	3.23568e-06
KDM4C	1.2278	2.34209	3.11703	15.6018	0.000356287	0.00207781
SLC1A1	1.22951	2.34488	2.41505	25.0844	1.52595e-05	0.000149501
COL27A1	1.23004	2.34573	2.32003	16.0037	0.000307743	0.00182981
ZNF580	1.23019	2.34598	5.25692	31.4566	2.45113e-06	3.28457e-05
SLC25A23	1.23089	2.34711	3.55663	23.1103	2.80493e-05	0.000248218
PRSS16	1.2309	2.34714	1.76293	8.55635	0.00597677	0.0213671
SPEG	1.23195	2.34884	3.15741	25.0419	1.54569e-05	0.000150893
ANO7	1.23265	2.34998	2.69006	21.8651	4.16603e-05	0.000346187
PTPRF	1.23287	2.35034	6.18615	70.8832	5.7376e-10	2.56367e-08
SATB1	1.23329	2.35102	1.70872	11.3577	0.00191069	0.00834226
LOC102723385	1.23512	2.35402	-0.0678174	4.62808	0.0387844	0.0944184
GPC3	1.23513	2.35402	0.833401	4.76881	0.0361112	0.0893794
TPBGL	1.23552	2.35467	1.66364	10.1025	0.00307176	0.0123632
FLJ27354	1.23703	2.35713	1.91482	10.6476	0.00244651	0.0102215
CCDC136	1.23787	2.3585	5.30015	47.8942	4.5796e-08	1.13268e-06
ARHGEF10L	1.23892	2.36022	4.25723	42.4368	1.55603e-07	3.19842e-06
GAB2	1.23925	2.36076	7.32579	41.6639	1.86359e-07	3.71845e-06
RRAGA	1.23943	2.36106	8.03801	57.3235	6.64458e-09	2.13064e-07
PPP1R3E	1.24057	2.36292	3.43186	30.4328	3.2463e-06	4.13786e-05
C1orf233	1.24139	2.36427	2.64963	18.0281	0.000150035	0.00101573
RDH8	1.24181	2.36495	2.25306	18.6867	0.000119559	0.000841604
TMEM144	1.24319	2.36722	3.17117	26.3091	1.05721e-05	0.000110245
PBLD	1.24386	2.36831	1.99029	14.1314	0.000616025	0.00327298
CRYBG3	1.24427	2.36899	3.31716	12.9116	0.000984674	0.00484445
CTB-178M22.2	1.24441	2.36922	1.96157	11.8398	0.00150482	0.00687253
ENO1	1.24481	2.36988	11.4293	76.4356	2.30467e-10	1.18075e-08
PNPLA8	1.2449	2.37001	3.88635	38.5714	3.90994e-07	7.04823e-06
LEPROTL1	1.24499	2.37017	7.21683	117.529	8.60842e-13	9.6359e-11
AHSA2	1.24599	2.37181	3.29958	22.2811	3.6465e-05	0.000309246
LACTB	1.2484	2.37578	4.27035	26.556	9.82739e-06	0.000103579
CNTN1	1.24877	2.37639	1.54985	12.3313	0.00123705	0.00585367
BTN2A2	1.24992	2.37828	4.62729	34.7333	1.02728e-06	1.58551e-05
GOLGA8A	1.25359	2.38433	5.02672	24.7358	1.69644e-05	0.000162811
ZMYM2	1.25361	2.38438	5.83606	84.5981	6.53407e-11	3.97528e-09
RPLP0P2	1.25628	2.38878	3.46046	21.7598	4.30956e-05	0.000355728
LUM	1.25843	2.39235	1.70265	8.94096	0.00504995	0.0184963
AOC2	1.2592	2.39363	1.21011	6.60226	0.0145543	0.0437177
WSB1	1.2604	2.39562	6.51059	7.36741	0.0101984	0.0330284
DSC3	1.2605	2.39579	0.0643846	4.64012	0.0390249	0.0948344
SYP	1.26166	2.39772	2.15268	17.4554	0.000183265	0.00119157
TSSK3	1.2632	2.40028	0.25126	5.75839	0.0221464	0.060935
METTL21B	1.26564	2.40433	2.91462	20.2561	7.04509e-05	0.000539082
UBA6-AS1	1.26638	2.40558	2.66194	20.9293	5.64346e-05	0.000447146
ATG16L2	1.2704	2.41229	4.12903	32.5374	1.83095e-06	2.55657e-05
TIAM2	1.27072	2.41282	1.59188	11.532	0.0017822	0.00792275
RORB	1.27331	2.41715	2.53939	8.45285	0.00625621	0.0221396
HLA-C	1.27376	2.4179	6.09473	104.242	4.35496e-12	3.82899e-10
GLCE	1.27501	2.42	2.97701	21.3694	4.88941e-05	0.000395726
LOC285000	1.27565	2.42108	1.76214	12.3225	0.00130498	0.00611772
WBP2	1.27566	2.42109	6.32856	69.5886	7.14697e-10	3.02481e-08
NAMPT	1.27585	2.42142	6.46034	41.3521	2.00533e-07	3.94353e-06
C19orf66	1.2793	2.42721	3.21923	21.466	4.73852e-05	0.000385762
HSD17B14	1.27951	2.42756	2.49965	13.2585	0.0008605	0.00431498
APOC1	1.27951	2.42757	5.50365	69.7208	6.98755e-10	2.99279e-08
SARAF	1.28215	2.432	7.58326	129.627	2.21642e-13	3.02053e-11
MSMO1	1.28334	2.43402	5.52931	24.5692	1.78495e-05	0.000169751
VLDLR	1.28379	2.43478	3.87468	33.5861	1.38599e-06	2.02014e-05
LINC01158	1.28416	2.43541	2.77463	17.6174	0.000173137	0.00113761
ME1	1.28726	2.44064	3.24676	33.6041	1.37943e-06	2.01602e-05
RRN3P1	1.28769	2.44137	1.03921	6.54236	0.0149716	0.0447527
KU-MEL-3	1.28887	2.44337	4.58534	67.0128	1.11567e-09	4.53863e-08
C3orf58	1.2889	2.44341	4.84331	70.1231	6.52519e-10	2.84106e-08
CUBN	1.28964	2.44467	1.22696	10.4337	0.00290162	0.0118145
NR4A1	1.29057	2.44625	4.67575	18.4628	0.000129106	0.000899712
BBS2	1.29242	2.44938	3.97224	56.0903	8.4528e-09	2.60033e-07
LOC101929450	1.29261	2.44971	3.15773	18.2848	0.000137275	0.000945321
TCEA2	1.29272	2.44989	2.97439	27.9153	6.61005e-06	7.42024e-05
CPED1	1.29382	2.45177	0.890207	6.98749	0.0124093	0.0384001
THBS3	1.2941	2.45225	2.82854	11.0352	0.00208536	0.00894533
NREP	1.29573	2.45501	3.06945	16.3816	0.000268464	0.00162751
LINC01443	1.29642	2.45618	1.85447	13.8826	0.000677096	0.00354357
HIBADH	1.2999	2.46212	3.80987	6.35426	0.0163682	0.0480331
PAPLN	1.30054	2.46321	0.53232	5.66845	0.023132	0.0630234
SSR4P1	1.30196	2.46563	1.14018	5.59522	0.0236191	0.0638272
BHLHE41	1.30273	2.46695	7.13169	115.319	1.11593e-12	1.20698e-10
FAM117A	1.30381	2.4688	3.29747	43.5198	1.2123e-07	2.59767e-06
CALCR	1.30467	2.47027	0.59924	4.53516	0.0406687	0.0980597
S100A1	1.3047	2.47032	2.74579	20.0174	7.62696e-05	0.000577767
ASNS	1.30471	2.47035	7.4089	72.1401	4.64773e-10	2.12548e-08
ARHGEF17	1.30656	2.47351	4.58015	66.2508	1.27557e-09	5.12786e-08
ANKDD1A	1.30657	2.47352	1.67197	7.32562	0.0103958	0.0335018
MNX1	1.30717	2.47455	5.00583	44.4072	9.90625e-08	2.20592e-06
TRIM63	1.30843	2.47671	7.61243	83.6139	7.57089e-11	4.5452e-09
HAP1	1.30845	2.47675	0.865042	6.22618	0.0173994	0.0503118
CTH	1.30971	2.47892	5.36947	80.1099	1.29219e-10	7.15851e-09
DNAJB2	1.30975	2.47899	5.84073	35.1399	9.24947e-07	1.45221e-05
FLT3LG	1.3099	2.47924	1.48623	12.1743	0.00131661	0.006149
VKORC1	1.31112	2.48135	7.41288	61.6175	2.9464e-09	1.04295e-07
BTG1	1.31238	2.48352	7.78941	24.8047	1.66119e-05	0.00015999
NYAP1	1.31671	2.49098	1.75788	12.6659	0.00108411	0.00525963
ABCC1	1.31675	2.49105	4.84017	42.4735	1.54283e-07	3.17609e-06
VANGL2	1.31734	2.49206	5.56325	9.80746	0.00347959	0.0136696
ZC4H2	1.31907	2.49506	3.4511	24.829	1.64895e-05	0.000159037
XKR6	1.31965	2.49605	0.732609	5.56092	0.0240203	0.064553
LINC01521	1.32022	2.49704	3.48183	20.7317	6.02135e-05	0.00047269
GADD45A	1.32033	2.49724	5.03131	12.8375	0.00101362	0.0049761
CD68	1.32103	2.49845	5.30164	85.0278	6.12949e-11	3.79694e-09
DUSP23	1.32141	2.49911	4.88936	52.7689	1.64398e-08	4.67727e-07
MATN3	1.32153	2.49931	0.761811	4.90326	0.0333426	0.0837591
SEMA3G	1.32158	2.4994	0.498576	4.59312	0.039482	0.0956891
ZNF77	1.32315	2.50212	1.54966	13.9998	0.000647576	0.00342193
XYLT1	1.32322	2.50223	1.39078	12.0503	0.00138328	0.00640329
LINC00518	1.32489	2.50514	6.27134	48.8717	3.71103e-08	9.46176e-07
PGAM1	1.32652	2.50796	4.30241	11.9369	0.00144736	0.00665924
PPP1R15A	1.3271	2.50898	5.75131	28.8518	5.05624e-06	5.9198e-05
ID2-AS1	1.32931	2.51283	0.615763	6.27357	0.0173124	0.050137
C14orf159	1.32954	2.51322	1.46471	8.26659	0.00679502	0.0237138
RELB	1.32995	2.51394	3.94111	31.261	2.58539e-06	3.44416e-05
KLF5	1.33047	2.51485	4.39001	24.3804	1.89117e-05	0.000177621
C8orf58	1.33137	2.51642	3.98027	43.6269	1.18295e-07	2.54681e-06
PAXIP1-AS1	1.33192	2.51737	3.30228	42.9257	1.38959e-07	2.91422e-06
ZNF350	1.33193	2.51738	3.424	26.7623	9.24793e-06	9.85385e-05
C1orf226	1.33226	2.51797	0.96115	6.41347	0.0159139	0.0469834
MMP24-AS1	1.33396	2.52094	5.76808	109.433	2.27077e-12	2.13421e-10
SLC25A36	1.33443	2.52176	6.64529	125.927	3.31964e-13	4.22804e-11
CHRNA3	1.33559	2.52379	0.458674	6.07248	0.019406	0.054891
CDH1	1.33693	2.52613	0.308381	5.34992	0.0270263	0.0707888
IGFBP5	1.33852	2.52891	4.62818	20.9952	5.52315e-05	0.000439145
MYO1E	1.34013	2.53175	6.40132	78.8473	1.57306e-10	8.54089e-09
RND1	1.3404	2.53221	0.231816	5.10736	0.0300846	0.0770664
RIOK3	1.34067	2.53269	5.10257	82.1599	9.43273e-11	5.49356e-09
TTC9	1.34157	2.53427	0.840681	7.53103	0.00968767	0.0317543
MAPT	1.34199	2.53501	4.05319	41.318	2.02153e-07	3.96965e-06
NOTUM	1.34202	2.53506	0.780749	5.54275	0.0245903	0.0657737
ZNF548	1.3421	2.53521	3.27114	27.7753	6.88266e-06	7.66941e-05
NR1D1	1.34354	2.53773	2.19015	9.86062	0.00340203	0.0134307
LINC00926	1.34456	2.53952	2.21107	19.1785	0.000101113	0.000732572
PALM	1.34495	2.54021	3.40641	27.851	6.73392e-06	7.52829e-05
MYH14	1.34584	2.54177	0.57593	4.68388	0.0372802	0.091624
ACSS2	1.34658	2.54309	2.70392	25.631	1.29415e-05	0.000130836
FOXN3	1.34801	2.54561	5.87336	111.797	1.70122e-12	1.65601e-10
GDPD1	1.34806	2.5457	2.89902	15.2395	0.000407042	0.00232488
GMIP	1.35003	2.54918	2.1644	15.039	0.000438394	0.00246775
C11orf68	1.35023	2.54953	4.11144	81.0247	1.12209e-10	6.34518e-09
ZNF419	1.35059	2.55017	5.30441	60.6821	3.50624e-09	1.21895e-07
CREB3L4	1.35096	2.55081	3.41664	43.8381	1.12727e-07	2.44626e-06
CDH19	1.35215	2.55292	4.68537	57.0309	7.03296e-09	2.23415e-07
ABCA5	1.35296	2.55435	3.45838	51.1804	2.28058e-08	6.19118e-07
MX1	1.35366	2.5556	0.916309	4.20538	0.0477625	0.111209
FSTL4	1.35818	2.56362	1.31883	11.1226	0.00201203	0.00868821
SLC27A1	1.35869	2.56453	3.75828	58.6469	5.15066e-09	1.71622e-07
ADPRM	1.35871	2.56456	3.13723	27.6098	7.22061e-06	7.98721e-05
KLHL7-AS1	1.35915	2.56535	0.745175	7.50448	0.00980446	0.0320805
ASPH	1.3594	2.56579	6.66162	61.794	2.85177e-09	1.01738e-07
POU3F3	1.35948	2.56592	3.6467	45.1486	8.38339e-08	1.90733e-06
NIPSNAP1	1.36091	2.56848	6.38795	111.841	1.69209e-12	1.65601e-10
FRAT1	1.36279	2.57182	2.79371	12.27	0.00126748	0.00596659
TMEM86A	1.3637	2.57345	1.91311	18.1381	0.00014442	0.000986547
SAMD4A	1.36383	2.57367	3.37821	30.2994	3.36846e-06	4.26629e-05
SLC25A45	1.36656	2.57855	2.00906	16.5432	0.000253334	0.00155515
TMOD1	1.3671	2.57952	4.28598	53.3624	1.457e-08	4.20677e-07
GPR153	1.36837	2.58179	5.18202	104.702	4.10668e-12	3.6579e-10
CCDC108	1.36975	2.58426	0.383416	6.41971	0.0161594	0.0475502
HAS2-AS1	1.3706	2.58579	2.6491	28.1038	6.26079e-06	7.09244e-05
TEX14	1.37459	2.59294	0.585142	4.82776	0.035052	0.087109
GLRX	1.37504	2.59375	2.30532	12.8305	0.0010164	0.00498792
PDGFRA	1.37534	2.5943	0.397713	5.66975	0.0231174	0.0630089
FOS	1.37624	2.59591	4.06166	11.9967	0.00141318	0.00652398
CRTAC1	1.37789	2.59889	2.91879	19.9646	7.7624e-05	0.000586072
OTUD1	1.3807	2.60395	2.27774	13.0883	0.000919206	0.00455857
TEX9	1.38185	2.60602	0.245165	5.223	0.0283943	0.0736047
LRRC29	1.3825	2.6072	0.344182	5.41877	0.0263688	0.0694941
FMN2	1.38263	2.60744	3.8002	22.0047	3.98344e-05	0.000333864
KCNJ10	1.38359	2.60917	1.19911	5.35253	0.0266229	0.0700283
LINC01270	1.3847	2.61117	1.53297	10.0985	0.00307692	0.0123767
CACNB3	1.38644	2.61433	3.61122	18.2174	0.000140512	0.000965169
PPM1M	1.38657	2.61457	1.12055	7.38337	0.0101241	0.0328658
ATP2A3	1.38665	2.61471	0.966796	9.62065	0.00376747	0.0145902
GM2A	1.38745	2.61615	5.22204	33.4549	1.43479e-06	2.08064e-05
TMEM163	1.38788	2.61694	1.33467	7.43859	0.00987131	0.0322496
SULT1C2	1.38834	2.61776	2.96506	27.4066	7.65948e-06	8.41801e-05
IRAIN	1.38869	2.6184	2.20483	19.7901	9.09171e-05	0.000667934
RIMS3	1.39084	2.62231	3.67547	35.1498	9.22604e-07	1.45033e-05
PKIA	1.39138	2.6233	3.32999	63.4727	2.0971e-09	7.85145e-08
TTC21A	1.3921	2.62461	0.203094	4.80308	0.0354912	0.0880081
IL23A	1.39236	2.62507	0.731446	6.48438	0.0153878	0.0457273
KDM6B	1.3927	2.62569	3.30874	25.3125	1.42424e-05	0.000141469
SERGEF	1.39327	2.62674	2.90406	23.7334	2.30907e-05	0.000211195
CYGB	1.39409	2.62823	7.04366	113.963	1.3111e-12	1.36394e-10
ATP6V1G2	1.39505	2.62999	0.713771	7.84486	0.00841551	0.0282688
RTN2	1.39507	2.63	2.3269	16.1371	0.000293218	0.00175802
FAM69B	1.3953	2.63043	6.10917	69.0029	7.90089e-10	3.32325e-08
DDX25	1.39596	2.63164	3.37045	35.7125	7.98764e-07	1.28767e-05
FGGY	1.39616	2.632	1.51106	9.90493	0.00333881	0.013231
LOC285074	1.39686	2.63327	0.398084	7.09862	0.011792	0.0368751
ZBED5-AS1	1.39801	2.63537	2.62442	14.1484	0.000612064	0.00325956
KANSL1-AS1	1.3992	2.63756	1.91441	18.3415	0.000134617	0.000929365
FAM117B	1.40001	2.63904	3.39979	51.9865	1.93011e-08	5.35713e-07
NKX2-3	1.40003	2.63907	1.12223	11.2642	0.00189903	0.0083002
JHDM1D-AS1	1.40036	2.63968	2.15021	17.4787	0.000181768	0.0011841
UPP1	1.40039	2.63972	7.02116	94.5295	1.57756e-11	1.16842e-09
NEAT1	1.40092	2.6407	9.12667	37.9004	4.61156e-07	8.11968e-06
MAN1B1-AS1	1.40146	2.64169	1.25327	7.41556	0.00997586	0.0325242
TFEB	1.40218	2.64301	2.79258	17.8108	0.000161824	0.00107644
PFKL	1.40232	2.64327	5.60406	80.5798	1.20164e-10	6.73908e-09
ZNF436-AS1	1.40344	2.64532	1.02472	8.81927	0.00532533	0.0193633
FKBP9	1.40414	2.64659	6.08497	78.056	1.78144e-10	9.52057e-09
EPB41L4A-AS1	1.40452	2.64729	7.08757	79.7147	1.3739e-10	7.54982e-09
C12orf60	1.4061	2.6502	0.0375535	6.92465	0.0125138	0.0386794
LINC01317	1.40673	2.65136	2.94309	26.2602	1.07266e-05	0.000111675
MCAM	1.40735	2.6525	6.27008	6.78267	0.0133716	0.0407944
LINC00504	1.40784	2.6534	2.73798	7.73224	0.00863655	0.0289045
TTC25	1.40808	2.65383	2.14778	12.7734	0.00103935	0.00507499
RASSF2	1.40901	2.65555	2.35067	21.8347	4.2069e-05	0.000348945
HIST1H2BD	1.41054	2.65837	4.65608	26.3637	1.04025e-05	0.000108966
TMEM53	1.41077	2.65879	3.84677	44.416	9.8865e-08	2.20513e-06
KCNJ2-AS1	1.41088	2.65899	-0.0549437	4.70719	0.0372559	0.0915808
CES3	1.41164	2.66039	1.32545	8.6045	0.00585137	0.0209573
NMNAT2	1.41237	2.66174	1.29099	5.74618	0.0219378	0.0605022
FAM13A	1.41417	2.66507	3.11697	27.7571	6.91898e-06	7.69102e-05
HIVEP2	1.41678	2.66988	4.59396	77.3915	1.97893e-10	1.03727e-08
UBE2L6	1.41802	2.67219	2.46733	16.0581	0.000301727	0.00179953
FHL2	1.41936	2.67468	6.55223	38.6875	3.80046e-07	6.88732e-06
MGC16025	1.41948	2.6749	2.30162	24.8851	1.62106e-05	0.000157125
F11R	1.41996	2.67579	5.7215	113.975	1.30919e-12	1.36394e-10
PKHD1	1.42012	2.67609	0.447855	5.85292	0.0215358	0.0596283
ST3GAL1	1.42129	2.67825	5.34225	71.8005	4.91877e-10	2.22701e-08
STAG3L3	1.42399	2.68326	0.266579	4.49862	0.041437	0.0994723
CLK1	1.42479	2.68476	4.38151	38.5224	3.95716e-07	7.10516e-06
ING4	1.42605	2.68711	4.62806	65.4533	1.46914e-09	5.75329e-08
UBALD2	1.42693	2.68874	7.29515	85.7987	5.46854e-11	3.45025e-09
CLDN14	1.42799	2.69072	1.90085	9.07892	0.00475608	0.0176562
FXYD3	1.42862	2.69189	2.58551	25.5302	1.33391e-05	0.000134258
TUBA1A	1.42926	2.69309	8.28012	44.0493	1.07439e-07	2.3502e-06
ZNF25	1.43362	2.70124	1.89964	11.1425	0.00208322	0.00893895
PHF21B	1.43454	2.70297	0.665485	5.24781	0.0280453	0.0728668
SNTA1	1.43475	2.70335	4.93662	49.9209	2.96939e-08	7.85764e-07
LRRC23	1.43872	2.71081	3.39812	30.6746	3.03659e-06	3.93371e-05
LPCAT4	1.44038	2.71392	2.71287	4.31955	0.0449954	0.10631
FAM167B	1.44098	2.71506	4.97815	30.5855	3.11215e-06	4.01192e-05
ZNF395	1.44304	2.71893	7.08987	52.626	1.69267e-08	4.77593e-07
IQSEC2	1.44617	2.72484	2.10102	13.4964	0.000785033	0.0040084
RGS16	1.45004	2.73216	1.8754	13.8282	0.000691306	0.00360134
LOC100507547	1.4507	2.73341	2.17439	16.1942	0.000287234	0.0017267
BFSP1	1.45124	2.73443	4.08246	49.3288	3.36634e-08	8.68872e-07
PLD2	1.45141	2.73474	0.738593	10.1061	0.00318257	0.0127368
HOGA1	1.45164	2.73518	0.950133	6.72629	0.0137297	0.0416814
LOC440028	1.45293	2.73763	0.918742	8.80826	0.00535101	0.0194256
NOTCH3	1.45381	2.7393	2.22519	18.9564	0.00010904	0.000776787
KIF3C	1.45384	2.73936	4.39593	52.7273	1.658e-08	4.70733e-07
MLLT3	1.45407	2.73979	4.22531	74.8425	2.97972e-10	1.49293e-08
TPD52	1.45775	2.74679	5.99634	116.345	9.88776e-13	1.09553e-10
TDRD3	1.45809	2.74744	6.11183	109.503	2.25116e-12	2.13047e-10
TFPI	1.45974	2.75059	3.75341	30.6212	3.08165e-06	3.98451e-05
IDH1-AS1	1.46007	2.75121	3.14597	52.4324	1.7611e-08	4.93483e-07
MEIS3	1.4611	2.75319	3.57593	45.6	7.57899e-08	1.74176e-06
HOXB8	1.4617	2.75432	1.05778	7.49578	0.00984307	0.0321682
PRKAG2-AS1	1.46261	2.75606	3.48981	31.2081	2.62298e-06	3.49082e-05
OSCP1	1.46505	2.76073	2.29275	19.5126	9.03209e-05	0.000663912
THEMIS2	1.46572	2.76201	1.88336	14.8773	0.000465534	0.00259268
EGR2	1.46604	2.76263	0.878944	6.52846	0.0153556	0.0456614
FRK	1.46761	2.76564	0.0932179	4.61648	0.0394937	0.0957005
LINC01518	1.4685	2.76735	0.109707	5.58439	0.0244946	0.0655564
DTNA	1.46919	2.76866	5.44931	98.0516	9.78442e-12	7.86891e-10
POLD4	1.46979	2.76983	4.04274	54.8454	1.08143e-08	3.22487e-07
SLC38A8	1.47393	2.77778	0.744869	5.41314	0.0258356	0.0684063
PAIP2B	1.47515	2.78013	2.92374	38.0031	4.4961e-07	7.9369e-06
PEX11G	1.47651	2.78275	1.3735	12.0967	0.00135789	0.00630512
C9orf9	1.47942	2.78836	1.68533	12.2938	0.00125559	0.00592493
AMT	1.48087	2.79117	0.557307	4.73769	0.0362693	0.0896894
SLC44A2	1.48229	2.79392	3.02641	34.2581	1.16224e-06	1.74824e-05
C20orf96	1.485	2.79918	2.94103	21.9215	4.09121e-05	0.000341427
HSD17B6	1.48598	2.80107	1.69916	10.2673	0.00286642	0.0116852
OCEL1	1.48599	2.80108	3.83781	29.2607	4.50378e-06	5.38399e-05
KCNIP2	1.48628	2.80166	1.05906	7.78372	0.00864849	0.028918
MAP2K1	1.48824	2.80546	5.55412	38.5327	3.94723e-07	7.10516e-06
CNDP1	1.49013	2.80915	1.46808	14.0137	0.000731519	0.00377619
TLE2	1.49113	2.81108	0.661396	4.8057	0.0350344	0.087109
LINC01024	1.49347	2.81566	0.101848	4.35011	0.0447288	0.105827
TM7SF2	1.49394	2.81658	2.83333	23.5563	2.43978e-05	0.000220779
TET1	1.49404	2.81677	3.04726	27.8328	6.76926e-06	7.55541e-05
FAM216A	1.4947	2.81805	6.83458	147.384	3.59157e-14	6.35661e-12
NRG3	1.4957	2.82	2.87753	24.7567	1.68567e-05	0.000162005
APLF	1.498	2.82452	0.853184	6.78513	0.0133563	0.0407749
AARD	1.49837	2.82524	0.469686	5.77745	0.021606	0.0597861
TMEM221	1.49909	2.82664	1.35091	12.5752	0.00112349	0.00542171
FBXL20	1.50139	2.83116	4.02967	16.6943	0.000239996	0.00149006
BMF	1.50213	2.8326	3.11549	30.3733	3.3002e-06	4.19544e-05
LOC100129518	1.50456	2.83737	0.810551	11.1094	0.00202298	0.00872166
GPC5	1.50618	2.84057	2.82329	23.8415	2.23296e-05	0.000204971
LRP4-AS1	1.50637	2.84094	1.18995	11.5392	0.00169847	0.00761156
MYO7A	1.5072	2.84258	0.96894	10.9517	0.00225011	0.00953201
SLC6A6	1.50851	2.84516	5.39842	86.1329	5.20579e-11	3.29975e-09
RAB20	1.50966	2.84743	5.10273	47.482	5.00821e-08	1.22315e-06
GLIS2	1.50995	2.848	4.77011	59.2987	4.54956e-09	1.53469e-07
CEP112	1.51182	2.8517	2.41608	19.6695	8.56802e-05	0.000635283
RHPN1-AS1	1.51493	2.85785	0.713249	11.3024	0.00195352	0.00848665
PGPEP1	1.51589	2.85976	5.43833	38.0375	4.45816e-07	7.88012e-06
TRPT1	1.51607	2.86012	4.70199	46.4104	6.33296e-08	1.50621e-06
SCAND2P	1.51819	2.86432	2.46992	13.2447	0.000865109	0.00433605
ADAMTS13	1.51989	2.8677	0.784632	5.75883	0.0221417	0.0609343
SYN3	1.52217	2.87222	0.86562	8.82411	0.00531407	0.0193327
CRSP8P	1.52278	2.87344	-0.0539331	5.28728	0.0368378	0.0907659
CD274	1.52682	2.8815	1.37292	11.3067	0.0018665	0.00819098
SLIT1	1.52857	2.88499	0.591226	5.97315	0.0196495	0.0554303
TNFAIP3	1.53045	2.88875	5.12974	51.7381	2.03159e-08	5.58196e-07
LINC00467	1.5319	2.89166	4.1667	30.8775	2.87172e-06	3.74147e-05
LINC01320	1.53213	2.89213	4.37486	6.75716	0.0135324	0.0411741
HLA-H	1.53287	2.89361	1.32793	14.4903	0.000573353	0.00308718
TXNIP	1.53384	2.89555	6.06675	11.5808	0.0016702	0.00750212
CCDC28A	1.53491	2.89771	5.53174	94.0909	1.67579e-11	1.23447e-09
IFI6	1.53609	2.90007	5.6999	72.3113	4.5172e-10	2.08679e-08
ALDH1L1	1.53609	2.90008	-0.259127	4.74132	0.0370859	0.0912615
TMCC3	1.54485	2.91774	3.15847	31.8994	2.17373e-06	2.9535e-05
FAM69C	1.54545	2.91896	3.78821	29.9199	3.74346e-06	4.6336e-05
EPHB2	1.54638	2.92083	1.12208	5.68709	0.0225798	0.0619399
LARP6	1.5471	2.9223	5.15595	54.1965	1.23133e-08	3.64004e-07
TNIP1	1.54771	2.92352	5.40796	81.5921	1.02861e-10	5.93981e-09
ZSWIM5	1.54891	2.92595	3.99729	47.8351	4.63862e-08	1.14162e-06
LRCH2	1.54923	2.92661	2.05264	20.7472	5.99065e-05	0.000470822
CORO2A	1.54944	2.92703	2.03772	21.3658	4.89506e-05	0.000395904
INAFM2	1.5525	2.93324	3.82798	72.7811	4.17839e-10	1.98408e-08
ABCA2	1.55341	2.93509	1.90153	16.1305	0.000293924	0.0017607
BCDIN3D-AS1	1.55467	2.93766	0.069742	4.25596	0.0469646	0.109745
SPESP1	1.55483	2.93799	2.28475	21.1925	5.17879e-05	0.000415401
GCNT1	1.55663	2.94166	1.59471	16.9068	0.000222485	0.00139854
CYSRT1	1.5569	2.94221	0.638842	4.44974	0.0424899	0.101553
PODN	1.55782	2.94409	1.11946	11.6759	0.00160733	0.00727245
ZNF792	1.55885	2.94619	1.01646	12.9977	0.000952187	0.00469649
LOC100133985	1.55921	2.94692	0.784602	7.55627	0.00957809	0.031491
VASN	1.55973	2.94799	3.4802	14.3775	0.000561346	0.00303693
MRPL45P2	1.56143	2.95147	0.896625	6.84394	0.0129939	0.0398921
PLIN2	1.56216	2.95296	4.28322	36.5495	6.46038e-07	1.06977e-05
DNHD1	1.56264	2.95393	0.765428	7.78321	0.00865045	0.028918
LAMC3	1.56319	2.95507	1.3751	14.8854	0.000495884	0.00273599
ZNF404	1.56361	2.95593	0.273888	7.0117	0.0122719	0.0380807
C14orf132	1.56369	2.9561	4.67427	90.0844	2.93831e-11	1.9922e-09
TULP3	1.56522	2.95922	5.88043	144.436	4.79746e-14	7.97314e-12
MYO5B	1.56726	2.96342	0.431584	6.20445	0.018237	0.0522239
LINC01588	1.5676	2.9641	3.88413	63.6301	2.03808e-09	7.67262e-08
LZTS3	1.56796	2.96485	2.27912	20.1012	8.21312e-05	0.000614316
FOXD1	1.56897	2.96693	5.31274	57.9771	5.85653e-09	1.92305e-07
KIAA1522	1.56939	2.9678	3.34902	18.3598	0.000133768	0.000925847
SEMA7A	1.56962	2.96827	3.48794	46.2678	6.53548e-08	1.54092e-06
KDM7A	1.57207	2.97331	3.46639	71.2404	5.40277e-10	2.43e-08
LMLN	1.57686	2.9832	4.484	109.747	2.18479e-12	2.08212e-10
GTPBP2	1.58315	2.99623	5.49558	13.8412	0.00068789	0.00359041
JMY	1.58456	2.99916	3.63566	38.7686	3.72594e-07	6.77932e-06
PPP2R5B	1.58553	3.00119	3.71387	52.4354	1.76005e-08	4.93483e-07
JUNB	1.58567	3.00147	5.20119	113.829	1.33219e-12	1.37539e-10
C7orf60	1.58571	3.00156	4.8765	97.5231	1.05028e-11	8.22597e-10
HKDC1	1.59	3.01049	2.00731	15.0946	0.000429441	0.0024294
LINC00847	1.59322	3.01723	4.1642	76.496	2.2825e-10	1.17381e-08
CTSS	1.594	3.01886	1.90461	15.9482	0.000314007	0.00186168
ATP6V1E2	1.5952	3.02137	2.26985	22.7211	3.17085e-05	0.000275063
KDM4B	1.59561	3.02223	4.76049	89.6573	3.12288e-11	2.08621e-09
AK9	1.59823	3.02772	1.26603	14.7612	0.000486125	0.00268324
DOK3	1.59861	3.02851	3.00471	41.5497	1.91424e-07	3.79728e-06
MAML3	1.59946	3.03031	2.51338	33.6407	1.36624e-06	2.00205e-05
OSER1-AS1	1.59989	3.0312	3.3351	26.7661	9.23761e-06	9.85056e-05
RXRG	1.6016	3.0348	2.41438	22.2258	3.71139e-05	0.000313959
SOCS3	1.6033	3.03837	1.98487	18.6131	0.000122612	0.000859991
APBB3	1.60711	3.04642	2.21967	15.2755	0.000401667	0.00229865
DLX4	1.60909	3.0506	3.51177	33.2651	1.50857e-06	2.17323e-05
CACNA1H	1.61029	3.05314	3.10891	45.13	8.41828e-08	1.91207e-06
REEP6	1.61169	3.05611	1.65472	16.0748	0.000299909	0.00179104
CTSF	1.61189	3.05652	6.30529	92.099	2.21052e-11	1.56901e-09
MEIS1-AS3	1.61209	3.05694	-0.0437208	4.35369	0.0446461	0.105686
SLC16A4	1.61378	3.06052	2.4738	25.7643	1.24345e-05	0.000126555
NHLRC4	1.61659	3.0665	0.925648	9.97913	0.00323571	0.0129087
NFIL3	1.61989	3.07351	4.89185	72.4016	4.44988e-10	2.06269e-08
RNASE1	1.62118	3.07627	3.20684	36.9154	5.8928e-07	9.92671e-06
LIMS2	1.62139	3.07671	2.52125	21.7882	4.27036e-05	0.000353134
MEAT6	1.62485	3.08409	0.208843	6.22334	0.017729	0.0510696
NTNG2	1.62521	3.08487	-0.131295	4.50689	0.0408295	0.0983256
SPATA7	1.62552	3.08554	1.19954	12.5164	0.00114981	0.00552589
LRRIQ3	1.62751	3.0898	0.130298	4.73172	0.0367955	0.0906958
FAM178B	1.62753	3.08985	0.414534	4.59521	0.0390142	0.0948344
ROBO2	1.62842	3.09175	3.60458	50.7889	2.47452e-08	6.67479e-07
C1QL4	1.62877	3.09249	-0.0528457	5.26574	0.0281713	0.0730855
OBSL1	1.63024	3.09564	5.53614	114.706	1.19999e-12	1.28767e-10
FOXO6	1.631	3.09728	4.84332	101.351	6.3267e-12	5.39827e-10
PEX5L	1.63111	3.09751	0.26172	4.36775	0.0438807	0.104237
TMEM8B	1.63139	3.09812	2.82622	30.2583	3.40714e-06	4.30642e-05
RAB11B-AS1	1.63459	3.105	2.50504	25.3839	1.39393e-05	0.000138762
FOXA3	1.63506	3.10601	0.131556	5.46556	0.0255354	0.0676905
SYT1	1.63701	3.11022	0.146454	4.18489	0.0487342	0.113085
YPEL2	1.63896	3.1144	4.35766	82.752	8.62195e-11	5.10869e-09
PAQR8	1.63992	3.11649	3.44129	42.4861	1.53834e-07	3.1746e-06
ELF1	1.6416	3.12011	4.82255	7.81665	0.00831313	0.027987
C3orf67	1.64183	3.1206	2.32877	34.3952	1.12147e-06	1.70004e-05
PNMA2	1.64341	3.12404	0.92735	10.0552	0.00313357	0.0125712
HES7	1.64558	3.12873	1.86334	14.4555	0.000545107	0.00296995
PDK3	1.64596	3.12956	6.25241	148.065	3.36159e-14	6.02785e-12
GALNT12	1.64613	3.12992	1.97257	19.4268	9.29695e-05	0.00068008
DENND3	1.64749	3.13288	0.92822	12.7784	0.00103732	0.00506687
LOC115110	1.64915	3.1365	2.72901	34.8587	9.94499e-07	1.54539e-05
LOC101927204	1.65508	3.14941	1.3665	15.054	0.000435949	0.00245704
LDHA	1.65568	3.15071	9.26531	62.2222	2.63538e-09	9.52652e-08
ISG20	1.65609	3.15162	6.12588	142.001	6.11478e-14	9.8038e-12
HLA-B	1.65798	3.15575	6.3624	27.7346	6.96433e-06	7.72253e-05
HLA-F	1.65843	3.15673	4.0294	9.65311	0.00371567	0.0144348
COL9A1	1.65885	3.15765	2.68897	30.1576	4.17754e-06	5.0516e-05
CFD	1.66055	3.16136	0.293457	4.29154	0.0456576	0.107479
HK1	1.66476	3.17062	8.12068	181.064	1.77333e-15	5.03477e-13
NFKBIZ	1.66524	3.17166	2.4675	29.7357	3.94115e-06	4.83438e-05
ZFHX2	1.6662	3.17377	1.65169	13.288	0.000850728	0.00427182
B4GALNT4	1.66737	3.17634	2.02311	15.4853	0.000371835	0.00215525
SYNGR3	1.66879	3.17947	0.725129	6.05115	0.0192419	0.0545174
CDC37L1-AS1	1.66964	3.18134	2.07751	19.2253	9.95215e-05	0.000723349
PCK2	1.67207	3.18671	5.75047	73.227	3.88155e-10	1.8626e-08
C16orf89	1.67474	3.19262	1.63501	14.9126	0.000459462	0.00256373
SMIM2-AS1	1.6756	3.19452	0.293031	8.15356	0.00714609	0.0247112
NUPR1	1.67614	3.19571	8.48125	98.1087	9.70993e-12	7.86891e-10
KIAA1715	1.67761	3.19897	6.34482	112.113	1.63733e-12	1.61692e-10
PLEKHA2	1.68351	3.21208	5.60062	168.382	5.18802e-15	1.21901e-12
C17orf100	1.68421	3.21364	1.15379	10.4196	0.00268967	0.0110573
LOC401052	1.68804	3.22219	0.525094	7.25304	0.0107485	0.034353
CA5B	1.68845	3.22309	2.36547	20.5176	6.46106e-05	0.000500008
SYT5	1.68909	3.22453	0.741453	5.33586	0.0268438	0.0704529
FAM46C	1.6896	3.22567	2.1511	19.9909	7.69449e-05	0.000581912
IL1RAP	1.69056	3.22783	3.1614	37.7204	4.82164e-07	8.35996e-06
PAM	1.6909	3.22858	5.84165	146.197	4.03345e-14	7.02655e-12
KCNC4-AS1	1.69248	3.23211	0.117408	6.67503	0.0146532	0.0439758
PRICKLE3	1.69418	3.23592	5.25312	123.316	4.43986e-13	5.30759e-11
TTC3	1.69566	3.23924	7.15899	178.34	2.22097e-15	6.05814e-13
STARD4	1.69718	3.24265	3.83057	56.9311	7.17096e-09	2.27269e-07
HAGH	1.69755	3.24349	5.72605	93.8459	1.73346e-11	1.27009e-09
MPI	1.69772	3.24388	6.33021	96.2116	1.25375e-11	9.54528e-10
DUSP8	1.69879	3.24629	1.66607	16.6334	0.00024528	0.00151389
HLA-DMB	1.69946	3.2478	0.935703	12.4185	0.00119513	0.00569483
TMC8	1.70204	3.25361	1.58383	17.9454	0.000154408	0.00103864
BCL6	1.70233	3.25426	3.56279	46.3302	6.44612e-08	1.52249e-06
SPATA12	1.7035	3.25691	0.134374	4.98469	0.0319986	0.0811155
RNF24	1.70516	3.26066	5.05155	50.0623	2.88215e-08	7.65653e-07
L3MBTL3	1.70533	3.26104	1.7437	23.0248	2.88125e-05	0.000253655
TTC30A	1.70599	3.26252	2.322	34.636	1.05351e-06	1.61317e-05
IFT140	1.71307	3.27858	1.27422	21.6106	4.52202e-05	0.000370572
RGS2	1.71339	3.27931	4.36428	29.6114	4.0808e-06	4.95661e-05
KCNN1	1.71611	3.2855	1.07697	12.2767	0.00126412	0.00595486
RNF150	1.71726	3.28811	1.61682	18.1203	0.000145315	0.000990803
YPEL5	1.71819	3.29023	4.44788	66.11	1.3077e-09	5.2109e-08
JAK3	1.72053	3.29556	0.683196	5.2344	0.0282333	0.0732325
HMGN3-AS1	1.724	3.30351	0.526834	9.30137	0.00446288	0.0167595
SLC19A2	1.72427	3.30413	5.34417	13.85	0.000685589	0.00358115
RIMS2	1.7258	3.30764	0.707918	7.72718	0.00865634	0.028928
NCKIPSD	1.72911	3.31523	3.24432	55.9097	8.75847e-09	2.67026e-07
WDR54	1.73024	3.31782	7.00346	107.195	2.99808e-12	2.74213e-10
USP43	1.73195	3.32176	-0.140691	4.93542	0.0328045	0.0826142
LOXL1	1.73237	3.32272	2.31849	23.8085	2.25591e-05	0.000206749
MAPRE3	1.73537	3.32965	1.70715	17.757	0.00016489	0.00109093
ARFGEF3	1.74046	3.34142	3.11379	43.6847	1.16744e-07	2.5222e-06
FANK1	1.74296	3.34721	0.864265	10.0684	0.00311621	0.0125095
MLLT4-AS1	1.74346	3.34838	-0.0663736	5.54781	0.0245298	0.0656247
DDIT3	1.74618	3.35469	6.17055	43.7155	1.15925e-07	2.51166e-06
ADPRHL1	1.74635	3.35509	1.27103	11.976	0.00142495	0.00656721
PFKFB3	1.74922	3.36176	6.75007	184.846	1.30326e-15	3.7789e-13
PTCH1	1.75034	3.36438	2.51948	35.5909	8.23945e-07	1.32103e-05
FBXL16	1.7504	3.36451	3.80668	51.0017	2.367e-08	6.4003e-07
ADSSL1	1.75171	3.36757	0.933584	11.143	0.00199532	0.00862972
FLNB	1.75358	3.37193	6.94962	212.848	1.55376e-16	6.22783e-14
LINC01366	1.75746	3.38102	2.73894	39.3607	3.22641e-07	5.93382e-06
MXI1	1.75821	3.38277	6.68888	166.747	5.98728e-15	1.38296e-12
ATP1B2	1.76	3.38697	1.43602	24.0931	2.06589e-05	0.000191785
HDAC5	1.76152	3.39055	2.66978	39.3786	3.21248e-07	5.91618e-06
ZSCAN30	1.76209	3.3919	0.686159	9.1369	0.00478713	0.0177425
TSPY3	1.7631	3.39426	0.726574	5.30735	0.0272267	0.0712315
CCDC163P	1.7634	3.39496	0.582164	8.01547	0.00760165	0.0260224
CPA4	1.76971	3.40986	2.96282	4.67947	0.0373644	0.0917977
KIF21B	1.76974	3.40993	0.145636	4.5837	0.0392457	0.0952181
PPM1J	1.77127	3.41353	-0.262559	5.16491	0.0296129	0.0761443
LINC01272	1.77164	3.41442	2.66076	25.3956	1.38902e-05	0.000138475
ACBD4	1.77517	3.42278	1.8588	23.8686	2.21431e-05	0.000203636
TP53INP1	1.7761	3.42498	0.75478	7.10805	0.0114924	0.0361623
SLED1	1.77727	3.42777	0.117099	6.04918	0.01926	0.054537
LOC554223	1.77998	3.43422	0.357465	9.15874	0.00474265	0.0176207
KRTAP19-1	1.78203	3.43911	6.35962	49.441	3.28705e-08	8.54883e-07
RAB39B	1.78373	3.44315	1.59697	24.8785	1.86208e-05	0.000175494
CDK19	1.78529	3.44689	4.03308	102.997	5.10977e-12	4.46384e-10
SLC2A4	1.78641	3.44957	1.27899	23.839	2.23467e-05	0.000204971
TP53INP2	1.78662	3.45005	5.37984	47.2948	5.21655e-08	1.26722e-06
CRYL1	1.79137	3.46144	5.51183	83.8072	7.35437e-11	4.43475e-09
SEL1L3	1.79157	3.46192	4.38067	44.1891	1.04081e-07	2.29612e-06
DNAJA4	1.79281	3.46489	1.24485	8.72818	0.00554197	0.0200122
CHAC1	1.7934	3.46632	4.47978	37.8929	4.62019e-07	8.12138e-06
GDF15	1.79382	3.46732	9.76093	114.149	1.28226e-12	1.35462e-10
PBXIP1	1.7968	3.4745	4.45477	53.0458	1.55377e-08	4.45783e-07
RSPH3	1.79688	3.47469	0.714582	6.96167	0.0123	0.0381311
N4BP3	1.79749	3.47616	-0.279481	6.25773	0.0171391	0.0497808
B3GALT1	1.80157	3.486	-0.156765	5.45579	0.0256579	0.0680019
HSD11B1L	1.80325	3.49005	5.02125	32.8427	1.68763e-06	2.38332e-05
B3GALT4	1.80369	3.49111	1.18608	12.6079	0.00116797	0.00559669
PTCRA	1.80474	3.49366	0.164202	6.27141	0.0173301	0.0501539
LMNTD2	1.80544	3.49536	0.800813	7.86278	0.0081419	0.0275466
PLXNA3	1.80858	3.50297	2.35883	22.8453	3.04885e-05	0.000265878
AZIN2	1.80881	3.50353	4.10103	80.4257	1.23058e-10	6.87308e-09
DHRS1	1.80933	3.50479	5.55618	50.4185	2.67408e-08	7.13518e-07
GPR155	1.80961	3.50547	2.54536	6.46405	0.0155367	0.0460993
LOC152225	1.81344	3.51479	1.94619	18.1057	0.00014605	0.000994189
KLC4	1.815	3.5186	2.54965	42.2591	1.62164e-07	3.29847e-06
MAF	1.81593	3.52087	0.790238	8.64295	0.00575325	0.0206493
DNAJC27-AS1	1.81947	3.52951	1.41058	10.0026	0.00320382	0.0128115
ASGR1	1.81969	3.53005	0.923216	13.6531	0.000783492	0.00400203
JUND	1.82175	3.53509	6.88994	172.242	3.71615e-15	9.20794e-13
MR1	1.82371	3.53991	3.38056	41.1666	2.09504e-07	4.09042e-06
ZDBF2	1.83181	3.55983	3.16596	39.5681	3.06865e-07	5.682e-06
PDZRN3-AS1	1.83189	3.56003	0.31445	5.7703	0.0220194	0.060659
FAM132B	1.83399	3.56521	3.99799	42.0591	1.69904e-07	3.41008e-06
NOS1AP	1.83451	3.56651	-0.253372	4.35147	0.0442536	0.104903
FBXL13	1.83888	3.57733	0.881768	6.41942	0.0158691	0.0468711
KDM5B	1.84243	3.58615	6.10995	150.582	2.63771e-14	4.92421e-12
STON1	1.84402	3.59009	3.17516	42.2517	1.62446e-07	3.29927e-06
TDRD7	1.848	3.60001	6.87161	44.1083	1.06008e-07	2.32637e-06
CAMK2B	1.84901	3.60252	0.146248	4.50863	0.041225	0.0990504
CREBRF	1.85025	3.60563	3.73317	32.9874	1.62387e-06	2.30762e-05
KRBA1	1.85365	3.61413	3.50713	67.3434	1.05302e-09	4.32246e-08
NRBP2	1.85921	3.62809	2.30587	37.731	4.80904e-07	8.34874e-06
ZC3H6	1.86226	3.63577	3.14536	46.4591	6.26533e-08	1.49796e-06
RIPK4	1.863	3.63764	7.24769	213.37	1.49681e-16	6.18136e-14
HBE1	1.8651	3.64292	2.19132	21.6991	4.39475e-05	0.000361446
NPAS2	1.8659	3.64495	3.9032	88.9569	3.45265e-11	2.27308e-09
BHLHE40-AS1	1.87167	3.65955	-0.383722	4.82115	0.0347603	0.0865388
ADCY2	1.87372	3.66476	0.294962	5.18768	0.0288993	0.0746577
SLC30A3	1.87529	3.66876	6.23323	63.3417	2.14761e-09	8.01852e-08
BLACAT1	1.87553	3.66937	0.779319	12.5157	0.00121047	0.00575585
ERO1A	1.8764	3.67158	6.99254	91.0793	2.55157e-11	1.7562e-09
FLJ37035	1.87748	3.67433	-0.0869245	4.68821	0.0371978	0.0914708
PDE8B	1.87776	3.67504	-0.25732	5.34854	0.0270447	0.0708233
LOC101927318	1.88028	3.68145	2.17119	20.5709	6.34853e-05	0.0004928
JAG2	1.88074	3.68264	1.98359	29.3636	5.18556e-06	6.03492e-05
ADAMTS16	1.88187	3.68551	-0.585007	4.67218	0.0383988	0.0937475
PTK2B	1.88335	3.68932	0.56604	7.84686	0.00820055	0.0276969
NRAP	1.88549	3.69479	0.444061	7.03934	0.0121171	0.0377098
PCSK9	1.89404	3.71674	1.71503	18.6676	0.000131917	0.000915823
GLUL	1.89838	3.72795	7.55784	196.349	5.27317e-16	1.71102e-13
TMEM198B	1.89966	3.73124	3.33518	44.7494	9.16993e-08	2.069e-06
PFKP	1.90248	3.73856	6.53543	124.275	3.98803e-13	4.94081e-11
FBXO2	1.90253	3.73869	4.35552	18.0906	0.000146818	0.000998419
ELMSAN1	1.90289	3.73962	4.41347	52.8176	1.62772e-08	4.6407e-07
C22orf23	1.90467	3.74424	0.611135	12.1025	0.00135476	0.00629479
YPEL3	1.90587	3.74735	3.46111	57.3097	6.6624e-09	2.13134e-07
PTGES	1.90696	3.75018	4.84404	54.197	1.23122e-08	3.64004e-07
CCDC110	1.90907	3.75567	0.407976	8.9098	0.00511897	0.0186923
LRRC75A	1.91016	3.7585	0.683034	11.2804	0.00188655	0.00826155
TBC1D2	1.91107	3.76088	2.50558	36.7781	6.09926e-07	1.02239e-05
HMGCL	1.91405	3.76866	4.18842	141.205	6.62459e-14	1.02591e-11
ABTB1	1.91491	3.77091	1.49401	18.1455	0.00014405	0.000984511
LCA5	1.91514	3.7715	1.24364	14.278	0.000582805	0.00312696
COL22A1	1.91798	3.77893	1.0488	8.60254	0.00602764	0.0215095
VWA5A	1.91842	3.7801	0.150388	5.85048	0.0208522	0.0580896
PPP1R13L	1.91999	3.7842	2.52219	39.2633	4.21615e-07	7.5305e-06
MN1	1.92167	3.78861	0.572089	7.83098	0.00825951	0.0278478
PPM1N	1.92519	3.79786	2.23952	26.9912	8.64697e-06	9.30813e-05
HOXA13	1.92581	3.79951	0.575933	9.83874	0.00343373	0.0135298
NOX4	1.9274	3.80369	2.46778	11.9529	0.00143815	0.00662357
ACTN2	1.9361	3.8267	0.0217318	5.79801	0.0213909	0.0592993
RFX3	1.93758	3.83064	3.93853	81.1409	1.10224e-10	6.25888e-09
PRSS53	1.94336	3.846	1.44224	22.0271	3.95486e-05	0.000332081
LOC100507564	1.94522	3.85096	1.37626	18.3101	0.000136081	0.000938042
GGACT	1.94758	3.85726	0.924984	11.2164	0.00193645	0.00842199
GMFG	1.95214	3.86948	-0.0600447	7.0624	0.0122756	0.0380816
HCN2	1.95288	3.87147	0.356306	6.46946	0.0157862	0.0466871
MS4A15	1.95386	3.87409	5.71103	141.426	6.47882e-14	1.01487e-11
CCT6B	1.95441	3.87558	0.96872	7.15954	0.0112221	0.0355414
TRIB2	1.95642	3.88099	9.45318	247.938	1.48486e-17	9.19805e-15
FAM228B	1.96243	3.89718	2.46595	37.4732	5.12673e-07	8.79937e-06
LOC101928307	1.96516	3.90456	0.240711	7.78945	0.00886633	0.0294996
ATF3	1.96621	3.90741	2.93303	47.7974	4.67664e-08	1.14835e-06
TXLNB	1.97194	3.92295	0.230631	6.31126	0.0170067	0.0494384
ZNF160	1.97324	3.9265	3.43904	61.3446	3.09925e-09	1.08577e-07
ZNF132	1.97462	3.93026	0.396722	12.9268	0.000978876	0.00481767
HOXC-AS1	1.98447	3.95717	1.40085	16.8387	0.000227946	0.001428
RAB17	1.98487	3.95828	7.51556	96.7265	1.16929e-11	9.00286e-10
LOC100506990	1.98488	3.95829	1.539	25.2884	1.43465e-05	0.000142192
KLF10	1.98595	3.96125	4.67565	22.4647	3.43942e-05	0.000295166
SLAMF7	1.99265	3.97968	0.404044	10.2127	0.00293285	0.0119202
HCG4	1.99512	3.98649	2.04902	28.4669	5.64203e-06	6.48917e-05
NKX3-1	1.99745	3.99293	-0.22158	5.16057	0.0296767	0.0762796
FAXDC2	2.00084	4.00233	2.26334	29.636	4.05277e-06	4.93576e-05
C19orf73	2.00266	4.00738	0.121312	5.47641	0.0254003	0.0673935
HBP1	2.00276	4.00767	5.67374	177.632	2.35604e-15	6.05814e-13
MAFF	2.00279	4.00775	5.85241	151.68	2.37541e-14	4.49612e-12
CD22	2.00287	4.00796	1.16145	19.6301	8.68221e-05	0.000641307
NEURL1	2.00434	4.01205	-0.0570344	7.80593	0.00856306	0.0287008
FLT4	2.0074	4.02057	-0.308663	5.6421	0.0238231	0.0642004
PRIMA1	2.00979	4.02723	-0.440052	5.74543	0.0222856	0.0612314
STAC2	2.01074	4.02989	-0.356532	4.52916	0.0407938	0.0982636
EPS8L2	2.01225	4.0341	0.991787	6.64316	0.0145544	0.0437177
ZNF582-AS1	2.01363	4.03796	-0.0118245	4.38969	0.0438241	0.10412
SIRT4	2.01415	4.03944	0.946056	15.4677	0.000374243	0.00216569
AQP4	2.0148	4.04125	0.935723	7.02446	0.0122001	0.0379251
LAMTOR5-AS1	2.0166	4.04628	0.253496	8.68158	0.00565644	0.0203501
PTPRH	2.01844	4.05146	1.64144	27.0042	8.61407e-06	9.29399e-05
APOD	2.02319	4.06482	3.20487	48.5688	3.95984e-08	9.97499e-07
S100A3	2.02347	4.06561	1.75959	9.76565	0.00354192	0.0138705
RBKS	2.0275	4.07698	1.63174	30.7888	3.5251e-06	4.42954e-05
LOC100132356	2.03003	4.08413	-0.338607	5.34265	0.0271231	0.0710151
EPOR	2.03012	4.08439	3.14225	62.9894	2.2899e-09	8.48008e-08
FGFBP2	2.0302	4.08462	4.26775	86.6016	4.8596e-11	3.12991e-09
GEM	2.03689	4.1036	0.0676122	6.48241	0.0156905	0.0464546
SERINC2	2.03944	4.11086	3.26552	43.1203	1.32867e-07	2.80731e-06
GSN	2.04036	4.1135	5.09379	98.0042	9.84656e-12	7.86891e-10
TP53TG3D	2.04317	4.12149	1.0935	22.6602	3.6461e-05	0.000309246
RECK	2.04509	4.12699	1.31899	14.3951	0.000557635	0.00302045
OSBPL10	2.05492	4.15521	4.65005	77.5831	1.91972e-10	1.01403e-08
PIGZ	2.05635	4.15933	0.836474	13.8806	0.000719299	0.0037245
AGAP2	2.05887	4.1666	2.49789	21.7385	4.33929e-05	0.000357532
SMIM14	2.0592	4.16755	4.56969	164.803	7.11023e-15	1.61497e-12
BRCAT54	2.05928	4.16777	0.58926	13.5628	0.000765237	0.00392055
BRE-AS1	2.06361	4.18032	0.742922	14.8003	0.000479077	0.00265725
MAFB	2.06878	4.19532	2.89824	73.103	3.96176e-10	1.89442e-08
PAK3	2.07037	4.19994	0.487648	8.45528	0.0064273	0.0226393
PTGER2	2.07641	4.21756	-0.302005	6.06958	0.0190735	0.0541569
HES4	2.07839	4.22335	0.478684	7.55704	0.00935178	0.030896
DEPTOR	2.07889	4.22481	2.73977	30.0903	3.56995e-06	4.46751e-05
FAM167A	2.08338	4.23799	2.14329	38.5266	3.95312e-07	7.10516e-06
PLCXD1	2.08597	4.24562	6.93987	14.9459	0.000453799	0.00253666
CTSO	2.08717	4.24915	0.121962	7.32326	0.0106432	0.0341179
OLFML2B	2.08842	4.25282	0.539464	11.6313	0.0016365	0.00737996
ICA1	2.0901	4.25778	1.59953	18.1175	0.000145454	0.000991126
RASSF1-AS1	2.09796	4.28103	-0.12641	4.81217	0.0353288	0.0876978
HK2	2.09847	4.28254	8.54621	128.707	2.44853e-13	3.30381e-11
STX18-AS1	2.0988	4.28353	-0.264666	6.91772	0.0131107	0.0402053
LINC00482	2.10227	4.29384	-0.221463	5.9306	0.020058	0.0564074
ZSWIM4	2.10419	4.29957	1.01771	18.0139	0.000150777	0.00101874
PHF21A	2.10823	4.31161	4.86024	124.782	3.76908e-13	4.71239e-11
HSD17B7	2.11121	4.32053	3.53391	21.021	5.47672e-05	0.000436217
FAM180B	2.12004	4.34705	3.46895	89.4635	3.21069e-11	2.1344e-09
LOC100506125	2.12642	4.36634	-0.496917	4.25177	0.047576	0.110907
LINC01473	2.12736	4.36916	0.0139919	4.72056	0.0365878	0.0902805
ABCA4	2.12868	4.37317	-0.275464	5.37605	0.0266812	0.0701141
IER3	2.13437	4.39046	10.7775	141.463	6.45455e-14	1.01487e-11
DEFB126	2.13484	4.39188	-0.131245	5.50531	0.0246866	0.0659923
P4HA1	2.13636	4.3965	6.62478	178.115	2.26297e-15	6.05814e-13
KCNMB4	2.13744	4.39981	1.12709	17.5322	0.00017839	0.00116711
HRAT5	2.14442	4.42114	0.330514	8.79232	0.00538846	0.0195251
EGLN1	2.14967	4.43725	6.01781	138.569	8.65931e-14	1.31121e-11
PDZD7	2.15455	4.45229	1.63146	28.0255	6.40353e-06	7.21218e-05
LOC100130093	2.15539	4.4549	0.331704	13.3327	0.000836141	0.00420799
SNAI3-AS1	2.15661	4.45865	2.05344	15.2232	0.000409506	0.00233309
KDM3A	2.15675	4.4591	6.78324	117.525	8.61251e-13	9.6359e-11
RLBP1	2.15997	4.46905	1.76039	26.6563	9.54098e-06	0.000100872
CFAP43	2.16822	4.49468	0.696962	17.5304	0.000178503	0.00116729
CLSTN3	2.17064	4.50224	0.791822	8.78936	0.00539544	0.0195452
INSIG1	2.17286	4.50917	5.98277	66.0717	1.31658e-09	5.21578e-08
GADD45B	2.17484	4.51536	4.08415	41.1566	2.09998e-07	4.09421e-06
AKNA	2.1788	4.52776	4.39535	100.456	7.11304e-12	5.94702e-10
PRSS33	2.18163	4.53666	0.0642349	7.8909	0.00847862	0.0284625
RNF122	2.18756	4.55535	2.03071	37.8586	4.6595e-07	8.14568e-06
CECR5-AS1	2.1895	4.56149	0.697681	9.74896	0.00356713	0.0139612
KCTD11	2.19203	4.56948	2.39273	55.2885	9.90254e-09	2.96598e-07
ADD3-AS1	2.19382	4.57515	0.593855	11.0777	0.00213834	0.00912664
PDE2A	2.20117	4.59851	1.52198	15.821	0.000328876	0.00194107
AIM1L	2.2022	4.60182	-0.217572	6.27334	0.0173143	0.050137
SLC26A10	2.20507	4.61097	-0.0512035	6.36838	0.0162586	0.0477629
SCD	2.20638	4.61516	10.5573	341.358	9.45853e-20	2.14835e-16
CBLN3	2.2072	4.61779	0.497541	13.3003	0.000895448	0.00445371
TAF1A-AS1	2.2113	4.63091	0.021482	8.53113	0.0064174	0.0226161
VPS37D	2.21447	4.64112	1.48204	30.9744	2.79633e-06	3.66779e-05
SFXN3	2.21716	4.64978	6.25657	196.672	5.14412e-16	1.70986e-13
LINC00173	2.22147	4.66369	1.948	34.2514	1.16426e-06	1.74934e-05
TBC1D8B	2.22868	4.68706	0.795485	11.9862	0.00148876	0.00681919
FOSL2	2.2297	4.69035	3.10302	63.8905	1.94428e-09	7.33978e-08
IFITM1	2.23204	4.69797	0.637007	7.4977	0.00960828	0.031575
MICB	2.23281	4.70049	0.402852	12.2798	0.00126256	0.0059496
TOB1-AS1	2.23436	4.70554	0.674211	16.5867	0.00026951	0.00163167
CCDC176	2.23632	4.71193	0.506114	8.8857	0.00533219	0.0193774
LINC00462	2.23643	4.7123	0.240191	6.91606	0.0128245	0.0394786
LDB3	2.23881	4.72009	3.85323	168.399	5.18044e-15	1.21901e-12
CBX7	2.2397	4.72297	3.54443	65.6828	1.41044e-09	5.53933e-08
SNCB	2.24148	4.72882	2.16149	28.1095	6.25063e-06	7.08682e-05
IKZF2	2.24253	4.73226	2.29653	31.7187	2.28269e-06	3.08005e-05
HPCAL4	2.24304	4.73394	2.81993	62.1992	2.64655e-09	9.54158e-08
P2RX7	2.24489	4.74002	2.99599	25.1876	1.47899e-05	0.000145845
TEC	2.24708	4.74719	0.375851	11.8884	0.00154726	0.00703573
VEGFA	2.25073	4.75924	5.85474	208.831	2.0761e-16	7.85919e-14
SMIM1	2.25075	4.7593	3.15577	42.3047	1.60456e-07	3.2735e-06
LINC01605	2.25793	4.78303	1.7414	21.1428	5.26324e-05	0.000420935
SLC2A1	2.26207	4.7968	8.62037	258.121	7.93387e-18	6.36017e-15
COL15A1	2.2625	4.79821	1.42295	6.10558	0.018435	0.0527024
MIATNB	2.26263	4.79865	0.706503	13.7908	0.000701241	0.00364752
RCN3	2.26509	4.80685	-0.0622025	4.60962	0.0387265	0.0943448
LIPE-AS1	2.26844	4.81801	0.332283	7.22958	0.0108653	0.0346405
DCHS2	2.27065	4.82541	-0.1088	7.03674	0.0121316	0.0377463
TLE6	2.27946	4.85496	1.99214	49.4224	3.30008e-08	8.55178e-07
PLEKHG5	2.28039	4.8581	1.68729	28.6039	5.42566e-06	6.28215e-05
BFSP2	2.28097	4.86005	1.34907	19.3198	9.63911e-05	0.000703599
PLCD1	2.2862	4.87769	0.607438	14.2415	0.000628674	0.00333369
SCNN1D	2.29012	4.89095	0.491181	7.55481	0.00936131	0.03092
DDX41	2.2977	4.91674	6.75773	234.842	3.44028e-17	1.67443e-14
CRYM	2.30081	4.92736	1.68477	27.6657	8.31464e-06	9.02647e-05
KIF25	2.30189	4.93102	0.368578	5.12153	0.0302579	0.0774519
RPL34-AS1	2.31117	4.96286	-0.374698	4.9587	0.0324211	0.0819122
EVI5L	2.31195	4.96555	2.22804	29.0554	4.77269e-06	5.64113e-05
LOC729218	2.31293	4.96892	0.558801	13.0135	0.000999068	0.00490995
LINC00882	2.31549	4.97775	0.194316	12.0546	0.00144925	0.00666569
FRS3	2.31555	4.97794	0.899228	10.5627	0.00253419	0.0105261
C4orf47	2.31576	4.97866	-0.0343602	10.892	0.00230527	0.0097324
SCML4	2.31875	4.98901	1.26633	15.3811	0.000386345	0.0022272
CALCOCO1	2.32334	5.00488	2.76598	42.825	1.42228e-07	2.97156e-06
OPTN	2.32521	5.01139	4.80169	76.7721	2.18397e-10	1.13379e-08
KLHL30	2.3258	5.01344	0.172277	10.8799	0.00242497	0.0101529
SIGLEC15	2.32938	5.0259	1.12974	20.4407	6.62719e-05	0.000511942
RNF19A	2.33016	5.02862	4.11382	149.644	2.88601e-14	5.24408e-12
OPRL1	2.33077	5.03074	1.41904	15.176	0.000416702	0.00236716
NR5A2	2.33368	5.04088	0.949139	22.8925	3.39379e-05	0.000291618
RAB3A	2.33991	5.06273	3.99268	80.382	1.23891e-10	6.89138e-09
PLOD2	2.37372	5.18276	5.5004	144.692	4.67741e-14	7.8696e-12
MUC19	2.37395	5.18358	-0.459435	7.48829	0.0101347	0.0328873
C2orf72	2.37501	5.1874	4.44419	146.097	4.07321e-14	7.02655e-12
MYO1F	2.37543	5.18891	0.650192	13.4034	0.000813647	0.00412054
PRCD	2.37544	5.18896	0.278152	11.1796	0.00205233	0.00882864
NFKB2	2.38087	5.20852	1.34107	38.239	4.2423e-07	7.55739e-06
TMEM178B	2.3814	5.21042	0.0793668	7.86078	0.00835599	0.0281035
LRP2BP	2.38715	5.23122	-0.180344	7.17496	0.0113873	0.0359248
PNRC1	2.38975	5.24067	5.0871	150.01	2.78645e-14	5.13159e-12
DPYSL4	2.38986	5.24107	3.24732	73.2729	3.85231e-10	1.8551e-08
P4HA2	2.39665	5.26579	5.69022	325.323	2.04563e-19	3.98255e-16
KCNJ4	2.40259	5.2875	3.36655	41.3848	1.98994e-07	3.91892e-06
C1RL	2.40285	5.28845	0.824295	15.7384	0.000338934	0.00199352
HECTD2-AS1	2.41009	5.31509	1.72742	25.7707	1.2411e-05	0.000126411
C4orf3	2.41627	5.33789	7.84799	85.3738	5.82295e-11	3.65692e-09
CECR6	2.41732	5.34179	2.5754	92.1783	2.18609e-11	1.568e-09
BRWD1-IT2	2.42072	5.35438	0.181057	11.0145	0.00219367	0.00932771
PSD2	2.42086	5.3549	-0.574487	4.45894	0.0422896	0.10118
TM4SF19	2.42276	5.36196	3.96601	128.467	2.51313e-13	3.32514e-11
AATK	2.42363	5.36521	1.10192	13.0512	0.000932544	0.00461296
KIF1A	2.42926	5.38618	3.06682	97.1089	1.11048e-11	8.64775e-10
BBC3	2.43569	5.41021	7.28752	138.809	8.44887e-14	1.29372e-11
NEFM	2.44475	5.44431	-0.275292	11.7064	0.00174992	0.00779596
MAST1	2.45598	5.48685	3.10535	36.1443	7.15707e-07	1.1667e-05
HILPDA	2.45812	5.49502	8.3829	87.6279	4.18374e-11	2.72804e-09
SSBP2	2.47375	5.55486	1.63417	32.7431	1.73301e-06	2.43478e-05
KLC3	2.48148	5.5847	1.90623	52.673	1.6765e-08	4.74645e-07
TESK2	2.4833	5.59175	3.78171	126.398	3.15154e-13	4.09039e-11
LINC00589	2.4877	5.60884	0.973846	19.1451	0.000102264	0.000738559
PEX11A	2.48891	5.61355	5.0409	251.941	1.15752e-17	7.88732e-15
EPHB3	2.4917	5.62438	4.39751	117.511	8.62621e-13	9.6359e-11
TRAPPC6A	2.49176	5.62465	5.11193	158.783	1.22395e-14	2.52728e-12
CPNE5	2.49418	5.63407	1.93229	34.5955	1.06462e-06	1.62653e-05
NFASC	2.50085	5.66018	0.157642	7.93241	0.0078906	0.0268363
PYROXD2	2.50335	5.67001	-0.172828	5.94588	0.0202357	0.0568015
PGK1	2.50519	5.67722	9.89864	265.91	4.98421e-18	4.52832e-15
MYT1	2.51029	5.69735	0.180193	12.3625	0.0013579	0.00630512
ATP9B	2.51438	5.71352	0.578941	12.2416	0.00134685	0.00626445
LOC100507477	2.52159	5.74214	0.504753	14.5205	0.000608252	0.00324179
HERC3	2.52483	5.75504	3.27657	35.751	7.90954e-07	1.27715e-05
MAP3K15	2.53584	5.79913	0.518647	18.6497	0.000132713	0.000919945
LOC101928837	2.54552	5.8382	0.242932	19.6548	8.61053e-05	0.000637964
MUC1	2.54995	5.85613	1.97844	23.9861	2.13526e-05	0.000197284
LINC01011	2.55813	5.88945	0.840561	20.6896	6.10526e-05	0.000478175
RASD2	2.59037	6.02255	1.85867	31.9488	2.14486e-06	2.9201e-05
TMEM176B	2.59285	6.03291	-0.290033	4.56337	0.04057	0.0978735
TSPAN19	2.59346	6.03546	0.774427	7.0531	0.0120408	0.0375152
ITGA11	2.59852	6.05665	0.159967	5.66776	0.0227944	0.0623778
HLA-DOA	2.60289	6.07504	-0.330872	4.31669	0.0460126	0.108095
PRDM7	2.6068	6.0915	3.49983	130.146	2.09576e-13	2.91439e-11
LINC01530	2.60688	6.09184	-0.465633	4.32984	0.0452	0.106572
SMIM24	2.60839	6.09822	1.10636	19.4538	0.000101549	0.000734952
GPR146	2.61075	6.10821	2.84913	77.4949	1.94673e-10	1.02433e-08
CHST1	2.61121	6.11014	-0.294976	6.22811	0.017689	0.0509868
ISM2	2.61205	6.1137	-0.53434	9.16466	0.00509664	0.0186412
EFEMP2	2.61214	6.11409	0.414103	15.7703	0.00033501	0.00197214
LINC01314	2.61216	6.11417	0.294191	8.16179	0.00731151	0.025181
FCRLA	2.6125	6.11561	3.15439	94.7797	1.52427e-11	1.13512e-09
UNC5CL	2.61522	6.12715	-0.552956	7.13682	0.0118687	0.0370724
MATN1	2.61606	6.13073	1.58275	37.7505	6.03963e-07	1.01456e-05
MGC16275	2.62172	6.15482	2.39657	16.8904	0.000223786	0.00140505
ZC3H12A	2.63873	6.22783	1.80354	40.5052	2.45094e-07	4.6912e-06
LRRN4CL	2.64591	6.25889	2.51492	58.8065	4.99609e-09	1.67701e-07
LOC100652758	2.65116	6.28171	0.502275	16.4873	0.000258463	0.00157881
OR7A5	2.65159	6.28358	0.962283	15.9489	0.000313924	0.00186168
LOC340357	2.65289	6.28927	1.15673	33.904	1.27496e-06	1.88904e-05
LYRM9	2.65401	6.29413	2.03244	43.1586	1.31701e-07	2.79567e-06
CFAP61	2.65665	6.30565	4.06759	137.573	9.59117e-14	1.43636e-11
TCTEX1D4	2.66016	6.32104	0.456306	17.4904	0.000215741	0.00136686
RIBC1	2.66521	6.34321	0.382497	13.9073	0.000712133	0.00369572
KLHL24	2.6671	6.35153	5.89416	256.222	8.90247e-18	6.74016e-15
CRB3	2.67373	6.38075	-0.596789	10.7145	0.00272306	0.0111743
NRXN2	2.67781	6.39885	0.383116	14.6019	0.000550236	0.00299227
CNFN	2.67903	6.40426	1.90146	43.4668	1.22707e-07	2.62109e-06
TMEM74B	2.68046	6.41062	2.45377	71.9915	4.76436e-10	2.17153e-08
SLC15A4	2.6865	6.43748	6.76152	549.746	3.86306e-23	2.63229e-19
MYEOV	2.68925	6.44978	2.74358	101.337	6.33785e-12	5.39827e-10
UBA7	2.69281	6.4657	0.82297	14.5162	0.000532821	0.00291202
LOC100505942	2.69419	6.4719	1.01622	17.2005	0.000217552	0.00137196
FAM218A	2.69516	6.47625	-0.0099346	11.1561	0.00207179	0.00889967
EFNA3	2.69926	6.49471	3.93595	125.59	3.44557e-13	4.3478e-11
MPP4	2.70049	6.50023	-0.447082	8.40311	0.00639546	0.0225504
ARIH2OS	2.70162	6.50531	-0.064588	6.26687	0.0173673	0.0502403
LINC00853	2.70682	6.52879	-0.421747	6.62059	0.0147084	0.0441027
HTR2C	2.70819	6.53503	0.848079	29.938	3.72457e-06	4.6144e-05
MGP	2.71686	6.57438	4.36579	58.6642	5.1337e-09	1.71476e-07
CD109	2.71723	6.57609	2.66365	19.8289	8.12247e-05	0.000608538
HLA-L	2.72193	6.59754	1.94855	29.9392	3.72338e-06	4.6144e-05
LRRC39	2.74813	6.71846	0.753073	18.3758	0.000133035	0.000921709
NPTX1	2.75134	6.73342	1.11867	8.94097	0.00504993	0.0184963
YPEL1	2.75184	6.73574	0.985727	33.9243	1.55532e-06	2.21947e-05
USP44	2.75409	6.74626	-0.332648	4.90516	0.033713	0.0844714
BOC	2.75638	6.75699	-0.365491	4.164	0.0488112	0.113168
SCGB1D2	2.75815	6.76529	0.878722	25.8021	1.41911e-05	0.000141062
PLCL1	2.75825	6.76575	0.583366	17.4002	0.000203038	0.00130028
SUSD1	2.76145	6.7808	-0.392079	4.47782	0.0414472	0.0994791
NUDT18	2.76186	6.78268	2.68479	56.6928	7.5119e-09	2.35338e-07
CEACAM1	2.76542	6.79947	6.19936	178.002	2.2844e-15	6.05814e-13
ENO2	2.77035	6.82275	7.52234	216.064	1.23616e-16	5.43432e-14
JUN	2.77796	6.8588	6.06927	91.6843	2.34303e-11	1.63748e-09
ANG	2.77866	6.86216	1.24245	36.5345	6.48483e-07	1.06992e-05
ANKZF1	2.77941	6.86572	7.01307	252.854	1.09418e-17	7.84814e-15
PRELP	2.78742	6.90394	1.46468	15.7063	0.000342931	0.00201182
ZNF467	2.78894	6.91121	0.107459	9.34362	0.00424225	0.0160995
ORAI3	2.79083	6.92026	5.28618	259.11	7.47401e-18	6.36017e-15
FAM212B-AS1	2.79684	6.94917	-0.193649	9.19707	0.00466566	0.0173757
NMRK2	2.79737	6.95173	2.39078	24.3526	1.90739e-05	0.000178653
SEMA4G	2.80222	6.97511	1.32918	34.1964	1.45149e-06	2.09765e-05
SLC2A3	2.80238	6.97589	7.55951	161.158	9.8593e-15	2.09941e-12
PDCD4-AS1	2.80262	6.97706	2.52301	66.1443	1.29979e-09	5.20988e-08
GBE1	2.80394	6.98346	6.03911	215.058	1.32744e-16	5.65323e-14
BHLHE40	2.80966	7.01118	6.08813	86.7544	4.75207e-11	3.08386e-09
NCCRP1	2.81027	7.01417	0.262481	11.774	0.00161886	0.00731734
AK4	2.82311	7.07687	5.87655	221.557	8.42144e-17	3.82558e-14
APOLD1	2.82352	7.07886	8.08779	61.8668	2.81369e-09	1.00643e-07
C16orf86	2.82604	7.09124	0.969238	28.2732	5.96369e-06	6.8011e-05
FAM162A	2.85072	7.21358	8.99562	282.777	1.89582e-18	2.15302e-15
APLP1	2.8517	7.2185	0.654987	10.6911	0.00240286	0.0100633
TCONS_00029157	2.85692	7.24466	0.222082	15.3094	0.000396685	0.00227718
PCCA	2.85764	7.2483	4.93796	106.391	3.3161e-12	2.99283e-10
EML2-AS1	2.85886	7.25444	0.369924	10.2592	0.00298699	0.0120791
CCNG2	2.86989	7.31012	5.53958	193.074	6.79073e-16	2.15219e-13
LINC01431	2.87077	7.31455	0.112451	15.0623	0.000434612	0.00245254
LINC01050	2.87133	7.31742	-0.110418	8.54181	0.00618911	0.0219554
PNLIPRP3	2.87695	7.34595	2.44979	44.1827	1.37943e-07	2.90106e-06
SLCO4A1-AS1	2.89047	7.41513	5.46705	128.616	2.47277e-13	3.30381e-11
PPIEL	2.89375	7.43198	-0.483663	5.65831	0.0229	0.0625538
BCKDHA	2.89418	7.4342	6.28788	173.673	3.28878e-15	8.29992e-13
IQUB	2.90357	7.48278	-0.41798	4.91825	0.033492	0.0840878
ZNF541	2.90374	7.48365	0.884642	24.4838	2.09432e-05	0.000194027
TMEM232	2.90677	7.49936	-0.418383	5.06863	0.0315066	0.0801216
TNFRSF25	2.90803	7.50593	0.136375	9.59903	0.00393442	0.0151488
AGAP11	2.92083	7.57281	1.15834	23.8579	2.22165e-05	0.000204158
GRIN2C	2.93492	7.64712	-0.00466709	13.5846	0.000803996	0.00408077
LOC440700	2.94737	7.71341	1.64808	22.2888	3.63755e-05	0.000309056
FAM86FP	2.94906	7.72244	0.777687	15.3847	0.000385829	0.00222517
RBM24	2.96516	7.80911	0.0425536	11.2518	0.00209181	0.00896306
DACT3	2.97604	7.86823	3.07311	84.3542	6.77615e-11	4.10424e-09
BIRC7	2.9843	7.9134	7.59209	304.732	5.80279e-19	8.78671e-16
SLC28A3	2.99265	7.95936	1.21062	19.1577	0.00010183	0.000736199
EWSAT1	3.00014	8.00078	0.438157	16.5751	0.000250447	0.0015409
INSIG2	3.02529	8.14148	5.05885	73.0227	4.01469e-10	1.91301e-08
ALDOC	3.02716	8.15204	6.44302	142.831	5.62749e-14	9.12994e-12
C1orf116	3.03025	8.16951	-0.585349	8.45548	0.0068645	0.0238872
CLDN20	3.03132	8.17555	-0.546873	5.94364	0.0210483	0.0585519
RAPGEF3	3.03875	8.21781	-0.582652	6.46473	0.0158213	0.0467654
LOC101928063	3.0434	8.24434	-0.46762	6.84975	0.0132233	0.0404505
NXPH4	3.04834	8.2726	3.24399	82.952	8.36509e-11	4.99998e-09
SLC25A42	3.05617	8.31761	3.56501	151.85	2.33739e-14	4.48648e-12
ADM	3.10607	8.61031	7.11737	134.013	1.38911e-13	2.01391e-11
WBSCR27	3.10933	8.62985	-0.139078	12.047	0.00153314	0.00698549
RUSC2	3.14387	8.83894	-0.532514	7.57422	0.00927892	0.0306705
PTGER4	3.15273	8.89336	-0.112514	8.551	0.00616437	0.0218942
OR7C1	3.16261	8.95451	0.629157	11.2271	0.00201343	0.00868967
SNORD13	3.16336	8.95914	0.442695	11.05	0.00207276	0.00889967
ISLR2	3.16704	8.98203	-0.343833	9.88792	0.00348523	0.0136878
ERVFRD-1	3.17265	9.01705	-0.210868	9.59705	0.0039377	0.0151547
ADAMTS18	3.183	9.08196	0.795867	31.095	2.70542e-06	3.56571e-05
CBFA2T3	3.19404	9.15169	0.0062843	14.0653	0.000671293	0.00351725
YPEL4	3.26407	9.60688	3.32986	152.489	2.1998e-14	4.30952e-12
ZMYND12	3.26453	9.60993	-0.325316	7.35833	0.0110478	0.0351037
HBA1	3.27094	9.65278	-0.167955	9.95816	0.00326449	0.0130083
TMEM51-AS1	3.27186	9.65889	-0.13105	11.5738	0.00175275	0.00780348
BNIP3L	3.27593	9.68619	7.00385	276.402	2.71502e-18	2.84617e-15
NOX5	3.2845	9.74392	2.86244	100.273	7.28665e-12	6.05503e-10
DNAJC28	3.30452	9.88008	-0.332921	11.4493	0.00193516	0.00842031
RUNDC3B	3.31123	9.9261	0.432086	14.7904	0.00048085	0.0026652
FBXO15	3.31573	9.95714	0.102924	14.3791	0.000597411	0.00319199
PRRT4	3.37046	10.3421	-0.410295	10.7522	0.00244001	0.0102033
C2orf81	3.38303	10.4326	1.03554	28.0325	6.39068e-06	7.20961e-05
DDIT4	3.39327	10.5069	8.1913	372.077	2.35616e-20	6.42194e-17
BEAN1	3.41508	10.667	-0.445715	4.41223	0.043318	0.103098
NAT16	3.41694	10.6807	4.91267	246.097	1.66709e-17	9.46631e-15
ASS1	3.41783	10.6874	-0.533581	5.13108	0.0305506	0.0780839
CRB1	3.41864	10.6933	-0.0319794	15.7339	0.000430612	0.00243473
SPATS1	3.41876	10.6942	4.29656	106.837	3.13547e-12	2.84868e-10
MLXIPL	3.42002	10.7036	-0.575484	4.88985	0.0344297	0.0859422
KLHDC7B	3.42614	10.7491	0.388237	5.48067	0.0273768	0.0715555
SNORD4B	3.43212	10.7937	-0.340768	4.53391	0.0411809	0.0989619
ASIP	3.44392	10.8823	0.33076	25.9249	1.36924e-05	0.000137005
INHBE	3.4564	10.9769	2.80365	33.5073	1.73008e-06	2.43457e-05
KIAA1107	3.4648	11.041	-0.187012	8.81233	0.00550369	0.0198898
SYT17	3.46918	11.0746	0.13741	17.6091	0.00017364	0.00113987
LOC143666	3.47175	11.0943	0.17615	9.88128	0.0033724	0.0133369
SLC2A12	3.47862	11.1473	-0.160509	18.6038	0.000148965	0.00101009
PCAT6	3.49574	11.2803	4.22861	112.6	1.5439e-12	1.55854e-10
CXCL8	3.5012	11.3232	3.40349	44.9139	8.83674e-08	1.99713e-06
EGR1	3.50846	11.3803	4.33787	44.7193	9.23235e-08	2.07964e-06
ANKRD37	3.53906	11.6242	6.73604	297.01	8.72121e-19	1.18853e-15
RUNDC3A-AS1	3.56207	11.8111	-0.508717	9.09437	0.00487505	0.0179949
RASD1	3.56998	11.876	0.104997	16.6423	0.0002643	0.00160655
AHNAK2	3.61375	12.2419	2.34506	116.025	1.0267e-12	1.12837e-10
RASGRP2	3.66117	12.6509	0.89306	25.6102	1.50093e-05	0.000147581
LILRB3	3.66931	12.7225	-0.366336	16.8507	0.000268046	0.0016259
NRN1	3.67044	12.7324	7.27964	114.255	1.26622e-12	1.34813e-10
PTPRB	3.71945	13.1724	-0.0520955	15.3559	0.000389949	0.00224418
TSPAN1	3.71974	13.1751	-0.0925916	6.58423	0.0156465	0.0463647
C6orf223	3.7208	13.1847	2.83318	112.41	1.57966e-12	1.58291e-10
KLHL6	3.73989	13.3604	2.90845	85.1703	6.00118e-11	3.73969e-09
LINC00957	3.7409	13.3697	1.4345	30.2047	3.45817e-06	4.35563e-05
RASGRP3	3.76263	13.5726	2.87025	82.1839	9.39834e-11	5.49356e-09
ZNF57	3.79651	13.8951	0.186464	16.0125	0.000306756	0.00182553
AMPD3	3.84599	14.38	1.08898	43.7805	1.50718e-07	3.1263e-06
CELF5	3.8586	14.5063	0.719796	17.6852	0.00016908	0.00111585
SIK1	3.87411	14.663	1.36911	7.26232	0.0107028	0.0342629
RNASE4	3.87973	14.7203	1.62161	60.8456	3.40081e-09	1.18532e-07
SLC2A1-AS1	3.89795	14.9073	1.25538	31.417	2.47769e-06	3.31038e-05
NDRG1	3.90397	14.9696	7.15046	310.978	4.20186e-19	7.15787e-16
PIK3IP1	3.92128	15.1504	2.59065	118.115	8.04094e-13	9.36389e-11
SPACA3	3.95213	15.4779	-0.698763	6.15755	0.0190463	0.0541206
DMKN	3.95511	15.5098	-0.247901	6.86849	0.0134088	0.040871
APLN	3.96283	15.593	2.75816	126.037	3.27973e-13	4.21662e-11
ZMIZ1-AS1	3.96474	15.6137	-0.429332	5.95152	0.0205494	0.0574967
LCE1A	3.96696	15.6377	-0.802734	8.013	0.00938774	0.0309623
CGNL1	3.97746	15.752	0.868485	31.7767	3.32415e-06	4.2141e-05
ZP1	3.99073	15.8975	0.501067	24.89	1.85575e-05	0.000175261
ATP8B3	4.00707	16.0785	-0.10717	13.3856	0.000866919	0.00434192
ARHGAP4	4.02248	16.2513	3.82475	186.246	1.16443e-15	3.52642e-13
FKBP9P1	4.07076	16.8044	4.08227	246.98	1.57691e-17	9.34355e-15
IL21R	4.07313	16.8319	0.0939332	18.245	0.000139175	0.000956469
URAHP	4.07734	16.8812	-0.0693061	17.0739	0.000209676	0.00133464
CCL20	4.07744	16.8823	-0.530426	9.57674	0.00383877	0.0148158
PIANP	4.08002	16.9125	0.204018	29.3168	6.31338e-06	7.13423e-05
LOC101930010	4.13125	17.5239	0.322525	24.0295	2.10686e-05	0.000194924
MST1	4.14099	17.6425	1.13166	25.4252	1.5846e-05	0.00015403
BNIP3	4.1437	17.6757	8.55028	420.081	3.27162e-21	1.11464e-17
MAFA-AS1	4.1652	17.9411	-0.00410942	7.47764	0.0101831	0.0330002
JAZF1-AS1	4.16891	17.9873	-0.903403	5.86289	0.0214338	0.0593975
ROR1-AS1	4.17148	18.0195	-0.340066	8.23033	0.00755694	0.0259084
CXCL2	4.20856	18.4885	0.539471	37.6076	8.02487e-07	1.29118e-05
UCN2	4.20993	18.5061	1.78234	77.3028	2.00702e-10	1.04796e-08
PDK1	4.22631	18.7174	5.93998	239.622	2.51998e-17	1.27194e-14
FLJ16779	4.26106	19.1737	1.68948	90.3478	2.83022e-11	1.92851e-09
SPRY1	4.31429	19.8944	3.35066	130.158	2.09313e-13	2.91439e-11
NAMA	4.32563	20.0514	1.12646	34.5719	1.32008e-06	1.94487e-05
MMP11	4.34689	20.3491	-0.770142	7.71028	0.00918225	0.0303949
BAIAP3	4.34942	20.3848	-0.633322	7.42842	0.0104096	0.0335213
AATBC	4.35053	20.4005	0.140625	24.9508	2.11611e-05	0.000195647
CATSPER2P1	4.3538	20.4468	0.43981	25.8546	1.21035e-05	0.000123834
CDH13	4.35879	20.5176	-0.838513	5.36662	0.0268052	0.0703857
IGSF9	4.44935	21.8468	-0.366846	15.3851	0.000485645	0.00268167
GAD1	4.49681	22.5775	1.93856	53.722	1.35478e-08	3.93665e-07
RFX4	4.5306	23.1124	-0.618933	7.58539	0.0103325	0.0333439
INHA	4.53898	23.2472	0.297329	22.7876	3.50534e-05	0.000299692
UPK1A	4.5919	24.1157	0.016702	22.1031	4.9229e-05	0.000397213
PPFIA4	4.65444	25.1841	3.27188	270.367	3.84084e-18	3.73878e-15
LOC101928441	4.65501	25.194	-0.816066	6.02694	0.0202425	0.056809
LINC01260	4.66542	25.3764	-0.278414	13.1366	0.001083	0.00525798
WNT4	4.79154	27.6947	0.132803	31.2361	3.81864e-06	4.71809e-05
PFKFB4	4.85733	28.987	4.86685	287.453	1.46341e-18	1.81303e-15
CDH10	4.91194	30.1052	-0.807349	9.56579	0.00477484	0.0177065
RGS1	4.93709	30.6346	1.78183	27.1568	8.23795e-06	8.95269e-05
PERM1	5.00442	32.0981	3.29803	188.578	9.66781e-16	2.99439e-13
PTPRR	5.01227	32.2734	0.847047	58.7233	5.07607e-09	1.69967e-07
TNS1	5.02532	32.5666	3.08248	177.757	2.33156e-15	6.05814e-13
MST1L	5.03567	32.8011	-0.0991888	15.7511	0.000362513	0.00210765
SLC8A2	5.04596	33.0357	1.98396	75.7417	4.23157e-10	1.99543e-08
BEND5	5.06859	33.5581	3.40586	210.52	1.83686e-16	7.15221e-14
RIMKLA	5.09042	34.0698	3.10465	202.012	3.43365e-16	1.16984e-13
SLC5A9	5.13634	35.1716	-0.0688068	14.6677	0.00075132	0.00385795
SPAG4	5.1551	35.632	4.10957	240.523	2.37781e-17	1.24634e-14
CPAMD8	5.23197	37.5821	-0.296317	14.6923	0.00053225	0.00291072
ESPN	5.41595	42.6935	2.1582	117.553	8.58374e-13	9.6359e-11
TMEM45A	5.47835	44.5808	5.84702	579.559	1.60178e-23	2.18291e-19
TCP11L2	5.48612	44.8216	-0.141164	15.6837	0.000438103	0.00246714
LINC00898	5.48695	44.8473	-0.555987	15.3185	0.000496971	0.00274088
NDUFA4L2	5.55118	46.889	0.919809	20.1363	0.000102659	0.000741019
STC1	5.58761	48.0882	6.15498	449.413	1.0824e-21	4.917e-18
CABP7	5.68953	51.6084	0.648421	24.163	3.69508e-05	0.000312774
WNT6	5.70652	52.2196	-0.271136	22.7096	5.54614e-05	0.000440629
SERPINB9	5.76701	54.4558	-0.154005	29.0007	1.03904e-05	0.000108923
KLK2	5.77982	54.9413	-0.42124	18.1302	0.000174185	0.0011429
PDE4C	5.91205	60.2152	1.92964	98.1432	9.66519e-12	7.86891e-10
RAB26	5.94688	61.6862	0.536204	26.6995	1.28857e-05	0.000130465
PRDM16	6.05909	66.6756	-0.36591	33.6203	3.42947e-06	4.32348e-05
CA9	6.2207	74.579	4.48168	227.397	5.64998e-17	2.6551e-14
CCDC64B	6.4235	85.8353	-0.0730732	35.1501	1.84562e-06	2.57179e-05
UPK1A-AS1	6.42521	85.9369	2.1158	112.329	1.59516e-12	1.58678e-10
LOC101929705	6.52725	92.2355	2.16857	77.7349	1.87415e-10	9.93809e-09
MIR210HG	6.56031	94.3738	3.55101	241.835	2.18566e-17	1.19144e-14
LINC01531	6.65112	100.505	0.663728	38.7667	4.74002e-07	8.24994e-06
FFAR2	6.68777	103.091	0.05518	33.4752	4.6965e-06	5.57935e-05
SLAMF9	7.17639	144.647	3.34252	202.016	3.43268e-16	1.16984e-13
TCAF2	7.24765	151.971	0.614022	35.7366	9.86911e-07	1.53886e-05

## Sheet: 501_24h
Symbol	logFC	FC	logCPM	F	PValue	FDR
LINC00942	-4.77709	0.0364715	-0.210377	10.4001	0.00308457	0.0185674
BCYRN1	-3.69975	0.0769601	-0.615059	4.80253	0.0359648	0.116282
HBQ1	-3.67969	0.0780372	-0.542555	4.82148	0.0361521	0.116804
IL24	-3.45393	0.0912564	1.90055	32.7417	1.73366e-06	4.77299e-05
MIR646HG	-3.39198	0.0952601	-0.186674	5.05309	0.0313069	0.105138
GS1-259H13.2	-3.38825	0.0955071	-0.353869	4.66032	0.0386291	0.122002
ERCC-00134	-3.37911	0.0961137	-0.478503	6.661	0.015525	0.0627632
LCTL	-3.35067	0.0980278	-0.256095	10.4572	0.00287413	0.0176035
DEPDC7	-3.1389	0.113526	-0.307073	7.39231	0.0103148	0.046397
LYPLA2P2	-3.00802	0.124307	-0.0301765	14.0832	0.000627376	0.00543886
BEND6	-2.98349	0.126439	-0.271973	9.13213	0.0047969	0.02605
ERCC-00062	-2.80409	0.143181	2.54496	42.2918	1.60936e-07	6.98484e-06
ERCC-00092	-2.75318	0.148324	8.90203	18.628	0.000121986	0.00152656
ERCC-00095	-2.69021	0.154941	4.89756	36.4932	6.55266e-07	2.14663e-05
SPATA3-AS1	-2.67563	0.156515	0.0761946	9.53935	0.00418871	0.0234142
SCN3A	-2.66114	0.158095	0.0640455	6.86709	0.0131177	0.055265
ERCC-00108	-2.60265	0.164636	9.27588	33.4937	1.42018e-06	4.066e-05
ERCC-00130	-2.602	0.164711	16.036	26.6186	9.64772e-06	0.000191381
ERCC-00144	-2.58516	0.166643	3.79827	89.6829	3.11149e-11	5.23499e-09
ERCC-00136	-2.55092	0.170647	10.5306	32.2189	1.99428e-06	5.37117e-05
IGFN1	-2.50205	0.176525	3.0227	12.6611	0.00108617	0.008344
LYPD1	-2.49934	0.176858	0.222493	10.9676	0.002144	0.0141906
ERCC-00170	-2.48712	0.178362	1.68821	10.3342	0.00278734	0.0172428
ERCC-00019	-2.47934	0.179326	5.0269	6.88796	0.0127296	0.0540602
ERCC-00116	-2.46463	0.181165	4.2649	15.4761	0.000373082	0.0036352
ERCC-00004	-2.45367	0.182546	10.4824	77.9606	1.80846e-10	2.24052e-08
ERCC-00131	-2.43334	0.185137	4.38087	36.3089	6.86483e-07	2.23813e-05
LINC00326	-2.43252	0.185242	-0.420657	9.85478	0.00341047	0.0199581
ART3	-2.38577	0.191343	-0.342496	5.82078	0.0218685	0.0806125
NPR2	-2.37716	0.192488	-0.222949	5.30012	0.0273247	0.0950039
LOC101927572	-2.37511	0.192761	-0.5653	4.64037	0.0385426	0.121813
CD36	-2.36493	0.194127	0.0397565	6.36109	0.0163151	0.0650313
ZNF93	-2.33525	0.198162	-0.273824	8.70833	0.00575703	0.0299111
ID1	-2.32964	0.198934	5.6708	54.8139	1.08825e-08	7.06345e-07
HSPA4L	-2.31899	0.200407	0.0998372	9.90497	0.0034605	0.0201623
SLC12A1	-2.28988	0.204493	-0.0856696	8.206	0.00738675	0.03612
BCL6B	-2.26009	0.208759	-0.391779	5.41708	0.0257853	0.0911074
LOC100268168	-2.24282	0.211273	-0.0544538	5.31642	0.0274757	0.0952769
CXCL3	-2.21232	0.215788	0.116789	9.78291	0.0036418	0.0209854
ERCC-00154	-2.17635	0.221235	1.16547	5.08422	0.0308248	0.103852
ZC2HC1C	-2.13681	0.227382	-0.231182	6.02108	0.0195203	0.0742664
GALR2	-2.12791	0.228789	-0.21522	4.34005	0.0445175	0.134759
NAAA	-2.12156	0.229799	-0.449013	4.19103	0.0490922	0.144686
MSS51	-2.10158	0.233002	-0.554622	5.07236	0.0314485	0.105406
LIFR	-2.06061	0.239714	-0.390168	6.11795	0.0183258	0.0709096
SNAR-C3	-1.99714	0.250497	0.711336	13.209	0.000927116	0.00740606
IL10	-1.97328	0.254673	-0.268988	5.52397	0.0262108	0.0923102
SP140	-1.96618	0.255929	-0.16095	5.0109	0.0315788	0.105765
SEMA3D	-1.94441	0.259821	1.57802	17.2273	0.000198601	0.0022276
IGDCC3	-1.91062	0.265978	0.574989	9.4106	0.00412186	0.0231736
ANKRD20A5P	-1.90979	0.266131	0.0197457	9.39973	0.00428027	0.02377
SNPH	-1.88217	0.271275	4.57823	58.1035	5.71589e-09	4.12149e-07
RABEPK	-1.86166	0.275159	5.46293	178.295	2.22936e-15	1.51909e-12
GNB3	-1.85794	0.275869	-0.263743	5.97455	0.0196363	0.0745558
FAM149A	-1.85605	0.276232	-0.165283	5.05522	0.0312735	0.10513
VPS9D1-AS1	-1.82624	0.282	1.63173	24.4455	1.85379e-05	0.000329811
CPE	-1.77435	0.292326	-0.572438	4.16308	0.0498081	0.146057
TAPT1-AS1	-1.77321	0.292558	-0.403713	4.61603	0.0390234	0.122877
ITPR1	-1.77237	0.292728	1.83017	15.0835	0.000431221	0.00406409
NAPRT	-1.77142	0.292921	0.279015	7.01313	0.0122638	0.0526232
SYNPO2	-1.77008	0.293193	2.07013	23.3434	2.60732e-05	0.000435983
LOC284581	-1.76412	0.294406	-0.0403931	5.57117	0.0238996	0.085983
SLC1A3	-1.73393	0.300633	1.9254	20.5152	6.46631e-05	0.000907384
TMEM37	-1.72834	0.301798	0.931326	11.6819	0.00167902	0.0117523
SNAR-C4	-1.6867	0.310637	3.63273	24.1041	2.05889e-05	0.000361113
SNAR-G1	-1.6649	0.315367	6.18928	56.4214	7.92128e-09	5.44704e-07
EIF2B3	-1.64626	0.319466	4.92831	170.509	4.31333e-15	2.55574e-12
LRRK2	-1.64452	0.319853	1.32465	11.3277	0.00185059	0.0127091
FLRT3	-1.63726	0.321466	0.831815	6.90357	0.0126373	0.0537854
BAG2	-1.6362	0.321704	4.12118	69.2034	7.63374e-10	7.4309e-08
ARNTL2	-1.62504	0.324202	0.65291	6.98371	0.0121746	0.0523392
PAXIP1-AS2	-1.61546	0.326361	-0.0649055	5.457	0.0256427	0.090787
ID3	-1.56463	0.338064	8.37946	21.1773	5.20448e-05	0.000759386
GCLM	-1.54396	0.342943	6.38057	96.171	1.26067e-11	2.48303e-09
MICAL2	-1.52187	0.348235	2.1459	15.2243	0.000409326	0.0039146
P2RX5	-1.51234	0.350542	1.54966	14.6068	0.000515012	0.00464807
MRO	-1.49798	0.354048	0.749717	9.08746	0.0047385	0.0257996
KIAA1328	-1.48714	0.356719	0.724091	5.22595	0.0283525	0.0975839
DGKG	-1.48677	0.356809	2.36711	29.9907	3.67032e-06	8.99625e-05
POLR1A	-1.4794	0.358637	3.30791	57.7142	6.1609e-09	4.3503e-07
SLC16A9	-1.4754	0.359635	0.449801	5.38209	0.0266022	0.0932447
KCCAT333	-1.46552	0.362105	1.78369	7.98504	0.00770614	0.0372938
LOC344887	-1.45969	0.363572	2.48717	18.9079	0.000110855	0.00141322
SCNM1	-1.44952	0.366144	-0.0663083	4.48163	0.0417996	0.129142
TAF9B	-1.44778	0.366586	3.33718	22.3607	3.55511e-05	0.000559458
HSPA1B	-1.4464	0.366936	6.18766	19.2185	9.97503e-05	0.00129714
GABBR2	-1.44166	0.368143	0.340716	6.95716	0.0123258	0.0528393
MON1A	-1.43378	0.370159	2.9584	20.2258	7.11619e-05	0.000977616
MOCOS	-1.43197	0.370625	3.42432	38.3294	4.14902e-07	1.46865e-05
TEX15	-1.42814	0.371609	1.18495	10.4554	0.00264984	0.0165956
EBF1	-1.42727	0.371833	0.643481	5.16491	0.0292301	0.0997285
SLC5A6	-1.42097	0.373462	6.08262	50.5473	2.60284e-08	1.48416e-06
MAT1A	-1.41401	0.375267	0.214447	4.24006	0.0473542	0.140997
HNRNPA1P10	-1.41043	0.3762	0.0168928	4.42153	0.0426726	0.130978
XRCC6BP1	-1.41025	0.376246	1.46068	15.1138	0.000426406	0.00402986
LINC00106	-1.40583	0.377402	-0.201271	4.15426	0.0495195	0.145586
HEY2	-1.40415	0.377841	3.66882	38.4045	4.07323e-07	1.45696e-05
ZNF527	-1.37775	0.38482	1.04081	4.21801	0.0474474	0.141213
NOV	-1.34418	0.393878	3.7768	27.274	7.96109e-06	0.000163888
OSGIN1	-1.34417	0.393881	5.01706	55.4134	9.66029e-09	6.39183e-07
DNM3	-1.32951	0.397903	1.57669	11.0813	0.00213528	0.0141466
SLC25A19	-1.32463	0.399251	3.42188	31.2029	2.62673e-06	6.8315e-05
LINC01504	-1.32322	0.399642	0.635507	4.59746	0.0389691	0.1228
UTP20	-1.32158	0.400095	4.86808	81.7288	1.00735e-10	1.41476e-08
QTRT1	-1.30079	0.405903	3.994	34.1049	1.20965e-06	3.5605e-05
GNG11	-1.29903	0.4064	6.71813	98.6351	9.05109e-12	1.89767e-09
BMP6	-1.29809	0.406663	2.60024	19.3278	9.61293e-05	0.00126209
DNAH7	-1.297	0.40697	0.396068	5.22411	0.0287569	0.0985308
RPL23AP87	-1.29597	0.407262	0.523743	4.98791	0.0319467	0.106604
HAUS7	-1.29085	0.408712	5.32799	70.7591	5.85903e-10	5.82824e-08
NKD1	-1.28567	0.410181	5.39508	57.3634	6.59343e-09	4.63171e-07
FAH	-1.28039	0.411684	5.28611	31.4559	2.45159e-06	6.44985e-05
WDR62	-1.27668	0.412744	1.45936	9.7202	0.00361102	0.0208345
GALNT7	-1.26768	0.415327	2.80662	16.9501	0.000219091	0.00240207
PPRC1	-1.26568	0.415902	4.85046	61.384	3.07665e-09	2.49575e-07
EEF2KMT	-1.2632	0.416619	4.20186	47.7275	4.74804e-08	2.53406e-06
MANEA	-1.2553	0.418905	0.36731	6.30208	0.0167801	0.066369
STAG3L5P	-1.25524	0.418924	1.1163	8.19499	0.00701519	0.0346899
GPAT3	-1.24474	0.421984	1.26995	4.1844	0.0487466	0.143948
CPT1A	-1.24082	0.423133	4.32547	36.0227	7.38115e-07	2.37802e-05
CHAC2	-1.23439	0.425023	1.4691	10.2127	0.00293285	0.01784
WDR4	-1.23367	0.425233	4.92534	52.2887	1.81377e-08	1.08444e-06
RPRML	-1.23231	0.425635	2.0316	11.6632	0.00161556	0.0114001
ZNF385C	-1.23103	0.426012	4.03373	45.1067	8.46252e-08	3.99056e-06
ATP6V1B1-AS1	-1.22817	0.42686	1.15122	4.61186	0.0386819	0.12214
ERCC-00067	-1.22386	0.428136	1.39043	6.42258	0.0161377	0.0644183
MRPL1	-1.22218	0.428636	5.43557	65.1863	1.54072e-09	1.36343e-07
SNAR-E	-1.22019	0.429228	7.05938	11.1765	0.00196823	0.0133183
TAP2	-1.21865	0.429684	6.99978	73.129	3.94485e-10	4.2667e-08
NR2F1	-1.21853	0.429721	5.07245	29.7534	3.92166e-06	9.45919e-05
TSHZ2	-1.21728	0.430092	2.12913	10.4862	0.00261617	0.0164437
TBX2	-1.21434	0.430969	4.58343	54.0746	1.26186e-08	7.88839e-07
MRM1	-1.21166	0.431771	2.11466	11.1965	0.00195222	0.0132363
SNAR-F	-1.20095	0.434987	2.11515	16.6258	0.000245945	0.00263088
LOC100500773	-1.19911	0.435545	0.35292	4.78529	0.0354001	0.114783
DNAJB4	-1.19781	0.435937	1.48694	5.77561	0.021963	0.0808732
RAB3C	-1.19596	0.436496	3.85204	26.7248	9.35049e-06	0.000186299
DCAF4L1	-1.19381	0.437147	1.2863	7.86118	0.00814777	0.0390428
IFRD2	-1.19309	0.437366	5.92937	119.806	6.61436e-13	1.99585e-10
TRIM16	-1.18997	0.438311	2.89308	24.8142	1.65639e-05	0.000302497
MLLT11	-1.17927	0.441576	3.68543	32.666	1.76906e-06	4.84112e-05
ME2	-1.17278	0.443566	2.82238	23.0043	2.89988e-05	0.000474995
HRSP12	-1.17271	0.443587	3.30527	24.969	1.58026e-05	0.000290488
GAS2L1	-1.17009	0.444395	5.50651	54.6246	1.13016e-08	7.19711e-07
LFNG	-1.16897	0.444738	2.31661	10.0591	0.00312834	0.0187646
PAQR9	-1.16791	0.445066	1.42707	8.91804	0.00510062	0.0273559
GPATCH4	-1.16679	0.445411	7.59176	33.0006	1.61817e-06	4.50969e-05
METTL1	-1.16643	0.445522	5.2697	80.8254	1.15703e-10	1.54588e-08
ISOC2	-1.16307	0.446562	3.88043	28.9697	4.88992e-06	0.000112
UNKL	-1.16119	0.447143	3.73635	20.3966	6.72459e-05	0.000933225
INF2	-1.16098	0.447207	3.8893	39.3375	3.24458e-07	1.21565e-05
ANKRD33B	-1.15785	0.448181	1.02253	4.88562	0.0336416	0.110596
PPP1R9A	-1.15545	0.448927	1.37001	4.56836	0.0395564	0.124096
MTHFD2P1	-1.15399	0.449382	2.9034	6.98608	0.0121612	0.0523022
LIMK1	-1.15094	0.450332	3.37655	17.3942	0.000187251	0.00213195
HMOX1	-1.1498	0.450688	5.98041	38.0582	4.43539e-07	1.54903e-05
MAP1A	-1.14954	0.45077	2.21538	9.10504	0.00470252	0.0256858
MBNL1-AS1	-1.14645	0.451736	0.615649	5.33734	0.0268241	0.0937277
PSMB9	-1.14521	0.452125	3.95207	9.93556	0.00329583	0.019444
BAZ1A	-1.14307	0.452795	5.25214	40.175	2.65205e-07	1.05371e-05
PITPNM1	-1.14243	0.452996	2.44487	14.3413	0.000569045	0.0050083
NQO1	-1.14177	0.453204	8.70885	25.4074	1.38409e-05	0.000259454
SHROOM3	-1.14123	0.453373	1.12641	9.80318	0.00348592	0.0202758
SLC35F2	-1.13955	0.4539	3.61575	26.5325	9.89581e-06	0.000195493
COX10-AS1	-1.13374	0.455733	1.28997	6.83326	0.0130589	0.0550809
TRIM16L	-1.13244	0.456145	2.97768	12.7491	0.00104928	0.00811555
PART1	-1.12787	0.457591	3.22531	21.0354	5.45099e-05	0.000787763
EEF1E1	-1.12669	0.457967	5.82913	74.5963	3.10147e-10	3.49313e-08
ARAP2	-1.12356	0.45896	1.90817	11.1901	0.00204369	0.0137267
CUTC	-1.12227	0.45937	3.72311	58.216	5.59373e-09	4.07439e-07
RDH13	-1.12199	0.459459	3.81659	38.9656	3.55124e-07	1.29057e-05
ACADVL	-1.11827	0.460645	4.38286	50.5605	2.59562e-08	1.48416e-06
SYT14	-1.11557	0.46151	2.63119	22.0487	3.92759e-05	0.00060344
NKAIN1	-1.11167	0.462757	1.60238	9.98825	0.00322328	0.0191988
LPAR3	-1.10929	0.463523	3.14191	16.7045	0.000239125	0.00258225
WNT10B	-1.10709	0.464229	3.73852	26.3452	1.04595e-05	0.000205097
OSBPL6	-1.10608	0.464556	3.0369	15.1397	0.000422329	0.00400522
C10orf12	-1.10424	0.465147	1.21267	6.12663	0.0182495	0.0706949
NEURL4	-1.10262	0.465672	4.01499	20.5212	6.45343e-05	0.000906674
TMCO6	-1.10188	0.465908	1.07849	5.25967	0.0282558	0.0973628
MSTO1	-1.099	0.466839	3.10504	23.1194	2.79689e-05	0.000461453
LRRN3	-1.09681	0.467549	2.60701	10.7035	0.00239052	0.0153525
STON2	-1.09619	0.467751	1.23394	5.68737	0.0225768	0.0822884
RRP12	-1.09469	0.468236	5.37892	24.7668	1.68046e-05	0.000304539
MATN2	-1.09086	0.469481	0.932353	4.38148	0.0440101	0.133758
GPRIN3	-1.09048	0.469606	0.947452	5.02524	0.031745	0.106177
NPM3	-1.08798	0.470421	8.85078	54.7892	1.09362e-08	7.06345e-07
IL11	-1.08543	0.471253	2.42384	6.15607	0.0179936	0.0701019
TEX19	-1.08384	0.47177	2.72279	10.2582	0.00287744	0.0176035
TSEN2	-1.07824	0.473607	1.80845	12.9065	0.000986642	0.00776325
PDE7B	-1.0769	0.474046	2.78135	11.6623	0.00161616	0.0114001
DHX37	-1.0752	0.474605	4.3965	27.8244	6.78573e-06	0.000144494
CSRNP3	-1.072	0.475658	1.34224	6.27055	0.0170345	0.0671718
AEN	-1.07175	0.47574	6.63149	75.5243	2.66826e-10	3.13474e-08
TNFRSF21	-1.06819	0.476917	5.79712	60.7919	3.43509e-09	2.73762e-07
ST6GALNAC4	-1.06409	0.478275	3.33273	15.5568	0.0003622	0.00356276
TIMM44	-1.06334	0.478524	3.34328	12.6541	0.00108914	0.00836064
MIR100HG	-1.0613	0.4792	1.24264	5.09915	0.0302088	0.102206
CTPS1	-1.05946	0.47981	6.09167	52.7801	1.64023e-08	1.00238e-06
DSCC1	-1.05831	0.480194	4.82915	33.8811	1.28264e-06	3.743e-05
BOP1	-1.05133	0.482522	5.44279	49.8294	3.02739e-08	1.71905e-06
CROT	-1.05086	0.48268	1.48381	5.43371	0.0255741	0.0906434
TMEM126B	-1.05042	0.482827	4.29592	47.1381	5.39811e-08	2.77606e-06
NOL6	-1.0481	0.483605	5.77299	29.5577	4.14271e-06	9.81859e-05
SNORA76C	-1.03988	0.486368	1.4512	6.78764	0.0133405	0.0558883
PSMD3	-1.03938	0.486536	8.48118	77.0662	2.08394e-10	2.51327e-08
USP13	-1.03926	0.486577	5.92193	92.0589	2.223e-11	3.93442e-09
RRS1	-1.03924	0.486582	7.4943	39.7505	2.93665e-07	1.14019e-05
BATF3	-1.03891	0.486694	0.76446	5.81382	0.021227	0.0788665
ZNF575	-1.03793	0.487025	0.966374	4.19554	0.0484642	0.143518
BVES	-1.03677	0.487417	2.43228	13.0051	0.000949432	0.00754892
HSPA8	-1.03616	0.487624	8.94893	32.0773	2.07178e-06	5.53909e-05
NDUFAF4	-1.03212	0.48899	4.76178	27.5567	7.33268e-06	0.000153738
ISL1	-1.02939	0.489916	1.84311	10.6366	0.00255784	0.0161418
CLSPN	-1.02378	0.491825	5.42	7.24143	0.0108062	0.0479538
GEMIN5	-1.02329	0.491992	4.04346	32.2816	1.96098e-06	5.29192e-05
HGH1	-1.02269	0.492197	2.81585	15.0037	0.000444174	0.00416313
FOXC1	-1.02268	0.492201	6.67032	55.5329	9.43453e-09	6.33368e-07
CEP78	-1.02017	0.493057	1.41816	8.61829	0.00598648	0.0308096
FAM208B	-1.0172	0.494073	2.78318	16.73	0.000236956	0.00256696
FITM2	-1.01633	0.494374	2.01863	10.134	0.00303134	0.0182955
ATP5L2	-1.01539	0.494694	2.01064	8.67688	0.00566811	0.0296185
CAD	-1.01522	0.494752	6.10739	41.9971	1.7238e-07	7.40973e-06
LOC91450	-1.01346	0.495358	1.50394	6.61353	0.0144772	0.0593192
CAMKV	-1.01292	0.495542	0.936555	4.3039	0.045364	0.136716
RAPGEFL1	-1.01057	0.496351	0.517934	4.26526	0.0467384	0.139774
CHN1	-1.00866	0.497007	2.9568	19.8771	7.99259e-05	0.00108059
APBA3	-1.00424	0.498534	1.6898	7.07669	0.0119112	0.0514828
RAP1GAP2	-1.00367	0.498729	3.16563	17.2772	0.000195133	0.0021995
KIF26B	-1.00087	0.499699	2.20761	7.33532	0.0103496	0.0464824
DAAM1	1.00068	2.00095	6.24325	39.064	3.46724e-07	1.2702e-05
PCYT1B	1.00166	2.0023	1.50715	5.74804	0.0219179	0.0807507
ST3GAL1	1.00177	2.00245	5.34225	35.64	8.13676e-07	2.55502e-05
APOBEC3D	1.00505	2.00701	2.53015	12.0412	0.00138828	0.0101336
C8orf58	1.00567	2.00787	3.98027	24.6116	1.76194e-05	0.000315115
NDRG4	1.00654	2.00909	2.34515	8.60187	0.00602938	0.0309602
RBM4	1.00744	2.01034	1.69391	7.8039	0.00836113	0.0398689
HILPDA	1.00798	2.0111	8.3829	15.8001	0.00033139	0.00331098
PLEKHB1	1.00801	2.01114	3.93729	16.4311	0.000263728	0.0027562
PLXNA3	1.0085	2.01181	2.35883	6.44017	0.0157136	0.0632817
BMF	1.00897	2.01248	3.11549	13.0803	0.000922057	0.00737862
TXNRD3	1.0094	2.01307	2.07826	10.4123	0.00269789	0.0168116
RAB5B	1.01016	2.01414	7.99465	81.6168	1.02473e-10	1.41476e-08
TMEM86A	1.01238	2.01724	1.91311	9.80015	0.00349041	0.0202811
SLC44A2	1.01246	2.01735	3.02641	15.4961	0.000370364	0.00362334
IFIT3	1.01392	2.01939	3.66984	10.2489	0.00288858	0.0176369
FAM167A	1.01591	2.02218	2.14329	7.97062	0.00775623	0.0375095
TSC22D3	1.01599	2.02229	3.66177	8.88627	0.00517178	0.0276613
C3orf58	1.01625	2.02265	4.84331	43.6147	1.18626e-07	5.44323e-06
PLD2	1.01628	2.0227	0.738593	4.75474	0.036369	0.117105
MAPRE3	1.01668	2.02326	1.70715	5.59439	0.0236286	0.0853688
TSPAN10	1.01724	2.02405	7.37478	47.9956	4.48033e-08	2.40385e-06
IFT140	1.0187	2.0261	1.27422	7.05203	0.0117945	0.0511246
C14orf132	1.01875	2.02616	4.67427	37.767	4.76629e-07	1.64028e-05
MAP2K1	1.02195	2.03066	5.55412	18.1603	0.000143314	0.00172555
DGKE	1.02294	2.03205	2.23887	7.9352	0.0078807	0.0379767
SAMD9	1.02499	2.03495	3.37545	12.7901	0.00103257	0.0080251
EHD2	1.02504	2.03501	4.21052	16.4047	0.000266249	0.00277616
PLEKHA2	1.02565	2.03587	5.60062	62.4823	2.51247e-09	2.11357e-07
GSTZ1	1.02657	2.03717	6.05112	47.2869	5.22555e-08	2.70775e-06
C2orf42	1.02674	2.03741	1.33519	7.53356	0.00967665	0.0443719
ATP6V1E2	1.02841	2.03977	2.26985	9.05875	0.00479788	0.02605
CYP27A1	1.03058	2.04285	5.36371	58.3686	5.43242e-09	3.98027e-07
HLA-C	1.03139	2.04399	6.09473	68.6901	8.33745e-10	8.0016e-08
BCDIN3D	1.0314	2.04401	4.31692	18.4311	0.000130523	0.0016112
TMEM8B	1.03323	2.0466	2.82622	11.5453	0.00169431	0.0118411
TMEM53	1.03571	2.05013	3.84677	23.6087	2.40027e-05	0.000408375
SLC25A45	1.03618	2.05079	2.00906	9.32692	0.00427284	0.0237384
HSD17B14	1.0369	2.05182	2.49965	8.6538	0.00572587	0.0297947
COL11A2	1.03762	2.05284	2.33418	8.51727	0.00608069	0.0311065
NLRX1	1.03818	2.05363	1.72798	9.95733	0.00326565	0.0193294
S100A2	1.0418	2.0588	3.26568	13.6364	0.00074392	0.0062736
CLCN7	1.04232	2.05953	6.11235	23.5243	2.46418e-05	0.000417684
ASPH	1.04302	2.06053	6.66162	36.6805	6.25074e-07	2.06146e-05
MTHFR	1.0458	2.06452	4.46003	34.4653	1.10123e-06	3.26961e-05
SREBF2	1.04869	2.06864	7.29276	93.4299	1.8362e-11	3.38159e-09
RABAC1	1.04929	2.06951	4.34834	16.85	0.000227031	0.00246926
MYO1E	1.05112	2.07213	6.40132	48.8693	3.71296e-08	2.04859e-06
ZNF76	1.05125	2.07232	5.04248	66.3408	1.2555e-09	1.15608e-07
SNX25	1.05186	2.0732	4.9811	9.78679	0.00351026	0.0203826
HSPA12A	1.0521	2.07355	4.36367	46.5202	6.18157e-08	3.10862e-06
CLK1	1.05479	2.07742	4.38151	20.8224	5.84456e-05	0.000834028
SPEF2	1.05628	2.07956	2.80456	20.1947	7.18998e-05	0.000986758
BTN2A2	1.05762	2.0815	4.62729	24.9662	1.58161e-05	0.000290488
PRELID2	1.05777	2.08171	4.05839	17.0457	0.00021178	0.00234645
AAMDC	1.0579	2.08189	5.06834	57.082	6.96342e-09	4.84171e-07
LOC100506746	1.05806	2.08214	2.09493	5.92482	0.0201142	0.0758485
TDRD3	1.05866	2.08299	6.11183	57.9238	5.91695e-09	4.22179e-07
C9orf16	1.05908	2.0836	1.18978	6.09574	0.0185224	0.0714674
WBP2	1.05974	2.08455	6.32856	48.3225	4.17518e-08	2.25791e-06
ATP2A3	1.05986	2.08472	0.966796	5.50251	0.0247207	0.0882612
USE1	1.06024	2.08528	6.03015	51.6043	2.08857e-08	1.22685e-06
MVD	1.06123	2.08671	3.7231	19.1201	0.000103137	0.00133354
FAM69B	1.06151	2.08711	6.10917	40.1795	2.6492e-07	1.05371e-05
RNPEPL1	1.06184	2.08759	4.24029	13.2656	0.000858124	0.00699014
HULC	1.0619	2.08767	0.906114	4.54308	0.0405043	0.12643
C9orf9	1.06344	2.08991	1.68533	6.13263	0.0181971	0.0706251
RPLP0P2	1.06347	2.08996	3.46046	15.5971	0.000356897	0.00352269
HOXA11-AS	1.06415	2.09093	1.85159	7.86502	0.00813369	0.0389891
UPP1	1.06489	2.09202	7.02116	55.2616	9.95534e-09	6.55417e-07
MYO1D	1.06495	2.0921	6.32368	57.9688	5.86593e-09	4.20742e-07
OGDHL	1.0662	2.09392	1.24282	6.08041	0.0186594	0.0718521
ZC3H6	1.06783	2.09628	3.14536	14.2978	0.000578461	0.00506311
ZNF585A	1.06925	2.09834	1.94625	5.37688	0.0263035	0.0925307
KIF1A	1.0699	2.09929	3.06682	16.6291	0.000245653	0.00262982
RASSF2	1.06996	2.09937	2.35067	12.3915	0.00120793	0.00908985
MIF	1.07064	2.10036	9.61846	35.3045	8.86648e-07	2.73625e-05
SLC25A36	1.07122	2.10121	6.64529	81.7061	1.01085e-10	1.41476e-08
LOC100507577	1.07171	2.10192	3.75093	28.5378	5.52904e-06	0.000122719
FSTL4	1.072	2.10234	1.31883	6.82143	0.0131313	0.0553008
ZNF557	1.07336	2.10433	4.34643	35.3152	8.84216e-07	2.73625e-05
NR4A1	1.07446	2.10593	4.67575	12.827	0.00101777	0.00793943
NCDN	1.07538	2.10728	4.48751	17.3347	0.000191215	0.00216795
RGS2	1.07665	2.10914	4.36428	11.2805	0.00188648	0.0128932
RBM26-AS1	1.07681	2.10937	0.227018	4.48956	0.0426085	0.13087
GDPD5	1.07753	2.11042	4.38632	35.4726	8.49253e-07	2.64842e-05
TRPT1	1.07808	2.11122	4.70199	23.2607	2.67567e-05	0.000444683
NOTCH3	1.07821	2.11141	2.22519	10.2259	0.00291658	0.017776
AZIN2	1.07864	2.11204	4.10103	27.1318	8.29844e-06	0.000169806
FLJ27354	1.08023	2.11438	1.91482	8.16414	0.00711242	0.0350448
MEIS3	1.0807	2.11506	3.57593	24.4463	1.85338e-05	0.000329811
LEPROTL1	1.08165	2.11646	7.21683	89.2928	3.29013e-11	5.40216e-09
NEK7	1.08306	2.11853	3.01115	10.7014	0.00239261	0.0153587
SLC25A1	1.08364	2.11938	3.99027	36.1217	7.19814e-07	2.32455e-05
NIPSNAP1	1.08449	2.12063	6.38795	71.4343	5.22979e-10	5.39936e-08
UBALD1	1.0853	2.12182	3.91002	30.8072	2.92773e-06	7.47965e-05
MR1	1.08701	2.12434	3.38056	13.7482	0.00071275	0.00606327
CTB-178M22.2	1.08736	2.12485	1.96157	9.09082	0.00473161	0.0257826
LDLR	1.08849	2.12652	6.14096	11.318	0.00185792	0.0127363
MNX1	1.09021	2.12904	5.00583	30.9933	2.78187e-06	7.15308e-05
ZNF624	1.09205	2.13177	2.04191	8.91373	0.00511021	0.0273928
ZSWIM4	1.09242	2.13232	1.01771	4.26081	0.0463963	0.139046
NAGLU	1.09348	2.13388	5.14488	47.2528	5.26462e-08	2.71766e-06
SLC2A6	1.09459	2.13553	1.95577	15.2494	0.000405553	0.00389491
VKORC1	1.09575	2.13724	7.41288	43.3748	1.25322e-07	5.71199e-06
WSB1	1.0965	2.13835	6.51059	5.60703	0.0234826	0.0849764
GXYLT2	1.09697	2.13904	3.0687	13.3484	0.000831094	0.0068235
LRAT	1.0981	2.14073	2.39337	10.8322	0.00226681	0.014788
RWDD2A	1.09841	2.14118	0.794793	5.84758	0.021214	0.0788611
SDCBP2-AS1	1.09879	2.14175	3.33096	17.6644	0.00017031	0.00197699
TAF4B	1.09918	2.14233	1.8423	6.86856	0.0128454	0.0543823
SEC61G	1.09931	2.14252	9.23758	38.4181	4.05963e-07	1.45696e-05
QPRT	1.09935	2.14258	7.05848	80.8544	1.15186e-10	1.54588e-08
TMEM59	1.10026	2.14393	7.56525	80.7087	1.178e-10	1.55863e-08
ACSL3	1.10112	2.14521	8.31371	28.6392	5.37137e-06	0.000120595
RORB	1.10131	2.14549	2.53939	6.33516	0.0165177	0.0656085
PRKAG2-AS1	1.1014	2.14563	3.48981	17.4514	0.000183521	0.00210171
GTPBP2	1.10236	2.14705	5.49558	6.70086	0.0138945	0.0575786
DDHD2	1.10236	2.14706	4.26372	30.368	3.30507e-06	8.17451e-05
NATD1	1.10358	2.14887	2.96596	20.8697	5.75477e-05	0.000822937
ATP6V1G2	1.10373	2.14909	0.713771	4.84242	0.034794	0.113249
LOC101929450	1.10382	2.14923	3.15773	13.3401	0.000833767	0.0068408
LOC100506100	1.10431	2.14996	2.36228	14.3421	0.000568876	0.0050083
CMTM5	1.10548	2.15171	0.912736	5.34144	0.0271392	0.0945433
HAGH	1.10622	2.15281	5.72605	40.0001	2.7656e-07	1.08929e-05
ZNF773	1.10637	2.15304	2.83831	14.1002	0.000623345	0.00541079
RAB3A	1.10661	2.15339	3.99268	15.8625	0.000323947	0.00324678
LINC00511	1.10771	2.15503	2.23053	11.4779	0.0017412	0.0121128
MCAM	1.10815	2.15569	6.27008	4.23106	0.047124	0.140616
PCAT7	1.1092	2.15727	1.30511	5.56013	0.0243829	0.0873529
POLD4	1.11364	2.16391	4.04274	31.0928	2.70706e-06	7.00036e-05
SPSB3	1.11409	2.16459	4.53176	26.5887	9.73318e-06	0.000192796
ZNF436-AS1	1.115	2.16596	1.02472	5.47467	0.0250622	0.0892467
FOSB	1.12114	2.17519	1.49342	5.30303	0.0272852	0.0949303
PNMA6A	1.12286	2.17778	4.48288	35.0027	9.58232e-07	2.91491e-05
CDK19	1.12378	2.17918	4.03308	39.6971	2.97464e-07	1.1484e-05
ABCA5	1.12519	2.1813	3.45838	35.3708	8.717e-07	2.71222e-05
IFT81	1.12813	2.18575	3.98342	29.2316	4.54091e-06	0.000105965
RTN2	1.12937	2.18763	2.3269	10.4814	0.00262137	0.0164475
NSG1	1.13003	2.18863	2.93473	14.1933	0.00060177	0.00523686
CRTAC1	1.13055	2.18942	2.91879	13.3913	0.000817465	0.00674359
ZNF350	1.13071	2.18967	3.424	19.3187	9.64248e-05	0.00126475
SUN3	1.13136	2.19066	0.204002	4.14834	0.0492148	0.144922
LPAR2	1.13189	2.19146	1.94727	7.68678	0.00881631	0.0414735
LINC00472	1.13212	2.1918	0.951432	4.89952	0.0334057	0.1101
LINC00871	1.13514	2.1964	1.30995	7.01474	0.0122548	0.052601
KIF17	1.13582	2.19743	1.50756	9.8321	0.00344341	0.0200871
GOLGA8A	1.1359	2.19756	5.02672	20.4677	6.56833e-05	0.000918085
HPCAL4	1.13621	2.19803	2.81993	14.6388	0.000508887	0.00460648
SNAP25	1.13727	2.19964	2.964	9.85887	0.00340456	0.0199472
AGAP2	1.13729	2.19967	2.49789	5.9716	0.0196642	0.0745851
PRICKLE3	1.1379	2.2006	5.25312	55.4126	9.66185e-09	6.39183e-07
SERPINB6	1.1403	2.20427	3.62794	36.3307	6.82716e-07	2.23119e-05
ACSF2	1.14146	2.20604	2.92018	14.8818	0.000464754	0.00430806
CD22	1.1415	2.20611	1.16145	5.67763	0.0226845	0.0825708
VIM	1.14185	2.20664	9.81167	80.2742	1.25974e-10	1.6196e-08
HK1	1.14619	2.21329	8.12068	87.7226	4.12654e-11	6.56124e-09
LOC100506990	1.14677	2.21418	1.539	7.62473	0.00906816	0.0423367
MLPH	1.14712	2.21471	4.94378	46.2044	6.62765e-08	3.27252e-06
PCYOX1L	1.14878	2.21727	1.91197	5.8529	0.0208278	0.0777767
PTPRU	1.14972	2.21871	5.19483	67.8216	9.68886e-10	9.10619e-08
TULP3	1.15257	2.22309	5.88043	78.7194	1.6049e-10	2.02515e-08
MAPK10	1.1528	2.22344	1.52063	7.12313	0.0114125	0.049885
HIST1H1C	1.15297	2.22371	5.35202	57.7881	6.07377e-09	4.31111e-07
HBE1	1.15564	2.22783	2.19132	7.64727	0.0089758	0.0419918
ZNF25	1.1568	2.22962	1.89964	7.1496	0.01152	0.0502384
NT5M	1.1588	2.23271	1.79787	9.12634	0.00465935	0.0255011
LGALS3	1.15894	2.23293	7.07762	18.3054	0.000136306	0.00167048
HEXIM1	1.16271	2.23877	6.89251	19.4971	9.07919e-05	0.00120011
E2F7	1.16354	2.24006	2.66838	8.65802	0.00571526	0.0297508
DDX41	1.16407	2.24089	6.75773	62.5455	2.4835e-09	2.11357e-07
NUDT14	1.16486	2.24211	3.16477	29.8243	3.84473e-06	9.32312e-05
AK5	1.1651	2.24249	0.935537	4.18126	0.0483709	0.143304
TRIM2	1.16543	2.243	5.30931	42.5414	1.51873e-07	6.69816e-06
KIF3C	1.16561	2.24329	4.39593	33.8307	1.2997e-06	3.78469e-05
MATN1	1.16996	2.25005	1.58275	6.21128	0.0178307	0.0696464
CCND1	1.16997	2.25007	8.96334	37.1357	5.57674e-07	1.85365e-05
MORC1	1.17015	2.25035	1.38189	5.91575	0.0202027	0.0760697
AHSA2	1.17059	2.25104	3.29958	19.9841	7.71205e-05	0.0010489
KLC3	1.17159	2.2526	1.90623	9.94613	0.00328114	0.0193825
USP51	1.17222	2.25359	0.770763	7.3848	0.0101174	0.045701
ZNF606	1.17322	2.25515	0.646211	5.2235	0.0283872	0.0976196
LOC102724450	1.17329	2.25525	3.48223	25.1372	1.50171e-05	0.000278819
FAM132B	1.17378	2.25602	3.99799	16.8888	0.000223916	0.00244122
VPS9D1	1.17414	2.25658	1.76446	7.57325	0.00928304	0.043045
ALDH3B1	1.17495	2.25785	1.32406	6.13149	0.0182071	0.0706251
PRX	1.17523	2.25828	0.941932	4.79413	0.0352411	0.114404
XYLT1	1.17614	2.25972	1.39078	9.59936	0.00380185	0.0217484
TMEM147-AS1	1.17772	2.26219	2.32286	9.56463	0.00385869	0.0220118
RNF24	1.17837	2.26321	5.05155	23.6267	2.38688e-05	0.000406604
C7orf60	1.17862	2.2636	4.8765	53.5512	1.40237e-08	8.68702e-07
TTC30A	1.17948	2.26494	2.322	15.9443	0.000314445	0.00316957
MAST1	1.18002	2.2658	3.10535	7.22092	0.0109087	0.0482677
PRSS53	1.18028	2.26621	1.44224	7.27984	0.0106168	0.047314
CFAP43	1.18247	2.26965	0.696962	4.63305	0.0382635	0.121128
SAT1	1.18279	2.27015	8.63816	48.1475	4.33569e-08	2.33545e-06
ZER1	1.18412	2.27225	3.27525	16.731	0.000236871	0.00256696
KIAA1715	1.18441	2.27271	6.34482	56.4004	7.95393e-09	5.44704e-07
ZNF395	1.18735	2.27733	7.08987	35.9583	7.50307e-07	2.4116e-05
HSD17B6	1.18742	2.27745	1.69916	6.41991	0.0158654	0.0637047
BBC3	1.18961	2.28091	7.28752	34.1192	1.20513e-06	3.55487e-05
LAMC3	1.19024	2.2819	1.3751	8.40817	0.00656112	0.0330072
ZDBF2	1.1926	2.28564	3.16596	16.0547	0.000302107	0.00307477
ATP1A1-AS1	1.19352	2.28711	2.27702	19.3609	9.50609e-05	0.00124927
ELMSAN1	1.19437	2.28845	4.41347	20.4312	6.64809e-05	0.000924491
FKBP8	1.19516	2.2897	1.90044	6.67595	0.0143338	0.0588742
RAB27A	1.19623	2.2914	7.46286	29.5886	4.10704e-06	9.751e-05
ADPRM	1.19683	2.29236	3.13723	21.5207	4.65543e-05	0.000694334
TPI1	1.1978	2.2939	9.26331	100.751	6.84358e-12	1.5515e-09
GM2A	1.19924	2.29619	5.22204	25.115	1.51185e-05	0.00028032
CHCHD6	1.19991	2.29725	6.24273	55.4774	9.53881e-09	6.3723e-07
SARAF	1.20021	2.29773	7.58326	114.118	1.28705e-12	3.37307e-10
HAS2	1.20106	2.29909	3.92814	39.162	3.38569e-07	1.24725e-05
LOC100270746	1.20184	2.30033	2.53633	24.1725	2.01596e-05	0.000355875
FAXDC2	1.20284	2.30192	2.26334	9.7305	0.00359523	0.020783
ATHL1	1.20312	2.30237	2.52382	12.3023	0.00125137	0.00934446
VANGL2	1.20416	2.30403	5.56325	8.24839	0.00685027	0.0340838
SCAND2P	1.20488	2.30518	2.46992	8.17186	0.00708795	0.0349601
RAPGEF4	1.2054	2.30602	0.993972	4.9142	0.0331584	0.109547
SEMA6B	1.20865	2.31122	1.37576	8.02409	0.00757232	0.036803
SYTL2	1.20958	2.3127	3.70973	23.4712	2.50532e-05	0.000421512
ZBTB46	1.21045	2.31409	1.67133	9.00492	0.00491135	0.0265392
EFNA3	1.21196	2.31652	3.93595	22.5287	3.37021e-05	0.00053593
PTP4A3	1.21339	2.31881	2.54769	14.2545	0.000588007	0.00513479
TRPM1	1.21435	2.32036	6.22706	41.9707	1.73446e-07	7.40979e-06
MVK	1.22097	2.33103	5.03728	37.3146	5.33322e-07	1.8035e-05
MXI1	1.22151	2.3319	6.68888	81.5484	1.03551e-10	1.41476e-08
NPAS1	1.22153	2.33194	2.03031	5.72708	0.0221431	0.0812729
ANG	1.22194	2.3326	1.24245	5.60776	0.0234742	0.0849683
CDH19	1.22232	2.33321	4.68537	46.9276	5.65256e-08	2.88513e-06
ACBD4	1.22376	2.33555	1.8588	10.6594	0.00243458	0.0155694
YPEL5	1.22728	2.34126	4.44788	33.1443	1.55762e-06	4.37165e-05
JAG2	1.22734	2.34135	1.98359	11.6929	0.0016717	0.0117224
NREP	1.22823	2.34279	3.06945	14.9268	0.000457046	0.00424872
PEX11G	1.22897	2.34399	1.3735	8.31971	0.00663646	0.0332262
EPOR	1.22947	2.3448	3.14225	21.8616	4.17065e-05	0.000632936
LOC102723385	1.23093	2.34718	-0.0678174	4.75543	0.0363563	0.117103
GBAT2	1.23436	2.35276	1.30533	11.0586	0.00206542	0.0138385
CYGB	1.23465	2.35324	7.04366	89.9735	2.98508e-11	5.09256e-09
SPATA20	1.23518	2.35411	4.14498	40.983	2.18798e-07	9.00839e-06
KLHL41	1.23538	2.35444	0.468841	5.56359	0.0243418	0.0872284
LINC01366	1.23551	2.35465	2.73894	18.7216	0.000118137	0.00148658
TSNARE1	1.23582	2.35514	1.35362	8.96357	0.00500049	0.0269248
COL7A1	1.23616	2.35571	1.67778	5.29843	0.0273476	0.0950255
CDC37L1-AS1	1.23701	2.3571	2.07751	10.2004	0.00294796	0.0179032
HRASLS	1.23725	2.35749	2.08921	21.0793	5.37352e-05	0.000777392
TMEM145	1.23787	2.35849	1.95833	12.2119	0.00136256	0.00997061
CA5B	1.2381	2.35888	2.36547	10.6129	0.00248197	0.015791
BRCAT54	1.23846	2.35947	0.58926	4.38879	0.0434037	0.132476
HEXA	1.23994	2.36188	6.87537	52.2873	1.8143e-08	1.08444e-06
GLUL	1.24199	2.36525	7.55784	86.2613	5.10841e-11	7.82218e-09
JOSD2	1.24346	2.36766	0.70303	5.22999	0.0286734	0.0983542
KDM4B	1.2449	2.37003	4.76049	54.3241	1.2002e-08	7.5724e-07
AOC2	1.24833	2.37567	1.21011	6.68549	0.0139953	0.0579015
RGS12	1.24886	2.37654	4.30089	42.0611	1.69825e-07	7.32397e-06
PYGB	1.25031	2.37892	7.27681	43.7635	1.14662e-07	5.27909e-06
RXRG	1.25373	2.38457	2.41438	13.4158	0.000809763	0.0066922
HDAC5	1.25398	2.38498	2.66978	19.1704	0.00010139	0.00131345
FCGR2B	1.25556	2.3876	0.718877	6.68576	0.014581	0.0596009
CH17-340M24.3	1.25604	2.3884	1.81418	11.541	0.00169723	0.0118554
DHRS2	1.25764	2.39104	5.72796	39.3758	3.21463e-07	1.21355e-05
IFI6	1.25803	2.3917	5.6999	48.6791	3.8673e-08	2.11593e-06
ASIC1	1.25813	2.39186	3.15009	21.1352	5.27635e-05	0.000766589
PIK3R3	1.25848	2.39244	5.47146	30.5847	3.11287e-06	7.85716e-05
LINC01481	1.25887	2.39308	2.51433	20.3684	6.78766e-05	0.000937972
PBXIP1	1.25897	2.39325	4.45477	25.4766	1.35558e-05	0.00025446
ENTPD3-AS1	1.26015	2.39521	1.12125	8.24904	0.00684829	0.0340838
C21orf91	1.26058	2.39592	5.81782	27.9876	6.47379e-06	0.000139156
SIRT4	1.26362	2.40098	0.946056	5.51831	0.024529	0.087761
TNIP1	1.26666	2.40603	5.40796	54.7935	1.09269e-08	7.06345e-07
AMOT	1.26669	2.4061	4.93066	72.8517	4.1298e-10	4.43157e-08
C8orf37	1.2667	2.4061	0.885605	5.10417	0.0301328	0.10205
HLA-B	1.26677	2.40622	6.3624	16.2567	0.00028082	0.00288613
IRAIN	1.26743	2.40733	2.20483	16.6407	0.000264448	0.00276161
KCNH3	1.26864	2.40935	0.671238	4.96553	0.0323095	0.107406
TAGLN	1.27132	2.41383	1.43482	8.79877	0.00537328	0.0284819
LRRC23	1.27244	2.4157	3.39812	24.0894	2.06827e-05	0.000362293
MXD4	1.27337	2.41725	3.96379	16.3779	0.000268827	0.00279662
OLIG1	1.27513	2.42021	0.476145	6.73737	0.0136585	0.0568707
HOXB8	1.27556	2.42093	1.05778	5.72065	0.0225542	0.08228
CNDP1	1.2772	2.42368	1.46808	10.2611	0.00311227	0.0186928
PTCH1	1.27918	2.42701	2.51948	18.2796	0.000137523	0.00168238
CES3	1.27996	2.42832	1.32545	7.1448	0.0112988	0.0495429
FRAT1	1.28222	2.43212	2.79371	11.018	0.00210016	0.013971
FBXL16	1.2864	2.43918	3.80668	27.1504	8.25331e-06	0.000169137
NUPR1	1.28658	2.4395	8.48125	58.8234	4.98004e-09	3.70863e-07
NARF	1.28788	2.4417	5.99335	50.8857	2.425e-08	1.39442e-06
HSD11B1L	1.29004	2.44535	5.02125	16.5624	0.000251591	0.00266759
HBP1	1.29176	2.44827	5.67374	73.9019	3.47395e-10	3.81946e-08
VASN	1.29328	2.45085	3.4802	9.79954	0.0034913	0.0202811
DOK3	1.29423	2.45246	3.00471	27.0211	8.5715e-06	0.000173778
PPFIA3	1.29423	2.45247	1.6024	8.18334	0.00705174	0.0348192
LOC100507194	1.2944	2.45274	2.71467	27.6872	7.06041e-06	0.000149874
LINC01317	1.29728	2.45765	2.94309	22.5545	3.34278e-05	0.0005326
LOC115110	1.29768	2.45833	2.72901	21.268	5.05306e-05	0.000741261
IGFBP5	1.29972	2.46182	4.62818	20.0619	7.51466e-05	0.00102615
OSER1-AS1	1.30138	2.46465	3.3351	17.4991	0.000180469	0.00208074
CYB5D2	1.30274	2.46697	4.41695	56.6776	7.53415e-09	5.21195e-07
ZSWIM5	1.30291	2.46726	3.99729	33.7851	1.31533e-06	3.79895e-05
COL9A2	1.30362	2.46848	0.0794428	4.46514	0.0421551	0.129916
TKFC	1.30496	2.47077	3.10454	29.1717	4.61829e-06	0.000106962
BBS1	1.30647	2.47335	2.38363	19.1582	0.000101811	0.00131765
GALNT3	1.30661	2.4736	1.89321	10.8253	0.00227333	0.0148163
KCTD11	1.30662	2.47361	2.39273	17.7477	0.000165424	0.00193178
SLC30A3	1.30687	2.47405	6.23323	31.0672	2.72608e-06	7.03618e-05
ENO1	1.3074	2.47495	11.4293	84.082	7.0576e-11	1.05565e-08
NFKBIZ	1.30795	2.4759	2.4675	18.0387	0.000149483	0.00178073
VLDLR	1.31015	2.47967	3.87468	35.6742	8.06602e-07	2.54756e-05
PPP1R3E	1.31217	2.48315	3.43186	34.9393	9.74017e-07	2.95632e-05
INAFM2	1.31246	2.48365	3.82798	52.0059	1.92239e-08	1.13906e-06
SPESP1	1.31391	2.48614	2.28475	15.0729	0.000432918	0.00407727
NEK8	1.31702	2.4915	0.939259	4.9772	0.0325168	0.10795
C6orf226	1.31796	2.49313	2.20157	18.2488	0.000138996	0.00169128
PDZD7	1.31876	2.49452	1.63146	9.53765	0.00390345	0.0222012
IQCG	1.32	2.49667	1.95972	20.3922	6.73437e-05	0.000933516
ERO1A	1.32095	2.4983	6.99254	46.0462	6.86388e-08	3.34488e-06
PDK3	1.32326	2.50231	6.25241	96.5779	1.19303e-11	2.39096e-09
PAQR6	1.32678	2.50843	3.54682	30.2778	3.38876e-06	8.36631e-05
FLNB	1.32688	2.5086	6.94962	123.624	4.28923e-13	1.4257e-10
KLF10	1.32876	2.51187	4.67565	9.8849	0.00336723	0.0197625
RBM3	1.32921	2.51266	7.60039	29.4621	4.25554e-06	0.000100163
OPN5	1.32997	2.51397	0.263878	5.88347	0.020851	0.0778087
KIAA1522	1.3314	2.51647	3.34902	13.176	0.000888438	0.00717277
CBX7	1.33181	2.51719	3.54443	22.0316	3.94921e-05	0.000606079
IDI1	1.33273	2.5188	5.55401	26.3201	1.05376e-05	0.00020574
DDX25	1.33304	2.51933	3.37045	32.9713	1.63084e-06	4.51807e-05
PKM	1.33369	2.52046	9.15946	71.9021	4.83598e-10	5.03089e-08
DNASE1L1	1.33428	2.52149	2.52934	24.7729	1.67737e-05	0.000304423
NRG3	1.33529	2.52326	2.87753	19.8033	8.19226e-05	0.00110429
EGR2	1.33669	2.52571	0.878944	5.47718	0.0253906	0.0901632
JUND	1.33947	2.53058	6.88994	94.6302	1.55588e-11	2.94493e-09
NFKB2	1.34051	2.53241	1.34107	10.4835	0.00261906	0.0164437
CCDC110	1.3435	2.53767	0.407976	4.12324	0.0498692	0.146154
TMEM198B	1.34412	2.53875	3.33518	21.6494	4.4657e-05	0.000673214
DLX4	1.34731	2.54438	3.51177	23.2275	2.70366e-05	0.000448787
ZNF841	1.34888	2.54714	1.05405	6.24366	0.0172547	0.0678634
S100A10	1.34933	2.54793	5.34869	29.7698	3.90371e-06	9.43258e-05
C9orf173-AS1	1.35069	2.55034	0.019783	4.42891	0.0429476	0.131585
TTC3	1.35341	2.55515	7.15899	114.945	1.16642e-12	3.1792e-10
TP53	1.35497	2.55791	4.53011	39.8302	2.8808e-07	1.12284e-05
LRRC16B	1.35584	2.55946	0.552084	5.37934	0.0262713	0.0924892
NRBP2	1.35593	2.55962	2.30587	19.2552	9.85181e-05	0.00128726
FHL2	1.35982	2.56654	6.55223	35.7196	7.97324e-07	2.53285e-05
DNAJA4	1.362	2.57041	1.24485	4.86801	0.0339432	0.111325
FAM46C	1.36383	2.57367	2.1511	12.8143	0.00102284	0.0079653
OLFML2B	1.36399	2.57396	0.539464	4.55029	0.039926	0.124882
CELF6	1.36437	2.57465	3.34732	49.0907	3.54146e-08	1.97799e-06
PRKCA	1.36595	2.57746	3.15283	18.1208	0.000145291	0.00174144
SEMA7A	1.36715	2.57961	3.48794	35.1005	9.34392e-07	2.84875e-05
SNTA1	1.36846	2.58195	4.93662	45.8219	7.21401e-08	3.48626e-06
VILL	1.36906	2.58302	0.927858	6.96184	0.012299	0.0527577
SREBF1	1.37145	2.58731	5.00082	73.8862	3.48292e-10	3.81946e-08
HOXA13	1.37184	2.588	0.575933	4.72088	0.0365819	0.11757
CYP19A1	1.37245	2.58911	1.18186	10.5173	0.00268587	0.0167443
HMGCL	1.37682	2.59696	4.18842	71.3816	5.27623e-10	5.40635e-08
C14orf159	1.37815	2.59934	1.46471	9.25489	0.00440753	0.0243972
LOC101930071	1.37865	2.60026	0.976616	8.42087	0.00634537	0.0321228
YPEL3	1.38201	2.60631	3.46111	29.3082	4.44387e-06	0.000104057
MMP24-AS1	1.38669	2.61479	5.76808	119.313	7.00006e-13	2.02972e-10
B4GALNT4	1.38975	2.62033	2.02311	10.5954	0.00250004	0.015878
TCEA2	1.39092	2.62245	2.97439	33.3476	1.476e-06	4.17323e-05
ING4	1.39438	2.62876	4.62806	63.3184	2.15674e-09	1.86025e-07
HMGCR	1.39992	2.63886	5.93781	36.2115	7.03618e-07	2.28307e-05
CEP112	1.40121	2.64124	2.41608	17.0535	0.000211199	0.00234192
IQSEC2	1.40182	2.64234	2.10102	12.9554	0.000967996	0.00765189
ANGPTL6	1.40915	2.6558	0.684192	4.69995	0.0369751	0.11848
TTTY14	1.40917	2.65584	0.216864	4.27813	0.0459782	0.138103
HLA-H	1.41096	2.65915	1.32793	12.3987	0.00126679	0.00942859
TMCC3	1.41208	2.66121	3.15847	26.8368	9.04748e-06	0.000181589
HMGN3-AS1	1.41297	2.66285	0.526834	6.12375	0.0185876	0.0716523
PLEKHG5	1.41531	2.66716	1.68729	9.76549	0.00354215	0.0205066
ZSCAN30	1.41535	2.66724	0.686159	5.72877	0.0224658	0.0821356
KU-MEL-3	1.41874	2.67351	4.58534	82.4929	8.96727e-11	1.29402e-08
SLCO1C1	1.41999	2.67584	0.213815	5.75045	0.0291527	0.0995721
CTSS	1.4262	2.68738	1.90461	12.7846	0.00103481	0.00803554
TMEM74B	1.42708	2.68902	2.45377	17.646	0.000171413	0.0019877
TTC25	1.42737	2.68955	2.14778	13.5291	0.000775209	0.00646545
IRF9	1.43323	2.7005	0.553473	4.60098	0.0388987	0.122626
LINC01272	1.43331	2.70065	2.66076	16.4329	0.000263556	0.0027562
APOBEC3F	1.43433	2.70257	1.05569	7.51853	0.00951738	0.0439397
TPBGL	1.4374	2.70832	1.66364	14.3202	0.000573588	0.00502741
FAM69C	1.43756	2.70863	3.78821	26.1084	1.12212e-05	0.000216298
LINC01320	1.44002	2.71325	4.37486	6.03889	0.0190362	0.0729132
WDR54	1.44112	2.71531	7.00346	75.2159	2.80465e-10	3.23913e-08
MYEOV	1.44234	2.71762	2.74358	27.0309	8.54685e-06	0.000173586
SSBP2	1.44367	2.72012	1.63417	9.68698	0.00366243	0.0210776
TM4SF19	1.44387	2.72049	3.96601	44.5606	9.56868e-08	4.46582e-06
LGI3	1.44463	2.72193	2.51882	15.4826	0.000372199	0.00363087
PDE4DIP	1.44744	2.72723	5.50777	63.4489	2.10618e-09	1.82822e-07
FRG2DP	1.45157	2.73506	-0.173274	5.0408	0.032449	0.107805
HCG4	1.45262	2.73704	2.04902	14.5245	0.00053116	0.00475914
MYH14	1.45627	2.74397	0.57593	5.75417	0.0218524	0.0805774
GGACT	1.45777	2.74683	0.924984	5.9654	0.0197233	0.0747258
KDM5B	1.45831	2.74786	6.10995	95.0291	1.47303e-11	2.82739e-09
NHLRC4	1.45871	2.74862	0.925648	8.16214	0.00711876	0.0350448
LOC101928131	1.46092	2.75283	0.341059	7.55809	0.00982419	0.0447474
LINC00173	1.46153	2.75399	1.948	13.4333	0.000804325	0.00666748
ZNF160	1.46202	2.75494	3.43904	32.6798	1.76257e-06	4.83305e-05
ARHGAP24	1.46287	2.75655	0.39599	5.29793	0.0273544	0.0950255
ST6GALNAC2	1.46467	2.76001	5.15072	60.5434	3.59838e-09	2.85109e-07
PPP1R13L	1.46956	2.76937	2.52219	22.2381	4.15694e-05	0.000631558
RNF19A	1.47114	2.77242	4.11382	58.1909	5.62068e-09	4.07439e-07
TBC1D2	1.4751	2.78004	2.50558	21.1442	5.26084e-05	0.000765442
MAL	1.47592	2.78162	2.10886	20.9654	5.57716e-05	0.000802592
LSS	1.4761	2.78196	4.12127	30.8034	2.93083e-06	7.47965e-05
LOC729218	1.47615	2.78206	0.558801	4.73327	0.0367665	0.117988
IKZF2	1.47691	2.78351	2.29653	12.8739	0.000999285	0.00783559
MICB	1.47694	2.78358	0.402852	4.8741	0.0338386	0.111067
SCX	1.47855	2.78668	0.486942	4.55672	0.0402226	0.125666
PLBD2	1.47916	2.78786	0.983958	11.3454	0.00183731	0.0126523
DBIL5P	1.47949	2.7885	1.14367	7.63558	0.0090236	0.042181
C17orf100	1.47968	2.78888	1.15379	8.00737	0.00762932	0.0369877
UBAP1L	1.47978	2.78907	3.86182	14.9816	0.000447826	0.00418873
S100A4	1.48324	2.79576	5.5716	22.4953	3.40618e-05	0.000539761
LAMTOR5-AS1	1.48358	2.79642	0.253496	4.41923	0.0427235	0.131046
FRK	1.48842	2.80582	0.0932179	4.94002	0.0335803	0.110512
HOXC-AS1	1.48888	2.80671	1.40085	8.91314	0.00511152	0.0273928
ZNF114	1.49105	2.81094	2.31966	17.2976	0.000193729	0.00218555
ALOX12-AS1	1.4913	2.81142	0.789243	7.88807	0.00804966	0.0386406
PFKP	1.49131	2.81144	6.53543	77.1853	2.04486e-10	2.48815e-08
NBAT1	1.49176	2.81233	0.0487403	4.39135	0.043346	0.13233
C1orf233	1.49522	2.81906	2.64963	27.3352	7.82031e-06	0.000161477
SLC4A3	1.49842	2.82534	0.659477	7.89269	0.00823799	0.0394059
OBSL1	1.51006	2.84822	5.53614	99.0651	8.54803e-12	1.8202e-09
CTSF	1.51174	2.85153	6.30529	81.5319	1.03813e-10	1.41476e-08
C1orf101	1.51474	2.85748	0.356283	5.40014	0.0263675	0.092684
SLC16A4	1.51729	2.86254	2.4738	23.0676	2.84279e-05	0.000466766
CACNA1D	1.51753	2.863	0.175158	5.03572	0.0311868	0.10489
ARHGAP9	1.51754	2.86302	0.811148	7.51082	0.00977642	0.0446342
FMO4	1.51761	2.86317	0.401775	6.4145	0.0159062	0.0638308
AARD	1.51973	2.86738	0.469686	6.16381	0.0179269	0.0699185
EPHB3	1.52721	2.88228	4.39751	42.3071	1.60367e-07	6.98484e-06
DHCR7	1.52744	2.88273	5.018	49.0402	3.57982e-08	1.99126e-06
MRPL45P2	1.52829	2.88445	0.896625	6.73811	0.0136537	0.0568683
LINC01011	1.52899	2.88584	0.840561	6.44231	0.0156977	0.0632737
LINC00518	1.52901	2.88587	6.27134	65.2585	1.521e-09	1.35478e-07
CRSP8P	1.52967	2.88719	-0.0539331	5.56001	0.0302163	0.102206
JUN	1.52983	2.88752	6.06927	27.9634	6.51904e-06	0.000139908
HK2	1.53156	2.89098	8.54621	70.6506	5.96738e-10	5.893e-08
ZC3H12A	1.53367	2.89522	1.80354	11.9856	0.00141947	0.0103006
MAFF	1.53647	2.90084	5.85241	89.5632	3.16519e-11	5.26039e-09
ROBO2	1.53688	2.90167	3.60458	45.7282	7.3658e-08	3.54703e-06
KRT86	1.53706	2.90202	1.68072	10.2579	0.00287774	0.0176035
RAB11B-AS1	1.54135	2.91066	2.50504	22.8209	3.07251e-05	0.000498478
TM7SF2	1.54139	2.91075	2.83333	25.723	1.25895e-05	0.000239151
LINC00504	1.54292	2.91384	2.73798	9.69863	0.00364432	0.0209911
TSPYL2	1.54367	2.91536	2.97257	29.2998	4.45434e-06	0.000104123
MAFB	1.54475	2.91754	2.89824	39.5734	3.06473e-07	1.17983e-05
LINC00174	1.54526	2.91857	0.619863	4.45251	0.0424295	0.130492
PINK1	1.54545	2.91895	5.49167	122.896	4.65469e-13	1.51034e-10
MPI	1.54846	2.92505	6.33021	80.6	1.19791e-10	1.56972e-08
KRT81	1.55379	2.93588	2.7714	17.49	0.000181049	0.0020839
ZNF677	1.55629	2.94097	0.269837	5.02174	0.031407	0.105319
LOC285000	1.55675	2.94191	1.76214	19.3569	0.000104851	0.0013493
PFKL	1.55879	2.94607	5.60406	100.515	7.05848e-12	1.5515e-09
HIST1H2BD	1.56078	2.95013	4.65608	33.3571	1.47232e-06	4.17274e-05
DPY19L2P3	1.56236	2.95336	0.656217	8.65108	0.0059018	0.0305116
DHRS1	1.56264	2.95394	5.55618	37.7123	4.83132e-07	1.65847e-05
SLAMF7	1.56333	2.95536	0.404044	6.06208	0.0188247	0.072286
TLE6	1.56455	2.95784	1.99214	21.936	4.07219e-05	0.000620064
FKBP9	1.56889	2.96677	6.08497	98.1102	9.708e-12	1.97464e-09
BFSP1	1.56984	2.96873	4.08246	59.46	4.41262e-09	3.39747e-07
C7orf13	1.57123	2.97157	0.813996	8.32565	0.00661899	0.0331997
PEX11A	1.57295	2.97513	5.0409	100.567	7.01052e-12	1.5515e-09
NUDT8	1.57366	2.97659	1.46226	13.4369	0.000850207	0.00694641
HOGA1	1.576	2.98142	0.950133	8.36776	0.00649644	0.0327902
HUNK	1.57671	2.98289	0.593623	5.24881	0.0280313	0.0967604
GSTO2	1.58203	2.99392	0.474595	6.16332	0.0179311	0.0699185
GMFG	1.58264	2.99518	-0.0600447	4.49994	0.041898	0.129369
TRIM63	1.58469	2.99944	7.61243	121.726	5.31278e-13	1.65572e-10
GSN	1.5864	3.00299	5.09379	58.7535	5.04684e-09	3.73795e-07
ALDH1L1	1.58652	3.00323	-0.259127	5.28197	0.0283697	0.0976073
FAM167B	1.591	3.01258	4.97815	37.9252	4.58338e-07	1.58937e-05
OPTN	1.59913	3.0296	4.80169	35.301	8.87456e-07	2.73625e-05
TRIB2	1.6067	3.04554	9.45318	170.653	4.26013e-15	2.55574e-12
ACSS2	1.60773	3.04773	2.70392	38.3929	4.08483e-07	1.45728e-05
PPM1N	1.6093	3.05105	2.23952	18.4661	0.000128963	0.00159919
ZNF10	1.61079	3.05418	1.0593	12.3309	0.00130067	0.00960732
P4HA1	1.61569	3.06458	6.62478	103.424	4.83628e-12	1.1171e-09
ZNF571-AS1	1.61822	3.06997	0.787198	12.6689	0.00108284	0.00832788
SULT1C2	1.61865	3.07088	2.96506	38.7108	3.77897e-07	1.36967e-05
VEGFA	1.62027	3.07433	5.85474	107.341	2.94388e-12	7.16415e-10
TMC8	1.62118	3.07627	1.58383	16.5163	0.000255783	0.00269591
ADD3-AS1	1.62501	3.08444	0.593855	5.71908	0.0225714	0.0822884
ADAM12	1.63194	3.0993	2.7367	23.3384	2.61143e-05	0.000436135
ITFG1-AS1	1.63336	3.10235	0.982571	15.5456	0.000363696	0.0035735
IFITM10	1.63714	3.11048	1.95531	13.5778	0.000760855	0.00637696
ANKDD1A	1.63728	3.11078	1.67197	12.6712	0.00108184	0.00832489
GAA	1.64079	3.11836	3.62842	53.4157	1.44134e-08	8.88806e-07
MAGEB6	1.64142	3.11973	0.470969	8.76991	0.00544157	0.0287433
PAM	1.64502	3.12753	5.84165	139.376	7.97426e-14	3.0187e-11
GPC5	1.64698	3.13177	2.82329	29.726	3.95191e-06	9.51366e-05
DEPTOR	1.64784	3.13364	2.73977	18.2127	0.000140741	0.00170794
PLCD1	1.64885	3.13584	0.607438	6.85984	0.0131617	0.0554119
SPTA1	1.65036	3.13911	1.37535	14.8803	0.000465009	0.00430806
HKDC1	1.65084	3.14017	2.00731	16.8536	0.000226741	0.00246807
ELF1	1.65263	3.14406	4.82255	8.01405	0.00760648	0.0368901
TFEB	1.65451	3.14816	2.79258	26.2378	1.07979e-05	0.000209874
SLCO4A1-AS1	1.65563	3.1506	5.46705	39.2176	3.34027e-07	1.24331e-05
BRWD1-IT2	1.65695	3.1535	0.181057	4.65726	0.0382127	0.121051
CPED1	1.65735	3.15436	0.890207	12.3584	0.00128682	0.00954412
CUBN	1.65866	3.15723	1.22696	18.7448	0.000142234	0.00171993
PCSK9	1.65868	3.15728	1.71503	14.124	0.000656781	0.00565064
HERC3	1.66344	3.16771	3.27657	14.7423	0.000489562	0.00447852
REEP6	1.6669	3.17531	1.65472	17.8649	0.0001588	0.00187533
CREBRF	1.66777	3.17723	3.73317	26.7959	9.15707e-06	0.00018298
STON1	1.66832	3.17844	3.17516	34.6335	1.05419e-06	3.15749e-05
MSMO1	1.67199	3.18654	5.52931	42.2937	1.60867e-07	6.98484e-06
PDE8B	1.67661	3.19675	-0.25732	4.24905	0.0471334	0.140616
LIMS2	1.67683	3.19724	2.52125	24.1642	2.02113e-05	0.000356325
KANSL1-AS1	1.67875	3.20151	1.91441	28.0769	6.30947e-06	0.000136485
RNF122	1.67879	3.2016	2.03071	21.3579	4.90756e-05	0.000724596
ZNF501	1.67908	3.20224	0.500206	11.2457	0.00199848	0.0134895
SERINC2	1.68311	3.2112	3.26552	28.9249	4.95236e-06	0.000112672
LOC100507564	1.68331	3.21164	1.37626	13.5638	0.000764952	0.00640736
NMNAT2	1.68433	3.21391	1.29099	8.90425	0.00513139	0.0274668
RAB17	1.68614	3.21795	7.51556	70.8387	5.78086e-10	5.79277e-08
B3GALT4	1.68663	3.21904	1.18608	11.147	0.00207942	0.0138982
PNRC1	1.68711	3.22011	5.0871	73.8505	3.50332e-10	3.81946e-08
PFKFB3	1.70218	3.25392	6.75007	175.931	2.717e-15	1.7632e-12
CECR5-AS1	1.7033	3.25644	0.697681	5.58631	0.0237225	0.0855492
MGC16275	1.70344	3.25676	2.39657	6.61736	0.0144511	0.0592478
HIST2H2BE	1.70482	3.25988	3.41367	43.0308	1.35634e-07	6.1206e-06
LDHA	1.7061	3.26277	9.26531	65.9305	1.34987e-09	1.21828e-07
TDRD7	1.71287	3.27813	6.87161	38.1787	4.30565e-07	1.50842e-05
LOC100270804	1.72305	3.30134	0.0517782	4.71533	0.0366857	0.117822
CTSO	1.73436	3.32731	0.121962	4.90814	0.0336624	0.110596
EGLN1	1.73767	3.33497	6.01781	91.5436	2.38985e-11	4.17549e-09
C1RL	1.7379	3.33549	0.824295	7.66052	0.00892195	0.0418981
ZBED5-AS1	1.74584	3.3539	2.62442	23.5454	2.44805e-05	0.000415468
CLSTN3	1.7464	3.3552	0.791822	5.42784	0.0256484	0.090787
CLDN14	1.74727	3.35722	1.90085	14.5301	0.000530045	0.00475733
MOGAT1	1.75325	3.37117	0.0283501	5.4464	0.0257761	0.0910986
PLEKHG4B	1.75345	3.37163	0.402557	5.53036	0.0247395	0.0882822
ARRDC4	1.75438	3.37381	1.49119	11.6875	0.00159979	0.0113139
LINC00467	1.75988	3.3867	4.1667	41.8532	1.78277e-07	7.54523e-06
AATK	1.76139	3.39024	1.10192	6.30337	0.0167698	0.0663585
PBLD	1.7649	3.39851	1.99029	31.2325	2.60558e-06	6.80246e-05
SEMA4G	1.76917	3.40857	1.32918	11.6909	0.00167304	0.0117224
SFXN3	1.77086	3.41258	6.25657	127.043	2.93605e-13	1.02596e-10
CBX3P2	1.77537	3.42325	0.19001	5.43004	0.0259836	0.0916893
MAF	1.77862	3.43097	0.790238	8.46499	0.00622272	0.0316785
GPR146	1.78168	3.43826	2.84913	33.5453	1.40099e-06	4.01951e-05
KCNIP2	1.78953	3.45702	1.05906	12.1659	0.00138734	0.0101322
B3GNT7	1.7911	3.46078	0.363042	4.42081	0.0431269	0.131956
PGAM1	1.79494	3.47002	4.30241	22.7808	3.11161e-05	0.000502429
KDM3A	1.79499	3.47013	6.78324	82.4539	9.02053e-11	1.29402e-08
SPOCK2	1.79599	3.47254	-0.177737	5.67107	0.0231026	0.0837791
NPAS2	1.79879	3.47929	3.9032	83.4807	7.7241e-11	1.13187e-08
LINC00882	1.79903	3.47986	0.194316	6.82728	0.0133615	0.055959
LMNTD2	1.7993	3.48051	0.800813	8.06707	0.00742786	0.036282
HOXD1	1.80042	3.48321	0.254906	7.07259	0.0116826	0.0507203
SHC2	1.80479	3.49378	0.510737	4.17555	0.0485161	0.143557
SLED1	1.80832	3.50235	0.117099	6.45959	0.0158595	0.0637047
MEAT6	1.81017	3.50683	0.208843	8.245	0.00704822	0.0348145
ICA1	1.81138	3.50978	1.59953	13.358	0.000828027	0.00681853
EHD3	1.81227	3.51194	0.254078	5.0289	0.031294	0.105138
ZNF132	1.81328	3.51441	0.396722	10.9235	0.0021832	0.0143663
SLC19A2	1.81375	3.51555	5.34417	15.4901	0.000371168	0.00362459
FAM65B	1.81818	3.52636	0.578638	4.97522	0.0321519	0.107079
WISP2	1.82026	3.53146	0.93919	12.5041	0.0011554	0.0087867
CHAC1	1.82117	3.53367	4.47978	39.7341	2.94822e-07	1.14143e-05
TIAM2	1.82145	3.53437	1.59188	25.8574	1.39643e-05	0.000261409
STARD4	1.83225	3.56093	3.83057	68.099	9.23374e-10	8.73871e-08
ANKZF1	1.84369	3.58926	7.01307	115.63	1.07562e-12	2.99153e-10
ZFP36	1.84542	3.59357	0.644813	5.3378	0.0271879	0.0946401
SMIM24	1.84694	3.59737	1.10636	8.84307	0.00543113	0.0287252
DACT3	1.85043	3.60608	3.07311	29.6981	3.98291e-06	9.52264e-05
LOC646626	1.85333	3.61333	0.0813675	5.65906	0.0232376	0.0842154
APOD	1.85739	3.62351	3.20487	40.9688	2.19535e-07	9.01151e-06
CYSRT1	1.85925	3.62819	0.638842	6.98168	0.0124425	0.053145
LRRC29	1.8617	3.63436	0.344182	11.1363	0.00208844	0.0139311
TEC	1.86385	3.63978	0.375851	7.86348	0.0083459	0.0398242
HLA-L	1.86387	3.63983	1.94855	12.8346	0.00101476	0.0079205
COL9A1	1.87221	3.66092	2.68897	40.0231	3.53006e-07	1.2863e-05
CCDC176	1.87233	3.66123	0.506114	6.00139	0.0197049	0.0746978
ZRANB2-AS2	1.8735	3.6642	0.26156	8.1334	0.00740374	0.0361902
SLC2A1	1.87407	3.66566	8.62037	181.214	1.75154e-15	1.25632e-12
TESK2	1.88055	3.68217	3.78171	70.5932	6.0255e-10	5.90759e-08
TXNIP	1.88495	3.69341	6.06675	17.5499	0.000177284	0.00204748
FAM228B	1.8923	3.71228	2.46595	35.3404	8.78534e-07	2.72726e-05
FBXO2	1.89393	3.71647	4.35552	18.2491	0.000138979	0.00169128
FGFBP2	1.89857	3.72843	4.26775	76.1665	2.40624e-10	2.8515e-08
FAM180B	1.90379	3.74194	3.46895	72.0534	4.71544e-10	4.94323e-08
CRYL1	1.90747	3.75152	5.51183	96.0854	1.27541e-11	2.48303e-09
CECR6	1.91029	3.75884	2.5754	56.1063	8.42628e-09	5.7131e-07
EWSAT1	1.91067	3.75985	0.438157	5.85498	0.0208068	0.0777288
YPEL4	1.91246	3.76452	3.32986	46.4892	6.2239e-08	3.11836e-06
ZNF749	1.91475	3.77047	0.85716	13.5681	0.000862137	0.00701864
DPYSL4	1.91625	3.77439	3.24732	46.0751	6.82005e-08	3.3433e-06
TUBA1A	1.9194	3.78266	8.28012	77.7274	1.87637e-10	2.30371e-08
CCL13	1.92418	3.79521	0.128087	5.08872	0.0311954	0.104893
NR5A2	1.92779	3.80471	0.949139	15.0478	0.000467347	0.0043209
LOXL1	1.93007	3.81073	2.31849	30.6668	3.04314e-06	7.73731e-05
APBB3	1.932	3.81583	2.21967	23.748	2.2986e-05	0.000395083
LIPE-AS1	1.93301	3.81852	0.332283	5.06568	0.0307205	0.103603
SLC2A3	1.94351	3.84641	7.55951	80.4662	1.2229e-10	1.58721e-08
CRYM	1.94631	3.85388	1.68477	19.2194	0.000109735	0.00140288
SLC15A4	1.94797	3.8583	6.76152	297.86	8.33505e-19	2.83975e-15
C2orf72	1.95524	3.87779	4.44419	98.197	9.59594e-12	1.97464e-09
TBC1D8B	1.95632	3.88072	0.795485	9.08569	0.00489319	0.026462
FGF14	1.95863	3.88692	0.298729	5.30189	0.0276731	0.0957424
KLC4	1.95915	3.88834	2.54965	51.192	2.27507e-08	1.32499e-06
CEBPB-AS1	1.9596	3.88954	0.0404346	5.26895	0.0285511	0.098058
RAB9B	1.96117	3.89377	0.251221	5.81726	0.0215261	0.079652
PNLIPRP3	1.96366	3.9005	2.44979	18.7305	0.000129163	0.00160021
RASSF1-AS1	1.96776	3.9116	-0.12641	4.26849	0.04666	0.139585
ABTB1	1.97479	3.93072	1.49401	19.9568	7.78266e-05	0.0010543
CRYAB	1.97572	3.93323	3.90784	42.9299	1.38824e-07	6.24386e-06
P4HA2	1.98525	3.9593	5.69022	223.053	7.59627e-17	1.03522e-13
BHLHE40	1.9885	3.96824	6.08813	42.86	1.4108e-07	6.32448e-06
PCSK2	1.99277	3.98001	0.667673	5.33973	0.0267924	0.0936703
HRAT5	1.99375	3.98271	0.330514	7.63305	0.00903395	0.0422059
MUC20	1.99981	3.99948	-0.306577	4.4045	0.0439876	0.133719
SCD	2.00383	4.01064	10.5573	285.543	1.62585e-18	4.43141e-15
MS4A15	2.0039	4.01083	5.71103	149.549	2.9125e-14	1.24036e-11
OSBPL10	2.0056	4.01557	4.65005	74.6374	3.08076e-10	3.49313e-08
LOC100129518	2.00683	4.01899	0.810551	21.3043	4.9938e-05	0.000735735
PLOD2	2.00736	4.02047	5.5004	103.948	4.52232e-12	1.08123e-09
MAP3K15	2.01217	4.03389	0.518647	11.0914	0.00212659	0.0141028
MIATNB	2.01272	4.03542	0.706503	10.7873	0.00230922	0.014972
CALCR	2.01664	4.04641	0.59924	12.2536	0.00134055	0.00983265
SLC25A42	2.01782	4.04971	3.56501	61.892	2.80067e-09	2.29925e-07
KLHL24	2.01986	4.05544	5.89416	148.428	3.24544e-14	1.34027e-11
LOC101928837	2.02058	4.05747	0.242932	11.6013	0.00181674	0.0125233
CHGA	2.04602	4.12964	0.131061	7.1396	0.0115728	0.0503796
INHBE	2.04969	4.14017	2.80365	8.93574	0.00521851	0.0278566
HECTD2-AS1	2.0517	4.14595	1.72742	18.1163	0.000145518	0.00174264
SMIM14	2.05244	4.14808	4.56969	165.997	6.39678e-15	3.46466e-12
APOLD1	2.05721	4.16182	8.08779	34.551	1.07699e-06	3.2187e-05
ZFR2	2.05889	4.16664	-0.183547	5.19728	0.028761	0.0985308
MEI1	2.06092	4.17253	-0.0665637	4.66601	0.0380433	0.120627
PODN	2.06093	4.17254	1.11946	22.3315	3.58836e-05	0.000563388
INSIG2	2.06763	4.19198	5.05885	33.7839	1.31575e-06	3.79895e-05
RBM24	2.06817	4.19355	0.0425536	4.70699	0.0377315	0.119973
ADSSL1	2.06987	4.1985	0.933584	17.0792	0.000209281	0.00232443
ENO2	2.07414	4.21094	7.52234	125.911	3.32541e-13	1.13297e-10
ORAI3	2.07682	4.21875	5.28618	143.664	5.17927e-14	2.07597e-11
VIT	2.08753	4.25021	0.368495	4.42782	0.0425337	0.130699
FAM218A	2.09048	4.25889	-0.0099346	6.19345	0.0179821	0.0700771
LINC01424	2.09887	4.28373	-0.179501	7.12609	0.0116446	0.0506196
BFSP2	2.10058	4.28881	1.34907	16.3314	0.000273361	0.00283083
ANKRD37	2.10332	4.29697	6.73604	109.729	2.1895e-12	5.52565e-10
LOC100133315	2.10666	4.30694	0.152371	12.9788	0.00101241	0.00791574
FCRLA	2.11597	4.33481	3.15439	60.8823	3.37763e-09	2.70767e-07
LOC100505942	2.1203	4.34785	1.01622	9.97842	0.00335608	0.0197141
LDB3	2.123	4.35598	3.85323	152.309	2.23774e-14	1.01653e-11
LOC100507477	2.12308	4.35624	0.504753	9.95339	0.00352954	0.0204596
LOC440700	2.13327	4.38711	1.64808	10.6548	0.00243922	0.0155918
ADPRHL1	2.14339	4.41799	1.27103	19.722	8.41833e-05	0.00112586
LOC340357	2.14744	4.43041	1.15673	21.2423	5.09554e-05	0.000745886
BIRC7	2.1501	4.43859	7.59209	165.626	6.61e-15	3.46466e-12
COL13A1	2.15455	4.45231	0.822173	9.02376	0.00487131	0.0263647
CPNE5	2.15466	4.45264	1.93229	25.2654	1.44466e-05	0.000269327
PRCD	2.15881	4.46545	0.278152	9.17315	0.00471355	0.0257068
RSPH3	2.15987	4.46875	0.714582	11.1794	0.00196586	0.0133088
UBA7	2.16121	4.4729	0.82297	8.7452	0.00550078	0.0289662
PRR26	2.16391	4.48128	-0.276418	7.86805	0.00856432	0.0405118
UCN2	2.16639	4.489	1.78234	16.6484	0.000243963	0.00261847
LINC00482	2.16738	4.49207	-0.221463	6.59749	0.0145871	0.0596079
CAMK2B	2.16861	4.49591	0.146248	6.83941	0.0132867	0.0558148
NCCRP1	2.16917	4.49764	0.262481	6.39799	0.0163254	0.0650533
ZNF582-AS1	2.17266	4.50855	-0.0118245	5.47565	0.0254096	0.0901777
PRDM7	2.17279	4.50895	3.49983	87.6456	4.17298e-11	6.56124e-09
PYROXD2	2.17898	4.52832	-0.172828	4.3733	0.0441963	0.134084
INSIG1	2.1838	4.54347	5.98277	67.0905	1.1006e-09	1.02733e-07
LOC100506474	2.18789	4.5564	-0.0889081	4.23107	0.0475762	0.141442
LINC00589	2.19636	4.58321	0.973846	14.5699	0.000522191	0.00470663
RASD2	2.19922	4.59232	1.85867	22.231	3.70523e-05	0.000577084
NXPH4	2.2002	4.59543	3.24399	39.8934	2.83739e-07	1.11164e-05
CD109	2.20187	4.60074	2.66365	12.4502	0.00118023	0.0089307
LOC100652758	2.20643	4.61531	0.502275	10.9302	0.00217717	0.0143474
RIBC1	2.20648	4.61546	0.382497	9.09689	0.00486977	0.0263647
NRAP	2.20885	4.62307	0.444061	10.3286	0.00290269	0.0177151
MGP	2.21195	4.633	4.36579	38.412	4.06578e-07	1.45696e-05
TP53INP2	2.21655	4.64779	5.37984	74.189	3.31452e-10	3.70248e-08
PDZRN3-AS1	2.2207	4.6612	0.31445	9.48373	0.00413069	0.0232136
APLP1	2.22253	4.66711	0.654987	5.94899	0.0198803	0.0751537
SCNN1D	2.22598	4.67829	0.491181	7.2603	0.0107127	0.0475701
PKHD1	2.23774	4.71659	0.447855	17.2153	0.000236756	0.00256696
RLBP1	2.24155	4.72906	1.76039	29.6425	4.04537e-06	9.63815e-05
C16orf89	2.25317	4.76731	1.63501	30.3692	3.30399e-06	8.17451e-05
RASD1	2.25487	4.77292	0.104997	5.45517	0.0256656	0.0908023
RUNDC3B	2.25585	4.77617	0.432086	5.78662	0.0215098	0.0796347
NPTX1	2.25703	4.78008	1.11867	5.57046	0.0239079	0.0859902
CNFN	2.2578	4.78261	1.90146	29.6999	3.98084e-06	9.52264e-05
EVI5L	2.26107	4.79349	2.22804	28.2432	6.01516e-06	0.00013137
HTR2C	2.26865	4.81872	0.848079	20.1483	7.30169e-05	0.00100108
ZNF541	2.2698	4.82258	0.884642	13.7523	0.00075478	0.00634556
ADM	2.28143	4.8616	7.11737	75.1268	2.84542e-10	3.25861e-08
PTK2B	2.28831	4.88483	0.56604	12.7638	0.00104328	0.00808293
PCAT6	2.28965	4.88936	4.22861	41.8059	1.80259e-07	7.6055e-06
LOC100133985	2.29007	4.8908	0.784602	18.7252	0.000129393	0.00160154
MPP4	2.29181	4.89668	-0.447082	5.77948	0.0215847	0.0797604
PKLR	2.29457	4.90608	2.09848	36.501	6.53985e-07	2.14663e-05
SGMS1-AS1	2.29566	4.90978	-0.595089	5.433	0.025946	0.0915803
TMEM178B	2.29639	4.91228	0.0793668	7.41411	0.0102135	0.0460281
NUDT18	2.30527	4.94259	2.68479	38.2367	4.24465e-07	1.4937e-05
NAT16	2.31905	4.99004	4.91267	107.428	2.91195e-12	7.16415e-10
HMGCS1	2.32163	4.99897	8.56556	72.106	4.67425e-10	4.93803e-08
LINC01605	2.32259	5.00229	1.7414	23.1694	2.75334e-05	0.000455923
PAK3	2.32317	5.00429	0.487648	11.4142	0.00186795	0.0127986
GBE1	2.3257	5.0131	6.03911	150.13	2.7544e-14	1.21087e-11
KRTAP19-1	2.32902	5.02463	6.35962	84.0171	7.12649e-11	1.05565e-08
MUC19	2.32998	5.02799	-0.459435	7.36639	0.0107028	0.0475418
PIGZ	2.33355	5.04045	0.836474	19.1994	0.000110468	0.00140961
EPS8L2	2.34959	5.09679	0.991787	10.0441	0.00326563	0.0193294
SIGLEC15	2.35312	5.1093	1.12974	21.4708	4.73116e-05	0.000703889
YPEL1	2.35347	5.11053	0.985727	24.1501	2.31461e-05	0.000396774
MAP7D2	2.36172	5.13982	2.92193	86.7092	4.78358e-11	7.40803e-09
BCKDHA	2.38927	5.23891	6.28788	119.646	6.73682e-13	1.99585e-10
LINC01050	2.39352	5.25438	-0.110418	5.57657	0.0241884	0.0867927
SNORD13	2.39403	5.25622	0.442695	5.5523	0.0241222	0.0866009
ISLR2	2.39505	5.25995	-0.343833	4.99201	0.0322767	0.107363
GPR85	2.39653	5.26536	0.304639	11.1721	0.00197177	0.013329
AKR7L	2.39898	5.27432	-0.248002	7.60262	0.00938025	0.0434514
PLCL1	2.40377	5.29184	0.583366	12.8377	0.00106879	0.00825243
FAM162A	2.40793	5.30712	8.99562	208.405	2.1415e-16	2.24495e-13
PGK1	2.41617	5.33751	9.89864	249.049	1.38523e-17	2.35974e-14
OPRL1	2.42393	5.36632	1.41904	17.1165	0.000206537	0.00229959
DDIT4	2.43013	5.38943	8.1913	203.241	3.13256e-16	3.04932e-13
LINC00957	2.43229	5.3975	1.4345	10.38	0.00273457	0.016978
CCNG2	2.44827	5.45761	5.53958	141.623	6.35205e-14	2.47331e-11
CFAP61	2.46076	5.50506	4.06759	118.011	8.13831e-13	2.3106e-10
PTCRA	2.4632	5.51439	0.164202	13.1673	0.000942004	0.007503
C4orf3	2.48353	5.59264	7.84799	89.9632	2.98947e-11	5.09256e-09
HSD17B7	2.48756	5.60827	3.53391	30.2592	3.40629e-06	8.39439e-05
SNAI3-AS1	2.48851	5.61198	2.05344	21.9472	4.05751e-05	0.000619213
LRRN4CL	2.4892	5.61466	2.51492	52.1198	1.87786e-08	1.11753e-06
LOC101927318	2.49011	5.6182	2.17119	41.0279	2.16486e-07	9.00559e-06
TCONS_00029157	2.50802	5.6884	0.222082	11.4229	0.00178042	0.012329
P2RX7	2.51773	5.7268	2.99599	32.7326	1.73789e-06	4.77498e-05
MYO1F	2.5291	5.7721	0.650192	16.0517	0.000302429	0.00307575
NRXN2	2.53533	5.79709	0.383116	13.127	0.000956586	0.00758691
CEACAM1	2.55389	5.87215	6.19936	153.259	2.04541e-14	9.61202e-12
CALCOCO1	2.5557	5.87951	2.76598	54.2454	1.21932e-08	7.65754e-07
C4orf47	2.5598	5.89626	-0.0343602	14.2485	0.00062706	0.00543886
NOX5	2.56591	5.9213	2.86244	58.8994	4.90841e-09	3.67537e-07
TP53INP1	2.58906	6.01709	0.75478	17.4751	0.000181998	0.00209129
ERVFRD-1	2.59201	6.02936	-0.210868	5.9147	0.0205406	0.0769664
FKBP9P1	2.59281	6.03273	4.08227	93.7333	1.76065e-11	3.28687e-09
RNASE4	2.60829	6.09782	1.62161	22.4361	3.47079e-05	0.000548722
TCTEX1D4	2.60849	6.09866	0.456306	17.0972	0.000246443	0.00263321
SNCB	2.61335	6.11924	2.16149	40.5172	2.44396e-07	9.92347e-06
C2orf81	2.64105	6.23786	1.03554	15.4472	0.000377064	0.0036626
RASGRP3	2.64496	6.25479	2.87025	37.2012	5.48615e-07	1.84151e-05
C16orf86	2.64912	6.27286	0.969238	24.7344	1.69715e-05	0.000305533
LINC01431	2.66421	6.33878	0.112451	12.8482	0.00100939	0.00789665
OR7A5	2.67008	6.36464	0.962283	16.6074	0.000247567	0.00263788
LINC01426	2.68323	6.4229	-0.694416	6.71311	0.0138149	0.0573673
LYRM9	2.68626	6.43645	2.03244	45.414	7.90014e-08	3.7383e-06
S100A3	2.68705	6.43997	1.75959	20.3659	6.79321e-05	0.000937972
HBA1	2.69306	6.46685	-0.167955	6.1923	0.0176838	0.0692117
SUSD1	2.6982	6.48992	-0.392079	4.3754	0.0437066	0.133013
ZNF57	2.70064	6.50089	0.186464	6.59442	0.0146083	0.0596587
TRAPPC6A	2.70243	6.50897	5.11193	191.099	7.9237e-16	6.74901e-13
GALNT6	2.70355	6.51404	-0.275204	5.2341	0.0290425	0.0992706
BANCR	2.7111	6.54821	0.361027	5.82311	0.0214655	0.0795138
RASGRP2	2.71768	6.57813	0.89306	12.124	0.00141031	0.0102448
PDE2A	2.74494	6.70362	1.52198	28.2717	5.96621e-06	0.00013051
PRELP	2.75457	6.74851	1.46468	15.7271	0.000340336	0.00337807
ADAMTS18	2.77007	6.82139	0.795867	22.8069	3.08612e-05	0.00050009
CCT6B	2.81311	7.02798	0.96872	17.8046	0.000162175	0.00190207
PRRT4	2.82542	7.08822	-0.410295	6.98791	0.0124069	0.0531035
ZMYND12	2.82592	7.09064	-0.325316	5.20663	0.0299266	0.101503
CBFA2T3	2.82691	7.09551	0.0062843	10.6437	0.00255044	0.0161212
NRN1	2.83152	7.11823	7.27964	71.2245	5.41722e-10	5.50939e-08
PTPRB	2.83358	7.12842	-0.0520955	7.6351	0.00902553	0.042181
KIAA1107	2.8336	7.1285	-0.187012	5.3358	0.0272147	0.0947094
LINC01530	2.83443	7.1326	-0.465633	5.57219	0.0242401	0.0869554
NDRG1	2.8397	7.15872	7.15046	168.482	5.14288e-15	2.9203e-12
SLC2A1-AS1	2.86402	7.28039	1.25538	14.334	0.000570626	0.00501646
APLN	2.88448	7.3844	2.75816	62.491	2.50844e-09	2.11357e-07
DEFB126	2.89679	7.44766	-0.131245	12.206	0.00130012	0.00960732
ARHGAP4	2.89827	7.45534	3.82475	88.8569	3.50265e-11	5.68264e-09
FAHD2CP	2.90086	7.46869	-0.335349	6.52515	0.0153794	0.0622852
LRP2BP	2.90116	7.47028	-0.180344	12.0721	0.00143934	0.0104011
PCCA	2.90145	7.47175	4.93796	110.49	1.9945e-12	5.12851e-10
NAMA	2.90196	7.47441	1.12646	11.7586	0.00162871	0.0114768
LRRC39	2.90291	7.47936	0.753073	21.3899	4.85698e-05	0.000718685
PIK3IP1	2.91349	7.5344	2.59065	60.4607	3.65457e-09	2.87887e-07
BNIP3L	2.91759	7.55585	7.00385	223.865	7.18471e-17	1.03522e-13
PDCD4-AS1	2.94762	7.71474	2.52301	75.438	2.70572e-10	3.15159e-08
SLC25A48	2.95138	7.73486	-0.563886	8.21024	0.00715695	0.0351984
AHNAK2	2.95145	7.73527	2.34506	72.4075	4.44548e-10	4.73305e-08
SLC5A10	2.95575	7.75833	-0.199696	9.18468	0.0046904	0.0256298
TNFRSF25	2.95711	7.76565	0.136375	10.3941	0.00282541	0.0174042
AATBC	2.95843	7.77277	0.140625	8.91146	0.00545437	0.0287997
CHRDL2	2.95865	7.77397	-0.306186	10.2743	0.00324346	0.0192685
KCNJ13	2.97134	7.84265	-0.309556	12.1191	0.00149108	0.010695
NMRK2	2.99098	7.95014	2.39078	29.3556	4.38495e-06	0.000103031
MUC1	3.0021	8.01165	1.97844	37.2538	5.41461e-07	1.82649e-05
CELF5	3.0274	8.15341	0.719796	9.50295	0.00396186	0.02245
AMPD3	3.03108	8.17424	1.08898	24.7932	1.90988e-05	0.000338463
SCML4	3.04722	8.26615	1.26633	29.1101	4.69945e-06	0.000108366
AK4	3.05534	8.31283	5.87655	260.417	6.90898e-18	1.56926e-14
CATSPER2P1	3.05818	8.3292	0.43981	9.96778	0.00325126	0.0192748
SPRY1	3.06089	8.34487	3.35066	59.203	4.63297e-09	3.506e-07
SIPA1L1	3.06979	8.39654	-0.0217751	9.34915	0.00423217	0.0235894
EGR1	3.07366	8.41906	4.33787	33.8023	1.30941e-06	3.79895e-05
GAPDHS	3.11858	8.6853	-0.404496	13.6097	0.000911159	0.00732422
FAM86FP	3.15426	8.90281	0.777687	18.6287	0.000121959	0.00152656
IGSF9	3.16788	8.98727	-0.366846	6.33051	0.0175796	0.0689225
SPATS1	3.17939	9.05926	4.29656	92.3208	2.14292e-11	3.8426e-09
GAD1	3.19635	9.1664	1.93856	20.9228	5.65537e-05	0.000810425
ALDOC	3.19956	9.18678	6.44302	159.205	1.17755e-14	5.73133e-12
KIF25	3.20179	9.201	0.368578	12.0751	0.00143763	0.0103991
CRB1	3.20877	9.24563	-0.0319794	13.6937	0.000883828	0.00714826
SCGB1D2	3.23219	9.39695	0.878722	38.6436	4.88033e-07	1.67108e-05
WNT6	3.23276	9.40062	-0.271136	4.84289	0.0363742	0.117105
TMEM176B	3.25943	9.57602	-0.290033	8.55764	0.00634466	0.0321228
LOC101930010	3.27041	9.64918	0.322525	12.9019	0.000988429	0.00777283
LINC00894	3.35592	10.2384	-0.129736	15.1818	0.000415813	0.00396272
OR7C1	3.35957	10.2643	0.629157	13.7071	0.000767729	0.00641878
PIANP	3.42107	10.7114	0.204018	19.1968	0.000122753	0.00153475
PERM1	3.42438	10.7359	3.29803	76.5678	2.25642e-10	2.69742e-08
URAHP	3.44011	10.8537	-0.0693061	11.0215	0.00209711	0.013971
TMEM51-AS1	3.52048	11.4754	-0.13105	14.5097	0.000569259	0.0050083
CPAMD8	3.52345	11.4991	-0.296317	5.04598	0.0314181	0.10533
SLC28A3	3.54804	11.6968	1.21062	30.6679	3.04218e-06	7.73731e-05
CLDN20	3.58691	12.0162	-0.546873	9.54912	0.0043498	0.0241168
CGNL1	3.60854	12.1977	0.868485	24.9589	2.11117e-05	0.00036886
ASIP	3.64485	12.5086	0.33076	30.5129	3.79585e-06	9.22582e-05
ZP1	3.6514	12.5655	0.501067	20.0876	8.24952e-05	0.00110918
KLHL6	3.71212	13.1057	2.90845	84.7035	6.43223e-11	9.73983e-09
C6orf223	3.73334	13.2999	2.83318	114.508	1.22854e-12	3.28286e-10
WNT4	3.73397	13.3057	0.132803	15.9536	0.000365462	0.00358826
USP44	3.74059	13.3668	-0.332648	11.3302	0.00193189	0.0131246
BNIP3	3.74262	13.3857	8.55028	353.534	5.38098e-20	3.6666e-16
ASB11	3.76188	13.5656	-0.539018	5.96193	0.0200806	0.0757636
LINC01170	3.7623	13.5696	-0.68056	5.86762	0.0228857	0.0831255
CCDC64B	3.76338	13.5797	-0.0730732	7.38172	0.0109341	0.0483063
LINC01260	3.76471	13.5922	-0.278414	7.50907	0.0103366	0.0464448
MLXIPL	3.7657	13.6016	-0.575484	6.42569	0.0164457	0.065418
BAIAP3	3.76715	13.6152	-0.633322	5.19725	0.0295724	0.100627
UPK1A	3.79852	13.9145	0.016702	13.3847	0.000922947	0.00738141
IL21R	3.92234	15.1615	0.0939332	16.8367	0.00022811	0.00247901
SLC8A2	3.92825	15.2237	1.98396	38.6205	4.90709e-07	1.67604e-05
MAFA-AS1	3.97091	15.6806	-0.00410942	6.7634	0.0140699	0.0581219
HS3ST2	3.97336	15.7072	-0.0148223	7.95205	0.00825378	0.0394537
ZMIZ1-AS1	3.974	15.7142	-0.429332	6.17516	0.0184897	0.0713816
PLK5	3.97875	15.7661	-0.675929	5.53067	0.0247357	0.0882822
RGS1	3.98978	15.8871	1.78183	15.4531	0.000376258	0.00365738
CPA4	4.03763	16.4228	2.96282	40.0361	2.74182e-07	1.08306e-05
PDK1	4.04274	16.4811	5.93998	220.372	9.14202e-17	1.03823e-13
PPFIA4	4.0857	16.9793	3.27188	199.483	4.15336e-16	3.77347e-13
LOC143666	4.09492	17.0882	0.17615	16.0242	0.000305456	0.00309729
BEND5	4.11376	17.3127	3.40586	130.623	1.99105e-13	7.33353e-11
PTPRR	4.11574	17.3365	0.847047	35.1047	9.33383e-07	2.84875e-05
PRDM16	4.15488	17.8132	-0.36591	11.2602	0.00233509	0.0150775
RNF112	4.15663	17.8348	-0.275422	7.2913	0.0113811	0.0498237
INHA	4.19758	18.3484	0.297329	18.6547	0.000132488	0.00162955
RIMKLA	4.23519	18.833	3.10465	130.139	2.09728e-13	7.52152e-11
MST1	4.24334	18.9397	1.13166	28.146	7.26491e-06	0.000152552
PFKFB4	4.30054	19.7057	4.86685	221.487	8.46267e-17	1.03823e-13
FFAR2	4.31342	19.8825	0.05518	8.83179	0.00640003	0.0323515
UPK1A-AS1	4.4235	21.4588	2.1158	39.5533	3.07961e-07	1.18222e-05
TSPAN1	4.45883	21.9909	-0.0925916	11.1272	0.00231627	0.0149958
TCP11L2	4.46349	22.062	-0.141164	8.67364	0.00625872	0.0318023
FLJ16779	4.47189	22.1908	1.68948	103.545	4.76186e-12	1.1171e-09
SPAG4	4.5633	23.6423	4.10957	182.839	1.53368e-15	1.22947e-12
SLC5A9	4.58576	24.0133	-0.0688068	10.7501	0.00302391	0.0182749
DMKN	4.58591	24.0157	-0.247901	10.6485	0.00266067	0.0166405
KLK2	4.71025	26.1774	-0.42124	10.0259	0.0034261	0.0200132
LINC00898	4.71025	26.1775	-0.555987	9.95166	0.00369273	0.0212429
STC1	4.78157	27.504	6.15498	326.661	1.91566e-19	8.70221e-16
CABP7	4.92625	30.4053	0.648421	15.6051	0.000495258	0.00452675
SNORD4B	4.92817	30.4457	-0.340768	12.4798	0.00129834	0.00960574
TMEM45A	4.95593	31.0372	5.84702	472.75	4.70484e-22	6.41176e-18
ESPN	4.97163	31.3769	2.1582	93.2017	1.8953e-11	3.44389e-09
RAB26	5.02025	32.4523	0.536204	15.8434	0.000379821	0.00368412
TNS1	5.04045	32.9098	3.08248	181.542	1.70512e-15	1.25632e-12
MST1L	5.11167	34.5753	-0.0991888	16.9127	0.000240448	0.00259448
CDH10	5.18936	36.4883	-0.807349	11.5233	0.00226605	0.014788
PDE4C	5.22264	37.3398	1.92964	68.8564	8.1022e-10	7.83098e-08
NDUFA4L2	5.35361	40.8882	0.919809	18.3113	0.000182706	0.00209413
LOC101929705	5.38725	41.8528	2.16857	41.9435	1.7455e-07	7.43363e-06
SERPINB9	5.42125	42.8507	-0.154005	24.4316	3.43248e-05	0.000543297
RFX4	5.42137	42.8542	-0.618933	13.2233	0.0011314	0.00863793
MIR210HG	5.68386	51.4059	3.55101	164.156	7.53136e-15	3.80138e-12
SLAMF9	6.01704	64.7606	3.34252	121.671	5.34574e-13	1.65572e-10
TCAF2	6.08502	67.8851	0.614022	20.2709	7.77236e-05	0.0010543
LINC01531	6.09136	68.184	0.663728	29.3784	5.16447e-06	0.000116913
CA9	6.47099	88.7077	4.48168	255.241	9.45143e-18	1.84006e-14

## Sheet: 501_48h
Symbol	logFC	FC	logCPM	F	PValue	FDR
IL10	-5.20856	0.0270438	-0.268988	17.813	0.000240889	0.00172963
KRTAP7-1	-4.48286	0.0447224	0.243264	12.3777	0.00127717	0.00666867
ERCC-00028	-4.33098	0.0496872	-0.401001	5.13418	0.031001	0.0835936
NPFF	-3.92996	0.0656091	-0.437269	8.57764	0.00629035	0.0240936
LINC00326	-3.70609	0.0766224	-0.420657	16.8398	0.000227855	0.00165171
SERPINB2	-3.69229	0.0773586	-0.607023	6.22517	0.018916	0.0572733
ERCC-00134	-3.41695	0.0936257	-0.478503	6.89625	0.0139761	0.0452228
OMG	-3.2897	0.102259	-0.324707	13.2354	0.000975866	0.00534101
ID1	-3.26066	0.104338	5.6708	94.1801	1.6553e-11	1.85739e-09
FGF18	-3.02282	0.123038	-0.435021	4.25579	0.0480566	0.117727
ERCC-00019	-2.7503	0.14862	5.0269	8.04183	0.00751235	0.0278277
GAGE1	-2.71622	0.152173	-0.724106	5.57628	0.0269041	0.0753492
LOC100500773	-2.59992	0.164948	0.35292	16.6575	0.000243169	0.00174141
ID3	-2.57243	0.168121	8.37946	52.9913	1.57111e-08	6.39135e-07
ERCC-00170	-2.54389	0.171479	1.68821	10.852	0.00224839	0.0106393
RTEL1	-2.53364	0.172702	1.35538	20.9986	5.51699e-05	0.000518521
SAMD1	-2.47573	0.179776	0.205707	8.31072	0.0068475	0.0258283
IL24	-2.42941	0.185641	1.90055	21.9451	4.06033e-05	0.00040657
ERCC-00136	-2.40282	0.189094	10.5306	29.0218	4.81834e-06	7.27987e-05
CXCL1	-2.39437	0.190205	0.852165	9.56427	0.00385928	0.0163692
SP140	-2.38112	0.19196	-0.16095	6.74066	0.0136375	0.0443242
ERCC-00130	-2.37964	0.192158	16.036	22.6591	3.23368e-05	0.000340561
LYPD1	-2.37045	0.193385	0.222493	10.3262	0.00279672	0.0126834
IGDCC3	-2.3579	0.195075	0.574989	13.1313	0.000903985	0.00501813
ERCC-00108	-2.3532	0.195711	9.27588	28.204	6.0832e-06	8.79128e-05
ERCC-00004	-2.33457	0.198256	10.4824	71.312	5.33824e-10	3.4667e-08
ERCC-00085	-2.32832	0.199116	1.41238	7.1783	0.0113699	0.0384299
ERCC-00092	-2.30507	0.202351	8.90203	14.0399	0.000637789	0.00379388
MIR3682	-2.27498	0.206616	-0.439683	6.19807	0.018691	0.0568193
SNORD50A	-2.2693	0.207431	0.00570302	10.2456	0.00300378	0.0133907
CXCL3	-2.26851	0.207543	0.116789	10.3293	0.00290184	0.0130448
AIM1	-2.26641	0.207847	-0.0227694	6.06388	0.0191254	0.0577662
OSGIN1	-2.25679	0.209237	5.01706	138.315	8.88713e-14	2.8166e-11
ERCC-00144	-2.244	0.211101	3.79827	72.9927	4.03461e-10	2.73551e-08
MRM1	-2.23986	0.211707	2.11466	31.8355	2.21162e-06	3.82189e-05
SYNPO2	-2.22107	0.214482	2.07013	33.7931	1.31259e-06	2.50181e-05
AMIGO3	-2.21736	0.215034	1.05724	17.4947	0.000196533	0.00146751
ERCC-00095	-2.18996	0.219157	4.89756	26.9376	8.78395e-06	0.000119231
BEND6	-2.18098	0.220526	-0.271973	6.10232	0.0187782	0.057008
MICAL2	-2.17739	0.221076	2.1459	27.5251	7.40016e-06	0.000103307
LCTL	-2.16129	0.223557	-0.256095	6.0454	0.0196558	0.059015
KCCAT333	-2.16009	0.223742	1.78369	14.8003	0.000479085	0.00302267
GCM1	-2.15928	0.223868	-0.465609	5.25285	0.0283512	0.0781652
ERCC-00116	-2.13589	0.227526	4.2649	12.626	0.00110126	0.00589706
BAG2	-2.12142	0.229821	4.12118	109.121	2.35972e-12	3.82836e-10
TAPT1-AS1	-2.10827	0.231925	-0.403713	6.10863	0.0187219	0.0568878
ERCC-00131	-2.10786	0.231992	4.38087	29.2611	4.50332e-06	6.87248e-05
FLJ45513	-2.10595	0.232298	-0.582924	5.26377	0.0278232	0.0771337
LNPEP	-2.08355	0.235933	0.220478	8.73648	0.00552185	0.0217052
ERCC-00154	-2.07164	0.237889	1.16547	4.81932	0.0352016	0.0920958
GABBR2	-2.07153	0.237908	0.340716	12.8161	0.00102214	0.00555181
SLC12A1	-2.0489	0.241667	-0.0856696	7.09777	0.0120804	0.0402522
DKK1	-2.02298	0.246049	1.72399	9.46417	0.00402823	0.0169256
SNAR-C3	-1.98922	0.251875	0.711336	13.2892	0.00089926	0.00500413
MBNL1-AS1	-1.98217	0.253109	0.615649	13.4018	0.000814138	0.00464064
GNG11	-1.95332	0.258222	6.71813	211.097	1.76199e-16	1.33402e-13
ART3	-1.95123	0.258596	-0.342496	4.44798	0.0430216	0.107964
MYH3	-1.94039	0.260546	0.428493	9.51186	0.00408185	0.017118
SNAR-C4	-1.93883	0.260827	3.63273	30.9246	2.8348e-06	4.68843e-05
ITGB1BP2	-1.91861	0.26451	-0.401423	6.44546	0.0159651	0.0501549
ERCC-00062	-1.90669	0.266705	2.54496	24.1102	2.05501e-05	0.000236534
OAZ3	-1.89669	0.268559	0.24099	7.15542	0.0112435	0.0380595
EGF	-1.88631	0.270497	-0.0579274	6.80483	0.0132337	0.0432905
MCIDAS	-1.88302	0.271116	-0.111561	5.10734	0.0304722	0.082598
SPG20-AS1	-1.8785	0.271967	-0.0323495	7.23078	0.0108593	0.0370711
LFNG	-1.87652	0.27234	2.31661	22.7538	3.13825e-05	0.000332261
SLC1A3	-1.85449	0.276531	1.9254	23.1867	2.73844e-05	0.000298294
SLC16A9	-1.83389	0.280508	0.449801	7.76381	0.00872583	0.0312594
KCNQ5-IT1	-1.81903	0.283411	0.618142	14.1222	0.000657207	0.0038806
SLC30A1	-1.81282	0.284635	1.74206	21.3934	5.42196e-05	0.000511352
MATN2	-1.79613	0.287945	0.932353	10.4446	0.00276729	0.0125877
ID2	-1.78246	0.290688	3.60038	26.8175	9.09909e-06	0.00012229
GPR3	-1.76289	0.294656	-0.140211	8.02899	0.00775386	0.02849
SNAR-G1	-1.76254	0.294729	6.18928	62.8127	2.365e-09	1.23962e-07
RABEPK	-1.73915	0.299545	5.46293	158.857	1.21573e-14	5.02058e-12
ATAD3B	-1.7349	0.30043	4.43614	52.4417	1.75778e-08	7.02492e-07
DNAJB4	-1.72868	0.301728	1.48694	10.8494	0.00234542	0.0110105
CHAC2	-1.71577	0.304441	1.4691	18.2234	0.00014022	0.00111554
TBX2	-1.70609	0.30649	4.58343	100.698	6.89046e-12	9.29734e-10
NOV	-1.70255	0.307243	3.7768	41.0987	2.12889e-07	5.67761e-06
ATXN7L2	-1.69514	0.308825	2.72116	17.3883	0.000187638	0.001412
LIN28B	-1.69334	0.309211	1.45816	16.67	0.000242087	0.00173457
NAPRT	-1.69129	0.309651	0.279015	6.59843	0.0148613	0.0474866
NQO1	-1.68503	0.310995	8.70885	53.5658	1.39822e-08	5.77425e-07
SLC5A6	-1.67457	0.313259	6.08262	68.757	8.24196e-10	5.22425e-08
SCG5	-1.67146	0.313936	0.198689	6.0316	0.0191032	0.0577118
SND1-IT1	-1.65603	0.31731	0.664735	5.95442	0.0198283	0.059402
TAF9B	-1.65228	0.318137	3.33718	28.4558	5.66003e-06	8.31195e-05
HSPA8	-1.64975	0.318694	8.94893	78.6836	1.61396e-10	1.20852e-08
AMOTL2	-1.64871	0.318925	3.47423	24.6389	1.74734e-05	0.000205637
LMO2	-1.64322	0.320141	2.67925	21.0952	5.34555e-05	0.000506673
ATF5	-1.64196	0.320422	4.9091	56.165	8.32972e-09	3.69738e-07
CTPS1	-1.6345	0.322081	6.09167	120.011	6.46057e-13	1.3141e-10
BRPF3	-1.62807	0.323521	3.53929	57.3185	6.65107e-09	3.05938e-07
NR0B1	-1.62423	0.324384	-0.0563309	5.2215	0.0292225	0.0800813
NRL	-1.62411	0.32441	0.616306	9.1597	0.00459255	0.0188132
GCLM	-1.62321	0.324612	6.38057	105.856	3.5476e-12	5.37185e-10
LINC00641	-1.61736	0.325932	0.271169	7.24022	0.0110532	0.0375736
HSPA1B	-1.6042	0.328918	6.18766	23.3138	2.63162e-05	0.000288293
MIR363	-1.59254	0.331586	0.123266	8.13634	0.00739411	0.0274794
DGKI	-1.57655	0.335283	1.36856	15.2855	0.000428699	0.00275711
VPS9D1-AS1	-1.57087	0.336604	1.63173	19.2307	9.93386e-05	0.000844006
THSD1	-1.56951	0.336922	0.151184	5.76068	0.022122	0.064681
CILP2	-1.56733	0.337432	1.30598	8.21529	0.00695201	0.0261718
KCNE5	-1.56388	0.338241	0.676076	6.21342	0.0178125	0.0547349
ADM5	-1.55744	0.339754	0.928796	8.92698	0.00523822	0.0207821
C1QTNF9B-AS1	-1.55189	0.341063	0.400673	5.86896	0.0206661	0.061319
SMG9	-1.54752	0.342099	4.45612	85.8233	5.44869e-11	4.81485e-09
PPRC1	-1.54416	0.342895	4.85046	88.945	3.45854e-11	3.41544e-09
DHX37	-1.54044	0.34378	4.3965	54.0325	1.27259e-08	5.40276e-07
EIF2B3	-1.53396	0.345327	4.92831	151.052	2.52189e-14	9.28873e-12
MON1A	-1.52537	0.34739	2.9584	22.7494	3.14268e-05	0.000332261
LRRK2	-1.52334	0.347879	1.32465	10.0957	0.00308051	0.0136569
CENPI	-1.51856	0.349035	1.77786	13.6766	0.000732564	0.00423743
LOC344887	-1.5174	0.349315	2.48717	20.4504	6.60605e-05	0.000602592
MRPL1	-1.51329	0.350312	5.43557	97.3935	1.06874e-11	1.30043e-09
AMIGO2	-1.51235	0.350539	4.69652	86.9399	4.62491e-11	4.27908e-09
THAP9	-1.50604	0.352076	0.503426	6.20486	0.017885	0.0548977
IGDCC4	-1.49886	0.353832	0.422662	6.38787	0.0164034	0.0511896
TSEN2	-1.49321	0.355222	1.80845	23.1776	2.74626e-05	0.000298691
TSPAN8	-1.49075	0.355827	0.64154	8.70351	0.00576907	0.0224824
METTL1	-1.48572	0.357069	5.2697	127.393	2.82559e-13	6.52664e-11
NCOA5	-1.48536	0.357158	4.75036	47.7024	4.77396e-08	1.6184e-06
FDXACB1	-1.47977	0.358545	1.31006	14.1252	0.000656473	0.00387963
NDUFAF4	-1.47879	0.358791	4.76178	54.0594	1.26572e-08	5.39038e-07
LOC494127	-1.4773	0.359161	-0.134267	4.26275	0.0473075	0.116352
EVA1C	-1.47671	0.359308	0.435108	5.30062	0.0273178	0.0760545
KPNA5	-1.47635	0.359396	1.14957	11.8066	0.00152499	0.00770864
GNB3	-1.47367	0.360065	-0.263743	4.1918	0.048104	0.117822
UTP20	-1.47282	0.360277	4.86808	100.26	7.29857e-12	9.65679e-10
SCARA5	-1.4584	0.363897	0.56173	4.8505	0.0346527	0.0910618
GPATCH4	-1.45249	0.365391	7.59176	50.2788	2.75374e-08	1.03383e-06
KDM8	-1.4438	0.367598	1.8853	15.5756	0.000359721	0.00239252
SLC25A19	-1.4117	0.375868	3.42188	35.2451	9.00285e-07	1.85334e-05
SLC35G1	-1.40973	0.376381	1.4822	20.5129	6.47111e-05	0.00059147
LIG4	-1.40892	0.376592	2.11953	12.322	0.00124164	0.00650563
RABEP2	-1.40542	0.377508	2.59435	23.3856	2.57322e-05	0.000283538
B9D2	-1.40391	0.377903	3.32785	49.1452	3.50054e-08	1.2576e-06
NOTCH1	-1.4037	0.377957	2.68127	26.8788	8.93673e-06	0.000120823
P2RX5	-1.3906	0.381406	1.54966	12.7876	0.00103361	0.00560081
CRTC1	-1.38983	0.38161	2.10319	12.1857	0.00131065	0.00680957
SNAR-F	-1.38613	0.382591	2.11515	21.6807	4.42087e-05	0.000435164
LIN52	-1.37018	0.386843	2.20818	16.0077	0.000307291	0.00210758
RASSF5	-1.35813	0.390087	1.89499	9.70038	0.00364161	0.0156161
QTRT1	-1.35664	0.390491	3.994	37.1124	5.60924e-07	1.25115e-05
AEN	-1.35032	0.392206	6.63149	117.803	8.33789e-13	1.58159e-10
KITLG	-1.34586	0.39342	2.98965	14.9178	0.000458567	0.00291209
DNAJA1	-1.34348	0.39407	7.26076	120.611	6.03171e-13	1.24546e-10
LYPLA2P2	-1.34083	0.394793	-0.0301765	4.23063	0.0471348	0.116017
COX10-AS1	-1.33765	0.395665	1.28997	9.25157	0.00441386	0.0182113
SNORD99	-1.33095	0.397506	1.38159	11.8938	0.00154398	0.007782
RRM2	-1.33027	0.397695	7.22735	13.9626	0.000656804	0.0038799
BMPR1A	-1.32736	0.398496	0.862258	5.76844	0.0220391	0.0645432
KYNU	-1.32007	0.400516	3.16277	11.9899	0.00141701	0.0072598
INO80C	-1.31736	0.401268	1.66512	16.4044	0.000266272	0.00187382
UNKL	-1.31305	0.402469	3.73635	25.7231	1.2589e-05	0.000157252
FDX1L	-1.31218	0.402712	3.94118	26.7681	9.23209e-06	0.000123712
LANCL2	-1.31212	0.402729	3.61915	37.0173	5.74429e-07	1.27705e-05
STON2	-1.3115	0.402901	1.23394	7.92949	0.00790096	0.0289214
FIGN	-1.30851	0.403737	1.81708	10.0571	0.00313102	0.0138224
LHX4-AS1	-1.30669	0.404247	0.742058	6.76488	0.0137535	0.0446162
GPAT3	-1.30188	0.405596	1.26995	4.58703	0.0396048	0.101168
MTHFD2P1	-1.29579	0.407314	2.9034	8.6494	0.00573697	0.0223975
WDR4	-1.29299	0.408106	4.92534	57.3481	6.61293e-09	3.05938e-07
HRSP12	-1.29144	0.408543	3.30527	30.019	3.64149e-06	5.69762e-05
ARMC6	-1.2904	0.408837	4.34554	66.631	1.19296e-09	7.19365e-08
RAB15	-1.29038	0.408842	4.67108	77.2836	2.01313e-10	1.46711e-08
TOE1	-1.28169	0.411314	4.4817	56.809	7.34358e-09	3.32486e-07
SERTAD1	-1.28096	0.411521	4.24709	23.3859	2.57292e-05	0.000283538
IFRD2	-1.27922	0.412018	5.92937	137.141	1.00276e-13	2.99732e-11
YARS2	-1.27647	0.412804	3.43589	44.1028	1.06138e-07	3.15706e-06
MIR22HG	-1.27425	0.413439	2.41617	19.2111	0.000100001	0.000848579
ING5	-1.27177	0.414151	3.799	38.0996	4.39038e-07	1.03001e-05
RRP12	-1.27027	0.414582	5.37892	32.9012	1.66154e-06	2.99122e-05
STAG3L5P	-1.26845	0.415106	1.1163	8.44787	0.00627001	0.0240427
SNAR-E	-1.26715	0.415481	7.05938	12.0334	0.00139263	0.007151
TIPIN	-1.26507	0.416078	3.73365	36.653	6.29419e-07	1.37243e-05
KMT2D	-1.2646	0.416214	3.44144	19.0238	0.000106565	0.000897014
MCM9	-1.26433	0.416293	0.893749	5.40839	0.0262609	0.0740194
TRAM1L1	-1.26249	0.416823	0.19365	5.20126	0.028704	0.0788333
IGFN1	-1.2623	0.416878	3.0227	4.71794	0.0366368	0.0951564
CLSPN	-1.25891	0.417859	5.42	10.7583	0.00233706	0.0109788
METTL25	-1.25258	0.419698	2.06809	14.3701	0.000562915	0.00343086
ZNF771	-1.25235	0.419765	1.699	9.22141	0.00461747	0.0189027
TAF6L	-1.25122	0.420092	0.896505	6.78589	0.0133514	0.0436235
SRSF6	-1.24372	0.422283	6.37247	73.6077	3.64576e-10	2.4967e-08
HYAL2	-1.24221	0.422723	3.43783	26.8232	9.08369e-06	0.00012229
NOL8	-1.24011	0.42334	4.49408	41.1908	2.0831e-07	5.56638e-06
ENG	-1.23975	0.423447	2.55338	15.4286	0.000379655	0.00249346
DSCC1	-1.23405	0.425124	4.82915	45.421	7.8877e-08	2.46545e-06
SMAD6	-1.23236	0.425622	2.83882	25.691	1.27107e-05	0.000158338
ZIC5	-1.22539	0.427682	2.68991	25.2186	1.46523e-05	0.000178541
DOLPP1	-1.22271	0.428478	4.62529	95.347	1.41037e-11	1.64278e-09
BATF3	-1.22188	0.428724	0.76446	7.86654	0.00812812	0.0295466
FAM208B	-1.22079	0.429047	2.78318	23.5605	2.43661e-05	0.00027085
EEF1E1	-1.2187	0.429669	5.82913	86.8976	4.65356e-11	4.27908e-09
PPID	-1.21745	0.430042	5.53771	88.4664	3.70538e-11	3.63287e-09
SLC35D1	-1.21549	0.430626	2.89548	21.766	4.301e-05	0.000426284
LRRN3	-1.21351	0.431218	2.60701	12.9571	0.000967379	0.00530521
GLRX2	-1.21301	0.431369	4.94627	42.6257	1.48934e-07	4.21094e-06
SERPINB8	-1.2104	0.432147	1.39567	6.94179	0.0126732	0.0417779
MAP1A	-1.20877	0.432638	2.21538	10.0732	0.00310987	0.0137482
FLRT3	-1.20727	0.433088	0.831815	4.18078	0.0483829	0.118271
LOC101929372	-1.20701	0.433166	0.420622	4.67441	0.0374613	0.0969285
MANEA	-1.20657	0.433296	0.36731	5.96157	0.0197598	0.0592359
SNPH	-1.20621	0.433405	4.57823	26.8499	9.01289e-06	0.000121612
COL19A1	-1.20542	0.433643	1.76371	10.1152	0.00305538	0.0135719
SACS	-1.20438	0.433955	4.50047	59.7664	4.16426e-09	2.05618e-07
LOC286437	-1.20014	0.435232	1.51199	5.219	0.028451	0.0783294
MPDU1	-1.19466	0.436889	6.65728	59.8101	4.13007e-09	2.05418e-07
LRRC45	-1.19349	0.437244	1.34536	5.51356	0.0245864	0.0701556
TXNRD1	-1.19338	0.437279	6.71403	30.7771	2.9521e-06	4.84129e-05
ANKRD52	-1.19035	0.438198	5.39229	59.7241	4.19765e-09	2.06518e-07
GTF2I	-1.18729	0.439127	1.22953	4.87831	0.0337665	0.089284
SPATA5L1	-1.18178	0.440808	2.20721	14.2089	0.000598228	0.00361376
POLR1A	-1.18174	0.440819	3.30791	38.7768	3.71847e-07	8.88292e-06
SNORA76C	-1.18005	0.441336	1.4512	8.6053	0.00584932	0.0227301
PM20D2	-1.17752	0.442111	3.3682	32.2991	1.95173e-06	3.43646e-05
ERCC6L	-1.17561	0.442695	2.57689	13.0098	0.000947686	0.005214
MIIP	-1.17512	0.442848	3.80808	26.2346	1.08084e-05	0.000139883
ELMO3	-1.17388	0.443227	0.875255	4.22894	0.0471764	0.116071
ANAPC7	-1.17108	0.444089	5.53513	82.3217	9.20342e-11	7.51043e-09
SHROOM3	-1.16796	0.445049	1.12641	10.3293	0.00279301	0.0126793
METTL7B	-1.16618	0.4456	0.992522	7.55551	0.00935832	0.0329719
NR2F1	-1.16396	0.446286	5.07245	27.5895	7.26305e-06	0.000101937
SDF2L1	-1.16386	0.446317	7.68906	74.3826	3.21139e-10	2.2329e-08
CTU2	-1.16323	0.446512	3.12783	17.0353	0.000212562	0.00156415
AATF	-1.16293	0.446605	5.92818	91.4272	2.42936e-11	2.56646e-09
TTC27	-1.16227	0.446809	4.26112	47.6493	4.82934e-08	1.63311e-06
DACT1	-1.15557	0.448888	3.42492	11.195	0.00195339	0.00948032
PSMD12	-1.15493	0.449088	5.25392	56.0765	8.47573e-09	3.7381e-07
CRELD2	-1.15394	0.449395	6.53374	57.4008	6.5458e-09	3.04458e-07
SAFB2	-1.15388	0.449415	5.23834	31.8137	2.2247e-06	3.83776e-05
ALYREF	-1.15159	0.450129	6.3541	55.8325	8.89268e-09	3.87187e-07
RDH13	-1.14995	0.45064	3.81659	41.087	2.13481e-07	5.68227e-06
PUS10	-1.14905	0.450924	0.638691	5.19841	0.0291252	0.0798467
ZNF202	-1.14848	0.451099	2.8922	25.8705	1.20462e-05	0.000152005
ZNF816	-1.14757	0.451386	0.672522	4.73491	0.036736	0.0953415
MRO	-1.14649	0.451723	0.749717	5.78921	0.0214827	0.0632241
SLC25A15	-1.14505	0.452176	4.98808	48.3457	4.15441e-08	1.44429e-06
LPAR3	-1.1441	0.452472	3.14191	17.8447	0.000159922	0.00124467
SRSF3	-1.1434	0.452693	7.65782	94.2994	1.62831e-11	1.84922e-09
DCAF4L1	-1.13783	0.454442	1.2863	7.3314	0.0103682	0.0357265
CRLF3	-1.1365	0.454861	2.82289	24.9264	1.60086e-05	0.000191927
CAB39L	-1.13521	0.455267	2.93964	23.0153	2.88992e-05	0.000312322
TRMT1	-1.13464	0.455449	4.12468	22.7352	3.1568e-05	0.000333495
KIAA1841	-1.13445	0.455509	1.50649	8.90234	0.00513565	0.0204763
BEND3	-1.13435	0.455541	2.53026	11.6344	0.00163442	0.00816792
STAMBPL1	-1.132	0.456282	3.82544	28.5359	5.53199e-06	8.15486e-05
NCS1	-1.13127	0.456515	5.54319	33.5076	1.41498e-06	2.63952e-05
PSMD3	-1.1305	0.456759	8.48118	90.8174	2.64785e-11	2.75458e-09
VCP	-1.12957	0.457051	7.99267	86.8611	4.67847e-11	4.27908e-09
PLAGL2	-1.12825	0.457471	3.75647	30.5915	3.10699e-06	5.04071e-05
URB2	-1.12755	0.457694	3.95295	50.126	2.84372e-08	1.06176e-06
RRS1	-1.1272	0.457804	7.4943	46.5877	6.09045e-08	1.98566e-06
DDX3X	-1.12562	0.458304	6.58059	30.0816	3.57857e-06	5.65108e-05
RRP9	-1.1234	0.459012	4.31681	53.6476	1.37529e-08	5.71418e-07
KEAP1	-1.1218	0.45952	5.64922	36.8095	6.05134e-07	1.32585e-05
CD3EAP	-1.12071	0.459867	5.06612	51.5023	2.13315e-08	8.18888e-07
PSMC6	-1.1199	0.460124	5.83263	39.3789	3.21227e-07	7.95942e-06
PTS	-1.11965	0.460204	4.78974	25.2971	1.4309e-05	0.000175205
LENG1	-1.11641	0.461241	2.77334	16.8111	0.000230198	0.00166298
AADAT	-1.11618	0.461312	1.4635	7.67622	0.00885864	0.0316118
TRMT61A	-1.11545	0.461547	4.06154	20.9393	5.62495e-05	0.000526593
SNAR-H	-1.11448	0.461858	1.98948	4.62879	0.0383472	0.0986962
OSBPL3	-1.1099	0.463326	2.66487	11.2439	0.00191483	0.00931974
NEFL	-1.10933	0.463508	6.68615	84.2421	6.89064e-11	5.83265e-09
HAUS7	-1.10779	0.464004	5.32799	53.2322	1.49602e-08	6.12246e-07
SFPQ	-1.10557	0.464717	8.92517	30.8835	2.86698e-06	4.72444e-05
PAQR9	-1.10467	0.46501	1.42707	8.18593	0.00704362	0.0264022
COQ3	-1.10406	0.465205	2.97876	20.4407	6.62726e-05	0.000603719
MTHFD2L	-1.10237	0.465751	0.961193	5.2408	0.0281434	0.0777021
FAM217B	-1.10071	0.466286	4.82053	38.3226	4.15599e-07	9.83295e-06
DANCR	-1.09943	0.466702	5.47557	64.9992	1.59305e-09	9.0837e-08
DPH2	-1.09851	0.466997	6.23524	76.1161	2.42578e-10	1.73081e-08
PBDC1	-1.0979	0.467196	6.51182	92.8413	1.99273e-11	2.18104e-09
HSP90AA1	-1.09573	0.467898	11.6391	77.4422	1.96309e-10	1.43833e-08
CHORDC1	-1.09526	0.46805	5.22838	28.1237	6.22516e-06	8.95844e-05
BCLAF1	-1.09526	0.468053	6.24473	102.841	5.21373e-12	7.36683e-10
SOCS2	-1.09454	0.468285	2.56682	19.1625	0.000101662	0.000861065
FAM58A	-1.09419	0.4684	5.09731	53.6541	1.37349e-08	5.71418e-07
PHLPP2	-1.0927	0.468884	0.828992	4.50529	0.0412955	0.104508
NOP2	-1.08961	0.469888	5.10296	55.983	8.63299e-09	3.79517e-07
UBTF	-1.08821	0.470345	6.89081	45.2759	8.14774e-08	2.5409e-06
DLX1	-1.08616	0.471014	3.38843	13.7897	0.000701537	0.00409445
CCT6A	-1.08546	0.471243	8.83013	122.343	4.95405e-13	1.03867e-10
BRMS1L	-1.08535	0.471278	2.74391	22.0141	3.97136e-05	0.000399422
ABCB8	-1.08524	0.471314	2.04359	10.2974	0.00283052	0.0127899
SPR	-1.08488	0.471431	5.76477	63.3822	2.13187e-09	1.13489e-07
DOHH	-1.08359	0.471853	4.16548	37.3421	5.29685e-07	1.19118e-05
LRRC59	-1.08347	0.471893	6.85833	81.0447	1.11865e-10	9.02071e-09
BAZ1A	-1.08202	0.472366	5.25214	36.3828	6.73786e-07	1.45983e-05
SYT14	-1.08194	0.472394	2.63119	21.0384	5.44558e-05	0.000512871
HSPH1	-1.08098	0.472709	8.70425	21.4337	4.78849e-05	0.000463806
E2F5	-1.0806	0.472832	2.95179	19.6555	8.60838e-05	0.000752985
PVRL3	-1.07966	0.473142	4.27013	33.8678	1.2871e-06	2.474e-05
SMURF2	-1.07781	0.473747	1.82236	12.2943	0.00131938	0.00684427
CENPM	-1.07707	0.473992	4.09798	18.8291	0.000113873	0.000942238
HGH1	-1.077	0.474013	2.81585	16.6388	0.000244809	0.00175131
PDE7B	-1.07645	0.474195	2.78135	11.7785	0.00154232	0.007782
AIMP2	-1.07481	0.474733	7.6174	57.8449	6.00763e-09	2.84278e-07
DIMT1	-1.07236	0.475541	3.13443	20.6775	6.12949e-05	0.000565174
AIFM2	-1.07078	0.476061	5.78249	31.6834	2.30467e-06	3.95567e-05
SLC35E4	-1.06951	0.476482	1.74038	8.5443	0.00600861	0.0232299
CCDC102A	-1.0687	0.476749	2.6982	13.116	0.000909369	0.00503571
HOXA11	-1.06821	0.476911	1.46506	7.75329	0.00855465	0.0307525
ZNF784	-1.06775	0.477063	3.72282	18.8513	0.000113015	0.000937879
EIF5	-1.06731	0.477207	6.99153	62.3724	2.56361e-09	1.33858e-07
PPP4R3A	-1.06673	0.477401	5.87689	46.3395	6.43282e-08	2.07249e-06
CCL2	-1.06638	0.477516	3.03498	8.20821	0.00697398	0.0262111
ITGA6	-1.06588	0.477683	6.0305	34.1628	1.19151e-06	2.33899e-05
NAT8L	-1.06525	0.477889	5.08207	16.9198	0.000221463	0.00161309
NOL6	-1.06523	0.477898	5.77299	30.6095	3.09158e-06	5.0217e-05
RCC1	-1.06502	0.477965	7.41674	126.714	3.0439e-13	6.80037e-11
ERCC-00067	-1.0646	0.478104	1.39043	5.07812	0.0309186	0.083487
GAS2L1	-1.06415	0.478254	5.50651	45.8652	7.14498e-08	2.26446e-06
BRI3BP	-1.06201	0.478964	3.21186	17.6308	0.000172328	0.00132309
SFXN5	-1.06195	0.478985	2.89813	22.1497	3.80268e-05	0.00038645
FAH	-1.06171	0.479063	5.28611	22.2653	3.66487e-05	0.000376658
ASB4	-1.0614	0.479166	6.33453	75.8913	2.51504e-10	1.78515e-08
HSPD1	-1.05808	0.480271	8.81688	92.8134	2.00052e-11	2.18104e-09
SNORA57	-1.05383	0.481689	2.042	8.39319	0.00642364	0.0244842
CPT1A	-1.05283	0.482021	4.32547	26.939	8.78011e-06	0.000119231
CACHD1	-1.05251	0.482129	3.5256	17.6277	0.000172515	0.00132378
RALGAPA1	-1.05242	0.48216	2.63397	18.6071	0.000122865	0.00100144
MFSD9	-1.05125	0.482551	1.74092	11.3755	0.00181497	0.00892939
PIGW	-1.05104	0.482619	6.40748	49.6121	3.16984e-08	1.15782e-06
RPS19BP1	-1.04849	0.483473	7.66769	31.7052	2.29105e-06	3.94223e-05
C1orf53	-1.04779	0.483707	1.53466	5.28814	0.0274879	0.0764189
CDC25A	-1.0458	0.484375	6.38898	22.7317	3.16028e-05	0.000333604
CMTR2	-1.04556	0.484455	2.21227	10.825	0.00227354	0.0107422
PUS1	-1.04479	0.484717	4.69981	40.4363	2.49152e-07	6.44296e-06
SLC16A6	-1.04425	0.484895	7.47195	13.9045	0.000671493	0.00394275
EEF2KMT	-1.04126	0.485904	4.20186	33.548	1.39999e-06	2.62075e-05
TYW3	-1.0412	0.485922	5.93067	86.4591	4.9622e-11	4.449e-09
CDK12	-1.04114	0.485943	5.12667	65.1261	1.55736e-09	8.91749e-08
GRWD1	-1.04097	0.486	6.82312	22.5001	3.40098e-05	0.000353266
G2E3	-1.03947	0.486507	3.85406	28.1739	6.13604e-06	8.84889e-05
BCAT2	-1.03929	0.486568	3.7098	27.5281	7.39361e-06	0.000103307
PITHD1	-1.03749	0.487174	6.09342	87.4666	4.283e-11	4.08173e-09
STAG1	-1.03729	0.48724	3.29762	20.0908	7.44275e-05	0.000668621
FAM136A	-1.03686	0.487389	5.65467	91.9257	2.2649e-11	2.4304e-09
RPP40	-1.03603	0.487668	3.36984	18.5594	0.000124891	0.00101431
DCTPP1	-1.0315	0.489202	6.27198	64.199	1.83898e-09	1.02712e-07
MRPL50	-1.03099	0.489375	4.36372	34.0403	1.23025e-06	2.37141e-05
TOMM40	-1.02931	0.489944	5.28085	51.678	2.05696e-08	7.94114e-07
ZNF575	-1.02912	0.49001	0.966374	4.17767	0.0489179	0.119066
GINS3	-1.02751	0.490558	3.9852	23.8601	2.22011e-05	0.000251921
CDAN1	-1.02709	0.490699	2.37579	9.61694	0.00377344	0.0161104
BID	-1.02226	0.492343	4.78186	33.2858	1.50033e-06	2.76304e-05
FUBP1	-1.01972	0.493211	6.84289	66.1391	1.30098e-09	7.60933e-08
SMYD5	-1.01904	0.493443	2.31533	9.82315	0.00345651	0.0149874
SLC38A6	-1.01765	0.493921	3.4891	24.4947	1.82607e-05	0.000213245
ABCF2	-1.01691	0.494173	6.04352	72.3615	4.47965e-10	3.02221e-08
LUC7L	-1.01681	0.494209	4.78497	32.6571	1.77328e-06	3.16726e-05
NOL11	-1.0168	0.494212	6.96926	102.797	5.24349e-12	7.36683e-10
CHST6	-1.01632	0.494375	2.25626	12.7084	0.00106618	0.00573849
SRFBP1	-1.01559	0.494628	2.23004	9.13748	0.00478595	0.019413
ZNF814	-1.0153	0.494726	1.19783	4.40659	0.0430045	0.107964
MRTO4	-1.01501	0.494826	6.45792	96.8698	1.14688e-11	1.37102e-09
TMLHE	-1.01407	0.495148	1.38763	6.92355	0.0125202	0.041343
PPARGC1B	-1.00966	0.496663	2.40179	16.1899	0.000287676	0.00199311
FAM169A	-1.00949	0.496721	1.1654	5.26619	0.0277897	0.0770691
HAUS3	-1.00906	0.496871	2.2519	8.81218	0.00534187	0.0211256
PART1	-1.00889	0.496929	3.22531	17.265	0.000195975	0.00146423
NPAS3	-1.0085	0.497064	2.20747	5.26332	0.0278295	0.0771337
SLC46A1	-1.0083	0.497133	4.23564	44.5758	9.53587e-08	2.89432e-06
ISOC2	-1.00749	0.49741	3.88043	22.4414	3.46502e-05	0.00035828
ANKS1B	-1.00424	0.498531	3.2417	12.4015	0.00126537	0.00661724
DDX39A	-1.00304	0.498949	6.09858	55.5934	9.32237e-09	4.04603e-07
CCDC86	-1.00243	0.499158	5.45359	49.9886	2.92727e-08	1.08404e-06
HYOU1	-1.00232	0.499198	7.75897	23.0262	2.87999e-05	0.000311496
BOP1	-1.00226	0.499218	5.44279	45.6713	7.45973e-08	2.35873e-06
FAM131A	1.00111	2.00154	6.81565	22.8961	3.00047e-05	0.000321466
CLYBL	1.00142	2.00197	2.1499	8.20477	0.00698467	0.0262434
NAT8	1.00213	2.00296	2.19303	9.5393	0.0039007	0.0164987
CDK18	1.00252	2.0035	1.0748	4.22106	0.0473717	0.116405
MAPK3	1.00327	2.00454	5.71488	20.6956	6.09308e-05	0.000562578
PPP2R5B	1.00359	2.00498	3.71387	20.5046	6.48896e-05	0.000592705
FOXP2	1.00441	2.00612	1.35667	5.51638	0.0245522	0.0700974
MAPT	1.00465	2.00646	4.05319	23.0514	2.85731e-05	0.000310028
ABHD14B	1.0047	2.00653	5.32369	54.6996	1.11335e-08	4.8015e-07
ENPP2	1.00482	2.00669	1.4328	5.86292	0.0207268	0.0614722
RTN4R	1.00546	2.00758	3.20689	10.9668	0.0021447	0.010241
ZNF571-AS1	1.00701	2.00975	0.787198	4.50817	0.0408025	0.103549
MAP2	1.00739	2.01027	4.47007	45.148	8.38452e-08	2.60461e-06
LRRC27	1.00751	2.01044	1.57974	8.13957	0.00719089	0.0268633
GLTSCR2	1.00757	2.01052	7.73774	38.0233	4.47374e-07	1.04397e-05
FLJ27354	1.00787	2.01093	1.91482	7.08306	0.0116261	0.039144
TLCD2	1.00792	2.01101	3.8794	22.084	3.88343e-05	0.000393191
SH3PXD2B	1.00852	2.01185	7.01886	22.6415	3.25179e-05	0.000341732
MYOM1	1.00915	2.01272	1.92795	8.67411	0.00567501	0.022192
RNF170	1.00937	2.01303	4.83166	27.6863	7.06234e-06	9.96331e-05
TPI1	1.00969	2.01348	9.26331	72.1	4.67896e-10	3.12573e-08
ZNF350	1.01152	2.01603	3.424	15.3641	0.000388769	0.002535
PTGR2	1.01166	2.01623	2.41893	10.0966	0.00307938	0.0136563
DFNB31	1.01169	2.01627	2.10256	9.66948	0.00381943	0.0162452
TMEM128	1.01338	2.01863	3.65356	12.1672	0.00132034	0.00684427
TMEM132A	1.01419	2.01977	4.14527	40.0849	2.70994e-07	6.90301e-06
SLC17A5	1.01437	2.02002	4.10086	25.1953	1.47557e-05	0.000179226
TRO	1.01515	2.02111	4.90545	23.6821	2.34615e-05	0.000262507
ITM2C	1.01661	2.02316	5.20754	21.2916	5.01443e-05	0.000481923
RABAC1	1.01771	2.02471	4.34834	15.8829	0.000321551	0.00219324
IFT140	1.01797	2.02507	1.27422	7.11036	0.0114802	0.038764
SDC3	1.0194	2.02708	4.59579	37.6289	4.93228e-07	1.13735e-05
STXBP1	1.01984	2.0277	7.80649	58.9946	4.82019e-09	2.34605e-07
TSPAN7	1.01984	2.0277	2.28844	13.5544	0.000767708	0.00441214
PSAP	1.02152	2.03005	10.9145	80.8815	1.14706e-10	9.16671e-09
GSTZ1	1.02196	2.03068	6.05112	46.9454	5.63049e-08	1.86697e-06
SEMA6B	1.02198	2.03071	1.37576	5.61675	0.0233709	0.0674786
KIF17	1.02222	2.03104	1.50756	7.89398	0.00802824	0.0292537
SWT1	1.02243	2.03133	2.92125	19.8915	7.9541e-05	0.00070664
MAPRE3	1.02263	2.03161	1.70715	5.72689	0.0221451	0.0647349
TTC8	1.02272	2.03175	5.65852	36.8579	5.97838e-07	1.31834e-05
NEK7	1.02281	2.03187	3.01115	9.54818	0.00388592	0.0164515
TRAM2-AS1	1.02329	2.03255	2.27018	14.7043	0.00049657	0.00311281
TET1	1.02393	2.03346	3.04726	12.8053	0.00102644	0.00557084
POU3F1	1.02405	2.03362	6.02419	25.2168	1.46601e-05	0.000178541
LOC254896	1.02604	2.03643	1.80435	10.8031	0.0022942	0.0108073
USP20	1.02879	2.04031	4.36203	43.6031	1.18941e-07	3.46353e-06
RAB20	1.02919	2.04087	5.10273	21.9754	4.02098e-05	0.000403222
MGC16025	1.0303	2.04244	2.30162	12.9626	0.000965307	0.00529598
AGRN	1.03086	2.04325	6.11151	37.4289	5.18351e-07	1.17735e-05
HTRA1	1.0313	2.04386	4.14745	13.7741	0.000705727	0.00411548
IGBP1	1.0313	2.04386	6.33672	35.8768	7.66007e-07	1.63367e-05
ABCC1	1.03161	2.04431	4.84017	26.1478	1.10906e-05	0.000142319
PRICKLE2	1.0319	2.04472	1.8115	6.57197	0.0147638	0.0472206
APH1B	1.03215	2.04506	2.11089	8.21667	0.00694775	0.026163
CD96	1.03278	2.04596	1.17562	5.08581	0.0304116	0.0825268
TRIM2	1.03378	2.04738	5.30931	33.4288	1.44469e-06	2.68966e-05
C9orf16	1.03413	2.04788	1.18978	5.83814	0.0209776	0.062027
NUDT8	1.03458	2.04852	1.46226	5.4503	0.0257269	0.07277
LMLN	1.03488	2.04895	4.484	46.9253	5.65542e-08	1.87026e-06
SLC2A4	1.03624	2.05088	1.27899	7.52139	0.00950501	0.0333765
SCAND2P	1.03652	2.05128	2.46992	5.93078	0.0200563	0.0599301
ASPH	1.03716	2.05219	6.66162	36.3138	6.85634e-07	1.48099e-05
DUSP10	1.03819	2.05364	2.53032	7.85969	0.00815325	0.0295984
EFHC1	1.03921	2.05511	3.02287	15.2963	0.000398601	0.0025892
SLC35E2	1.0401	2.05637	5.13367	16.0732	0.000300082	0.00206333
BCDIN3D	1.04011	2.05639	4.31692	18.8405	0.000113432	0.000939726
TSNARE1	1.04037	2.05675	1.35362	6.22034	0.0174481	0.0538214
GAS5	1.04081	2.05738	8.66658	20.0025	7.66499e-05	0.000684525
CORO2A	1.04268	2.06005	2.03772	9.39202	0.00415488	0.0173636
CMTM5	1.0427	2.06008	0.912736	4.74821	0.0364895	0.0948282
KANSL1-AS1	1.04349	2.0612	1.91441	10.0255	0.00317301	0.013967
WDR45	1.04426	2.06231	5.30998	41.7752	1.81561e-07	4.9785e-06
DTNA	1.0443	2.06236	5.44931	49.6838	3.12207e-08	1.14616e-06
TMEM143	1.04451	2.06266	2.03539	12.6646	0.00108469	0.00582432
SGSH	1.04501	2.06338	5.38528	20.9933	5.52648e-05	0.000519055
MGST3	1.04513	2.06355	8.11216	12.821	0.00102016	0.00554334
HOXC10	1.04563	2.06426	1.04924	5.88294	0.0208563	0.0617622
FLT3LG	1.04685	2.06601	1.48623	7.74664	0.00858043	0.0308159
CCDC136	1.04686	2.06602	5.30015	34.4958	1.09254e-06	2.17996e-05
DAAM1	1.04713	2.06642	6.24325	42.8284	1.42113e-07	4.05171e-06
JUP	1.04825	2.06802	5.35162	61.5422	2.98775e-09	1.54231e-07
LOC100506746	1.04836	2.06818	2.09493	5.84545	0.0209032	0.0618743
ZC4H2	1.04869	2.06865	3.4511	15.7086	0.000342642	0.00230177
ARHGEF10L	1.04898	2.06907	4.25723	30.6399	3.0658e-06	5.00368e-05
BMP4	1.0498	2.07024	2.46123	11.9422	0.0014443	0.00737298
YPEL2	1.05005	2.0706	4.35766	33.2161	1.52827e-06	2.80312e-05
C19orf57	1.0503	2.07095	1.68915	7.2097	0.011208	0.0379769
VIM	1.05095	2.07189	9.81167	68.2466	9.00075e-10	5.65264e-08
MYO1E	1.05241	2.07399	6.40132	49.05	3.57237e-08	1.2778e-06
ANXA2R	1.05395	2.0762	1.11711	6.27455	0.017002	0.0526837
STARD4	1.0565	2.07987	3.83057	21.2731	5.04473e-05	0.000484152
NREP	1.05692	2.08049	3.06945	10.923	0.00218367	0.0103763
ITGA3	1.05765	2.08154	1.58295	5.30694	0.0272322	0.0759301
PAIP2B	1.0579	2.08189	2.92374	19.2456	9.88409e-05	0.000841352
TNKS2-AS1	1.05902	2.08352	0.69416	4.63021	0.0387425	0.0994505
KIAA1467	1.06002	2.08496	3.68965	23.4437	2.52692e-05	0.000279067
ATXN1	1.06054	2.08572	3.33472	19.0715	0.00010485	0.000885315
PREX1	1.06155	2.08717	3.52791	20.0047	7.65926e-05	0.000684462
LPXN	1.06208	2.08793	1.30508	4.16328	0.0488298	0.118958
SHF	1.06236	2.08834	2.29357	8.87779	0.00519093	0.0206365
LTBP1	1.06249	2.08854	3.09018	23.4866	2.49334e-05	0.000275805
LINC00518	1.06274	2.08889	6.27134	31.6914	2.29964e-06	3.95202e-05
RMI2	1.06301	2.08929	5.821	29.9057	3.75835e-06	5.87371e-05
NCAM1	1.06507	2.09228	5.25896	72.1411	4.64701e-10	3.11967e-08
LINC01272	1.06599	2.0936	2.66076	8.80735	0.00535315	0.0211518
IL11RA	1.06783	2.09628	5.16903	34.0454	1.2286e-06	2.37141e-05
COL27A1	1.06903	2.09803	2.32003	12.2214	0.00129218	0.00672647
CRAT	1.07053	2.10021	1.96025	9.13177	0.00464839	0.018995
HES7	1.07074	2.10051	1.86334	5.81825	0.0211814	0.0625403
LINC00847	1.07107	2.10099	4.1642	34.2408	1.16748e-06	2.2992e-05
HLA-A	1.07131	2.10134	9.4065	26.0176	1.15288e-05	0.000147248
CCDC113	1.07322	2.10413	2.82239	16.7292	0.000237025	0.00170446
LOC100507002	1.07392	2.10514	1.97315	8.19181	0.00702516	0.0263526
GABRG2	1.07474	2.10634	1.20415	5.09963	0.0302016	0.0821531
TUBG2	1.07543	2.10736	3.18048	16.574	0.000250546	0.00178486
TULP3	1.07562	2.10762	5.88043	68.6198	8.43908e-10	5.32443e-08
SPEG	1.07659	2.10904	3.15741	19.3251	9.62182e-05	0.000823657
MLPH	1.0777	2.11067	4.94378	40.7853	2.29297e-07	6.03229e-06
LYSMD4	1.07827	2.1115	1.20343	6.36877	0.0162556	0.050915
CCDC28A	1.07959	2.11343	5.53174	46.5754	6.10699e-08	1.9863e-06
CUL7	1.08016	2.11426	3.113	14.7255	0.000492639	0.00309386
GLIS2	1.0808	2.11521	4.77011	30.1884	3.47382e-06	5.52406e-05
NICN1	1.08083	2.11525	3.09666	13.6597	0.000737304	0.00426304
AHCYL2	1.08086	2.1153	2.06754	11.6346	0.00163427	0.00816792
SLC25A36	1.0811	2.11565	6.64529	83.3277	7.90402e-11	6.56805e-09
BTN2A2	1.08113	2.11569	4.62729	26.1985	1.09248e-05	0.000140855
PKM	1.08127	2.1159	9.15946	47.7413	4.73387e-08	1.61283e-06
ARHGDIB	1.08176	2.11662	2.4823	15.5832	0.000358718	0.00239008
RGS12	1.08195	2.1169	4.30089	31.4259	2.47168e-06	4.18436e-05
MLLT3	1.08249	2.11769	4.22531	41.259	2.04985e-07	5.48827e-06
IQCK	1.08304	2.11849	3.67475	31.7278	2.27703e-06	3.92305e-05
PNMA3	1.08349	2.11915	0.963879	4.81582	0.0348546	0.0914514
SLC19A2	1.08465	2.12087	5.34417	5.42424	0.0256942	0.0727079
ZNF572	1.08529	2.1218	2.14045	9.54453	0.00389199	0.0164721
OCA2	1.08686	2.12411	4.74401	51.898	1.96563e-08	7.63181e-07
ZNF580	1.08713	2.12451	5.25692	24.7897	1.66881e-05	0.000198278
HRASLS	1.08773	2.12539	2.08921	16.0939	0.000297838	0.00204903
CAHM	1.08826	2.12618	1.70693	6.94346	0.0124047	0.0410717
BAIAP2-AS1	1.08848	2.1265	3.33937	18.0252	0.00015019	0.00118124
ZC3H12A	1.08887	2.12708	1.80354	5.63033	0.0232159	0.0672162
CD274	1.09106	2.1303	1.37292	5.60249	0.023535	0.0678373
OSCP1	1.0915	2.13095	2.29275	10.6583	0.00243567	0.0113694
ZNF490	1.09171	2.13127	2.4165	12.6278	0.00110047	0.00589574
RAB5B	1.09176	2.13134	7.99465	95.1747	1.44399e-11	1.66768e-09
ZNF385A	1.09243	2.13232	1.72759	10.5197	0.00257994	0.0119024
IFT81	1.09327	2.13357	3.98342	27.5179	7.41565e-06	0.000103334
L3MBTL3	1.09532	2.1366	1.7437	9.06363	0.00478772	0.019413
BST2	1.09554	2.13692	4.20992	17.9923	0.000151911	0.0011898
PEX11B	1.09562	2.13705	3.4382	27.8988	6.64152e-06	9.4282e-05
C7orf60	1.09563	2.13707	4.8765	46.2186	6.60694e-08	2.10968e-06
LINC01604	1.09588	2.13743	3.12001	18.0197	0.000150473	0.00118235
KDM7A	1.09758	2.13995	3.46639	34.136	1.19987e-06	2.3466e-05
IGSF8	1.09962	2.14298	4.2653	48.4667	4.04765e-08	1.41895e-06
ATP7A	1.09994	2.14345	3.07986	26.4686	1.00845e-05	0.000132401
IER3	1.10088	2.14485	10.7775	39.8506	2.86671e-07	7.23472e-06
2003-03-01	1.10195	2.14644	1.84379	7.27504	0.0106403	0.0365071
ZNF76	1.10337	2.14856	5.04248	73.4581	3.73658e-10	2.5461e-08
SERPINB6	1.10354	2.14881	3.62794	34.0751	1.2191e-06	2.36704e-05
ZNF846	1.10414	2.1497	0.998679	5.78061	0.0215728	0.0634702
RARA-AS1	1.10418	2.14976	0.721319	4.17009	0.0486555	0.11864
FEZ1	1.10449	2.15023	2.92897	18.6318	0.000121829	0.000994186
TMEM59	1.10582	2.15221	7.56525	81.5741	1.03144e-10	8.36697e-09
ISG20	1.10743	2.15461	6.12588	64.2538	1.82092e-09	1.02121e-07
EMP1	1.10829	2.1559	7.25637	12.3571	0.00122449	0.00643555
GAB2	1.10923	2.1573	7.32579	33.5997	1.38103e-06	2.59238e-05
HAGH	1.10996	2.1584	5.72605	40.3565	2.53943e-07	6.54202e-06
HAS2	1.11054	2.15927	3.92814	33.4057	1.45354e-06	2.70244e-05
CTIF	1.11069	2.15949	3.35493	19.5984	8.77522e-05	0.000764634
PIK3R3	1.11189	2.16129	5.47146	23.8775	2.20821e-05	0.000251197
DNAL4	1.11214	2.16167	4.8852	63.6332	2.03693e-09	1.10156e-07
ZNF204P	1.11338	2.16352	1.08174	6.24571	0.0175421	0.0540745
DNM1	1.11657	2.16831	1.84517	10.1507	0.00312414	0.0138009
ZNF358	1.11775	2.17008	5.17276	26.7098	9.39186e-06	0.000124992
BPHL	1.11883	2.17171	4.47621	34.325	1.14216e-06	2.26309e-05
HAS2-AS1	1.1192	2.17226	2.6491	18.7291	0.000117834	0.000967373
PQLC3	1.11928	2.17239	2.67973	9.88513	0.00336691	0.0146408
GNAS-AS1	1.12025	2.17385	1.64639	11.9373	0.00144715	0.00737816
PRKCZ	1.12182	2.17622	3.13672	22.5666	3.32994e-05	0.000347455
HCG4	1.12322	2.17832	2.04902	8.38974	0.00643345	0.0245039
MATN4	1.12344	2.17866	1.09778	4.97098	0.0326182	0.0868544
SSR4P1	1.1239	2.17935	1.14018	4.20544	0.047761	0.117129
VLDLR	1.12436	2.18006	3.87468	26.033	1.14761e-05	0.000146852
PLXNB3	1.12448	2.18023	1.59751	9.54317	0.00389426	0.0164765
SPSB3	1.12497	2.18097	4.53176	27.2284	8.06755e-06	0.000110943
ADCK3	1.12511	2.18118	5.46758	52.0177	1.91774e-08	7.53167e-07
KDM4C	1.12573	2.18212	3.11703	13.3496	0.000830707	0.00470227
ERO1A	1.12637	2.18309	6.99254	33.6275	1.37098e-06	2.57707e-05
ZFYVE1	1.12667	2.18354	5.95342	50.6789	2.53209e-08	9.61206e-07
UBALD2	1.128	2.18555	7.29515	54.216	1.22654e-08	5.23989e-07
LRRC3	1.12896	2.18701	1.99778	6.08486	0.0186195	0.0566526
FXYD6	1.12897	2.18703	1.0824	6.96036	0.0123075	0.0407895
SARAF	1.13039	2.18917	7.58326	101.479	6.22212e-12	8.4795e-10
ADPRM	1.1337	2.19421	3.13723	19.2777	9.77724e-05	0.000833298
PPP1R3E	1.13468	2.1957	3.43186	25.8597	1.20849e-05	0.000152352
OCEL1	1.13508	2.19631	3.83781	17.0082	0.000214615	0.00157755
LINC01521	1.13516	2.19642	3.48183	15.4436	0.000377561	0.00248207
PCOLCE	1.13548	2.19691	2.1311	4.13804	0.0494823	0.120076
2006-09-01	1.13557	2.19705	6.19755	110.003	2.11713e-12	3.51857e-10
DNASE2	1.13956	2.20313	5.81026	63.575	2.05856e-09	1.10886e-07
DBIL5P	1.13974	2.20342	1.14367	4.35892	0.0440826	0.109989
CLK1	1.1398	2.2035	4.38151	24.6136	1.7609e-05	0.000206875
SLC12A7	1.14023	2.20416	3.26416	20.7929	5.90144e-05	0.000547853
EDARADD	1.14066	2.20481	1.34376	9.24631	0.00442389	0.0182472
GPR176	1.14167	2.20636	2.34029	9.12233	0.00466743	0.0190614
TTC30A	1.14196	2.2068	2.322	14.9775	0.000448514	0.00286293
HIBADH	1.14217	2.20713	3.80987	4.95697	0.0324494	0.086608
TXNDC16	1.14304	2.20846	1.57014	8.65841	0.00588304	0.0228311
PPARGC1A	1.14442	2.21056	5.79811	21.6156	4.51476e-05	0.000442005
PRSS56	1.14494	2.21137	1.75759	4.96427	0.0327281	0.0870449
SDHAF4	1.14557	2.21234	1.67139	10.5925	0.00250312	0.0116302
S100A10	1.14608	2.21312	5.34869	21.4376	4.78232e-05	0.000463538
TOM1L2	1.14659	2.2139	4.04534	50.4469	2.65818e-08	1.00071e-06
SEPT7P2	1.14763	2.21549	1.49989	7.17547	0.0111398	0.0378022
EFNB3	1.14806	2.21616	3.24278	12.4638	0.0012351	0.0064763
TMEM59L	1.14838	2.21664	0.716337	6.11969	0.0183105	0.0559495
SEZ6L2	1.14956	2.21846	5.06853	30.6292	3.07488e-06	5.01249e-05
MNX1	1.15066	2.22015	5.00583	34.7101	1.03346e-06	2.08036e-05
HLA-C	1.15103	2.22072	6.09473	85.7892	5.47624e-11	4.81485e-09
AK9	1.15298	2.22372	1.26603	7.47298	0.00971736	0.0339908
LOC729603	1.15311	2.22392	1.04348	4.41451	0.0428283	0.107608
C3orf67	1.15525	2.22722	2.32877	16.6144	0.000246951	0.00176294
PLEKHA2	1.15539	2.22745	5.60062	79.6966	1.37778e-10	1.06081e-08
CH17-340M24.3	1.1559	2.22823	1.81418	9.70636	0.00363235	0.0155862
TMEM79	1.15623	2.22874	3.76558	32.2846	1.95938e-06	3.44547e-05
EHD2	1.15658	2.22928	4.21052	21.2554	5.07388e-05	0.000486607
ZSCAN16-AS1	1.15827	2.23189	4.32206	34.0487	1.22755e-06	2.37141e-05
RFX3	1.15865	2.23248	3.93853	28.2044	6.08252e-06	8.79128e-05
LPIN3	1.15922	2.23336	5.17874	30.7913	2.94055e-06	4.82817e-05
TRIM63	1.16026	2.23498	7.61243	66.2165	1.28333e-09	7.60272e-08
FAM46C	1.16079	2.23579	2.1511	9.09646	0.00472005	0.0192129
BCL6	1.16211	2.23785	3.56279	21.06	5.40747e-05	0.000510339
SEC31B	1.16329	2.23967	2.22921	9.82594	0.00345242	0.0149755
CTBS	1.16401	2.24079	3.45465	26.1759	1.09983e-05	0.000141534
CTC-338M12.4	1.16459	2.24169	2.32536	12.4219	0.00119351	0.00630276
LINCR-0002	1.16485	2.24211	4.84787	44.5083	9.68253e-08	2.9323e-06
NBR2	1.16513	2.24253	1.31808	5.24748	0.0280498	0.077499
CHCHD6	1.16555	2.24319	6.24273	52.427	1.76307e-08	7.02546e-07
SLC25A23	1.16573	2.24347	3.55663	21.0977	5.34122e-05	0.000506673
FBLN1	1.16583	2.24362	2.69108	18.1565	0.000143502	0.001137
GRN	1.16621	2.24422	7.28959	70.2531	6.38276e-10	4.10303e-08
VKORC1	1.16674	2.24504	7.41288	49.1407	3.5039e-08	1.2576e-06
CLMN	1.16698	2.24541	3.05076	11.3813	0.00181076	0.00891511
ELMSAN1	1.16836	2.24757	4.41347	19.6025	8.76292e-05	0.000764051
ATP6V1E2	1.16837	2.24758	2.26985	11.9577	0.00143538	0.00733461
TFPI	1.16888	2.24837	3.75341	19.552	8.91315e-05	0.000774502
CTSV	1.16958	2.24947	4.76945	30.7114	3.00595e-06	4.91778e-05
EGLN3	1.16962	2.24952	1.29468	6.11578	0.0183449	0.0560297
PLEKHH2	1.17063	2.25109	2.65103	12.8689	0.00100124	0.0054514
SREBF2	1.17117	2.25195	7.29276	116.281	9.96164e-13	1.8101e-10
ALDH2	1.17283	2.25454	6.26873	87.2245	4.43672e-11	4.1699e-09
CDKN2D	1.17409	2.25651	5.47865	40.7048	2.33722e-07	6.09018e-06
CD68	1.17426	2.25678	5.30164	67.7298	9.84471e-10	6.1262e-08
LOC115110	1.17428	2.2568	2.72901	17.2851	0.000194588	0.00145546
FOSL2	1.17501	2.25794	3.10302	16.3045	0.000276029	0.00192711
RTN2	1.177	2.26107	2.3269	11.5259	0.00170763	0.00849016
FOXN3	1.17906	2.26429	5.87336	86.1883	5.16355e-11	4.59927e-09
PTPRF	1.17967	2.26525	6.18615	65.3612	1.49343e-09	8.58752e-08
ZNF419	1.18024	2.26614	5.30441	46.6816	5.96605e-08	1.94977e-06
PAXIP1-AS1	1.18158	2.26825	3.30228	34.1298	1.2018e-06	2.3466e-05
FBXL7	1.18462	2.27304	5.20703	78.5563	1.64653e-10	1.22617e-08
POLD4	1.18491	2.2735	4.04274	35.6014	8.21749e-07	1.72289e-05
RPLP0P2	1.18535	2.27418	3.46046	19.8347	8.10668e-05	0.000715994
TTLL1	1.18756	2.27768	1.42097	7.70922	0.00872709	0.0312594
C14orf132	1.18759	2.27772	4.67427	51.9347	1.95082e-08	7.6177e-07
JMY	1.18775	2.27798	3.63566	21.5103	4.67115e-05	0.000456006
DOK3	1.18821	2.2787	3.00471	22.672	3.22052e-05	0.000339437
PLA2G6	1.18864	2.27938	1.08245	7.07965	0.0116445	0.0391735
RDH8	1.18915	2.28018	2.25306	17.5264	0.000178752	0.00135863
SERPINF1	1.19344	2.28697	6.5852	67.5249	1.02022e-09	6.31978e-08
GOLGA8A	1.19386	2.28764	5.02672	22.7714	3.12084e-05	0.000331236
HLA-F	1.19529	2.28991	4.0294	4.96222	0.0323634	0.0864802
ACSS2	1.19553	2.2903	2.70392	20.4583	6.58891e-05	0.000601431
PPP4R4	1.19671	2.29217	0.774332	4.9718	0.0326048	0.08684
LEPROTL1	1.19711	2.29279	7.21683	109.18	2.34263e-12	3.82836e-10
RAB11FIP5	1.19735	2.29317	6.51383	34.5386	1.08044e-06	2.16215e-05
C1QTNF1	1.19751	2.29344	2.39584	8.598	0.00586814	0.02279
EVL	1.19862	2.29521	2.90939	25.9603	1.17275e-05	0.000149418
ARFGEF3	1.19899	2.29579	3.11379	20.1481	7.30219e-05	0.000657293
TM4SF19	1.20013	2.2976	3.96601	30.4341	3.24514e-06	5.22134e-05
ZNF395	1.20111	2.29917	7.08987	36.8167	6.04044e-07	1.32559e-05
C22orf23	1.20126	2.29941	0.611135	4.45087	0.042029	0.105971
ZNF792	1.20164	2.30001	1.01646	7.59692	0.00918357	0.0324821
OLFM1	1.20181	2.30028	3.46775	13.8195	0.000693596	0.00405331
TGFB2	1.20202	2.30062	1.06196	4.90225	0.0337622	0.089284
SLC1A4	1.20259	2.30153	8.93865	35.8642	7.68472e-07	1.63381e-05
KIFC2	1.20338	2.30279	3.33523	18.2909	0.00013699	0.00109404
S100A2	1.20656	2.30787	3.26568	18.7864	0.000115549	0.000952053
HSPA12A	1.2077	2.30968	4.36367	62.0386	2.72597e-09	1.41253e-07
TMEM38A	1.20854	2.31103	2.22723	11.008	0.00210877	0.0100978
PRX	1.20979	2.31304	0.941932	5.14427	0.0295335	0.0808037
DDR1	1.21048	2.31415	3.10519	13.1256	0.000905972	0.00502507
ASGR1	1.21149	2.31576	0.923216	5.70933	0.0226782	0.0659395
CELSR3	1.21171	2.31613	2.27479	12.3357	0.00123493	0.0064763
AMOT	1.21261	2.31756	4.93066	66.8222	1.15358e-09	6.98711e-08
RFX2	1.21336	2.31877	2.12504	13.9687	0.000655284	0.00387596
BTG2	1.21352	2.31903	1.30296	7.5415	0.00964206	0.0337794
PRELID2	1.21456	2.32071	4.05839	22.7643	3.12793e-05	0.000331473
VANGL2	1.21484	2.32114	5.56325	8.42112	0.00634467	0.0242403
EVC	1.21888	2.32766	0.802007	5.34386	0.0267376	0.0750215
ATG16L2	1.21942	2.32853	4.12903	30.4769	3.20696e-06	5.18439e-05
NAALAD2	1.21966	2.32892	1.65484	10.1446	0.0030178	0.0134445
RGS10	1.22141	2.33174	4.80749	31.6157	2.34739e-06	4.01383e-05
LINC01270	1.2218	2.33237	1.53297	7.96035	0.0077921	0.0286074
PBLD	1.22253	2.33356	1.99029	14.1154	0.000619774	0.00370776
NCKIPSD	1.22278	2.33396	3.24432	27.3517	7.78284e-06	0.00010768
ANKRD34A	1.223	2.33432	0.83094	6.78026	0.0133867	0.0437282
KCNN1	1.22385	2.33569	1.07697	5.97881	0.0195959	0.0588923
TM7SF2	1.22426	2.33636	2.83333	15.786	0.000333102	0.00225286
KIF3C	1.22477	2.33718	4.39593	37.618	4.94563e-07	1.13807e-05
IDH1-AS1	1.22644	2.33989	3.14597	37.1075	5.61608e-07	1.25115e-05
CATIP-AS1	1.22646	2.33992	0.529756	5.44025	0.0258539	0.0730839
PAN3-AS1	1.22707	2.34091	1.14638	7.29368	0.0105495	0.0362502
TNKS1BP1	1.2273	2.34128	2.88068	37.122	5.59579e-07	1.25115e-05
TMEM53	1.23256	2.34983	3.84677	34.1632	1.19137e-06	2.33899e-05
SRP14-AS1	1.23468	2.35329	2.3482	20.7324	6.01986e-05	0.000556572
TM4SF18	1.23504	2.35388	0.335264	4.25968	0.0464236	0.114654
LOC152225	1.236	2.35545	1.94619	8.12686	0.00723184	0.0270015
PSMG3-AS1	1.24039	2.36263	0.559434	6.32943	0.0165628	0.0515809
JPH4	1.2405	2.36281	0.508465	6.24679	0.0175332	0.0540593
DDX58	1.24431	2.36905	2.1178	13.9955	0.000648629	0.00384494
RNF24	1.245	2.37019	5.05155	26.5551	9.83014e-06	0.000129686
LINC00926	1.24516	2.37044	2.21107	16.7279	0.000237133	0.00170446
ATG10	1.24532	2.37071	3.38085	21.0959	5.34439e-05	0.000506673
ASNS	1.24588	2.37163	7.4089	66.1684	1.29427e-09	7.60272e-08
FRAT1	1.24624	2.37223	2.79371	10.4249	0.00268374	0.0122773
HIST2H2BE	1.25005	2.37849	3.41367	22.1241	3.83398e-05	0.00038934
KIAA1715	1.2511	2.38023	6.34482	63.0204	2.27697e-09	1.20274e-07
ENO1	1.2512	2.38039	11.4293	77.2138	2.03559e-10	1.47559e-08
DENND2D	1.25231	2.38222	3.27583	24.8318	1.64758e-05	0.000196269
LOC101926963	1.25304	2.38342	1.37909	10.2109	0.00304731	0.0135405
VASN	1.25544	2.38741	3.4802	9.25877	0.00440016	0.0181713
ALOX12-AS1	1.25576	2.38793	0.789243	5.44048	0.0254888	0.0722464
HOXA11-AS	1.25661	2.38934	1.85159	11.356	0.00182944	0.00898112
SIRT4	1.25684	2.38971	0.946056	5.5024	0.0247219	0.0704244
APOBEC3F	1.25766	2.39107	1.05569	5.66203	0.0228584	0.0663925
PGAM1	1.25987	2.39475	4.30241	10.9494	0.00216006	0.0102964
PIK3CD-AS2	1.26139	2.39727	4.15845	50.5371	2.6084e-08	9.84687e-07
RAB3B	1.2629	2.39978	2.83301	8.60585	0.0058479	0.0227301
HBE1	1.26598	2.40491	2.19132	9.43507	0.0040788	0.0171139
DNAJB5	1.26642	2.40563	1.82721	8.87094	0.00520648	0.0206891
PTPRH	1.26662	2.40597	1.64144	9.93596	0.00329527	0.0143982
TP53	1.26991	2.41147	4.53011	34.9447	9.72664e-07	1.97843e-05
ARSG	1.27135	2.41387	2.14972	15.3577	0.000389691	0.00253979
SAMD4A	1.27141	2.41398	3.37821	26.7417	9.30418e-06	0.00012424
SDHAP3	1.27249	2.41579	1.68712	14.5098	0.000534098	0.00329841
CA11	1.27293	2.41651	2.08239	15.5832	0.000358712	0.00239008
RIPK4	1.27383	2.41803	7.24769	101.99	5.82139e-12	8.09529e-10
IQSEC2	1.27398	2.41828	2.10102	10.576	0.00252024	0.0116959
ST6GAL1	1.27836	2.42563	5.52169	54.2785	1.21125e-08	5.19085e-07
LOC728743	1.27875	2.42629	1.40845	8.34528	0.00656157	0.0248683
GPC3	1.27988	2.42819	0.833401	5.38047	0.0266234	0.0747473
DSC3	1.28006	2.42849	0.0643846	4.95811	0.0332797	0.088168
GPR158	1.28067	2.42951	2.59854	26.6221	9.6378e-06	0.000127395
INAFM2	1.28165	2.43117	3.82798	49.6789	3.1253e-08	1.14616e-06
FBXL20	1.28287	2.43323	4.02967	12.2396	0.00128286	0.00669327
CTB-178M22.2	1.28322	2.43381	1.96157	13.0336	0.000938968	0.00517648
LRAT	1.28355	2.43438	2.39337	15.1768	0.000416585	0.00268808
ARSA	1.28406	2.43523	4.16358	49.5641	3.20228e-08	1.16375e-06
SPATA20	1.2846	2.43614	4.14498	44.6415	9.3956e-08	2.85811e-06
CHAC1	1.28486	2.43658	4.47978	19.0922	0.000104116	0.000879664
PLEKHB1	1.28627	2.43897	3.93729	27.2386	8.04351e-06	0.000110836
MAML3	1.28668	2.43966	2.51338	21.6228	4.50424e-05	0.000441825
LOC100270746	1.28697	2.44015	2.53633	28.1177	6.23589e-06	8.96442e-05
TMC8	1.2883	2.44241	1.58383	10.0538	0.00313535	0.013837
ZNF256	1.29246	2.44945	1.45911	10.7563	0.00233899	0.0109841
PPM1M	1.29285	2.45011	1.12055	6.57547	0.0147394	0.0471964
PHF21A	1.29302	2.45041	4.86024	46.2672	6.53632e-08	2.09593e-06
GPR153	1.29368	2.45152	5.18202	94.5171	1.58025e-11	1.80972e-09
PLCXD1	1.29745	2.45793	6.93987	5.87032	0.0206524	0.0612917
JAG2	1.29817	2.45917	1.98359	13.3229	0.000887816	0.00495056
TMEM86A	1.29889	2.4604	1.91311	16.8217	0.000229329	0.00165974
CHGB	1.29919	2.4609	0.336064	5.55411	0.0244546	0.0698966
HLF	1.30046	2.46307	1.97929	14.815	0.00047646	0.00301308
PYGB	1.30186	2.46547	7.27681	47.4092	5.08813e-08	1.70791e-06
TCN1	1.30258	2.4667	0.236327	4.93503	0.0328111	0.0872146
FAM184A	1.30391	2.46896	1.66518	10.9556	0.00215456	0.0102738
ABCA5	1.30401	2.46914	3.45838	48.4518	4.06068e-08	1.41895e-06
ABCA2	1.30402	2.46916	1.90153	11.3444	0.0018381	0.00901457
MAGEB6	1.30479	2.47048	0.470969	5.32232	0.0270249	0.0755787
ATHL1	1.3055	2.47169	2.52382	14.8009	0.000478967	0.00302267
OLFML2B	1.3059	2.47238	0.539464	4.16639	0.0487501	0.118828
SBK1	1.30603	2.47259	1.82083	8.59199	0.00588368	0.0228311
ZNF836	1.30652	2.47344	0.679003	4.18141	0.048367	0.118254
C9orf9	1.30788	2.47577	1.68533	9.70781	0.00363011	0.0155818
CCDC163P	1.31045	2.48019	0.582164	4.26214	0.0463641	0.114549
KDM4B	1.31244	2.48362	4.76049	60.7954	3.4328e-09	1.7456e-07
PAQR6	1.31264	2.48395	3.54682	29.732	3.94521e-06	6.11664e-05
OLIG1	1.3148	2.48768	0.476145	7.2489	0.0107691	0.0368469
DENND3	1.31567	2.48918	0.92822	8.03496	0.00753551	0.0278908
FAM122C	1.31633	2.49031	0.214052	5.33394	0.0272397	0.0759301
KAZALD1	1.31704	2.49154	0.391179	5.46463	0.025547	0.0723815
DDHD2	1.31722	2.49186	4.26372	44.1173	1.0579e-07	3.15471e-06
AAMDC	1.31791	2.49304	5.06834	89.7074	3.10064e-11	3.10578e-09
PDE4DIP	1.31873	2.49447	5.50777	52.701	1.66693e-08	6.74091e-07
LOC101930071	1.31926	2.49538	0.976616	7.70262	0.00875321	0.0313258
TRPM3	1.31953	2.49585	0.461273	4.65988	0.0381619	0.0983491
LOC550113	1.31992	2.49652	0.475142	5.56887	0.0242792	0.0694683
C1orf226	1.32287	2.50164	0.96115	6.55092	0.0149112	0.0476236
ENTPD3-AS1	1.32313	2.50209	1.12125	9.26282	0.00439248	0.0181616
MAGEL2	1.32517	2.50562	0.948279	4.22757	0.0476627	0.116951
HSD17B7	1.32548	2.50617	3.53391	7.89633	0.00801975	0.0292306
LINC01481	1.32624	2.50748	2.51433	22.9036	2.99339e-05	0.000321416
DNASE1L1	1.32665	2.5082	2.52934	24.621	1.75689e-05	0.000206583
HDAC11	1.32675	2.50837	3.06734	25.4787	1.35472e-05	0.000167381
C20orf96	1.32779	2.51017	2.94103	17.7099	0.000167627	0.00129063
LINC01158	1.33064	2.51515	2.77463	19.5568	8.89874e-05	0.000773912
PHACTR1	1.33144	2.51653	5.03291	40.7187	2.32956e-07	6.09018e-06
MYO1D	1.33171	2.51701	6.32368	90.702	2.69148e-11	2.77875e-09
ST3GAL1	1.33421	2.52137	5.34225	63.8479	1.95931e-09	1.07667e-07
HK1	1.33444	2.52177	8.12068	118.189	7.97238e-13	1.55211e-10
HIST1H1C	1.33472	2.52227	5.35202	78.2994	1.71438e-10	1.26976e-08
ACSL5	1.33729	2.52676	0.287108	5.39533	0.0264298	0.0743415
PCYOX1L	1.33733	2.52683	1.91197	8.23352	0.00689577	0.0259816
PALM	1.3377	2.52747	3.40641	28.1401	6.19594e-06	8.92581e-05
FAM69B	1.3401	2.53168	6.10917	64.1151	1.867e-09	1.03851e-07
MFGE8	1.34058	2.53254	6.06638	78.7708	1.59202e-10	1.19868e-08
TIMM23B	1.34143	2.53402	0.875872	5.10154	0.0305603	0.0827875
ZNF606	1.34145	2.53405	0.646211	7.04368	0.0118403	0.0396752
MPI	1.34162	2.53435	6.33021	60.6838	3.50515e-09	1.77577e-07
PDK3	1.34306	2.5369	6.25241	99.5893	7.97428e-12	1.03499e-09
TIAM2	1.34606	2.54217	1.59188	13.4977	0.000830867	0.00470227
KCNH3	1.34973	2.54865	0.671238	5.75103	0.021886	0.0642218
LGALS3	1.3533	2.55496	7.07762	24.8914	1.61795e-05	0.000193756
OBSL1	1.3542	2.55655	5.53614	79.715	1.37386e-10	1.06081e-08
SNTA1	1.3551	2.55815	4.93662	45.0278	8.61353e-08	2.6618e-06
ARRDC4	1.35713	2.56175	1.49119	6.72412	0.0137436	0.0446129
PNPLA7	1.35739	2.5622	0.557283	4.41679	0.0427775	0.10752
GM2A	1.35764	2.56266	5.22204	32.4028	1.89816e-06	3.3595e-05
PFKL	1.35834	2.56389	5.60406	76.3421	2.33943e-10	1.68687e-08
HMGN3-AS1	1.36172	2.56991	0.526834	5.6812	0.0229894	0.0666735
TKFC	1.36206	2.57052	3.10454	32.0574	2.08296e-06	3.62999e-05
MAFF	1.36213	2.57064	5.85241	70.2996	6.33267e-10	4.09012e-08
LINC00871	1.36534	2.57636	1.30995	10.5855	0.00261191	0.011997
APBB3	1.36638	2.57823	2.21967	11.0358	0.00208488	0.0100045
DHRS2	1.37082	2.58618	5.72796	46.9	5.68682e-08	1.87198e-06
POU3F3	1.37121	2.58687	3.6467	46.9152	5.66787e-08	1.87026e-06
CEP112	1.37134	2.5871	2.41608	16.3732	0.000269282	0.00189067
PTPRM	1.37318	2.59042	5.47577	142.574	5.77364e-14	1.96708e-11
RTCA-AS1	1.37515	2.59395	1.87433	15.2169	0.000439487	0.00281586
FUK	1.37606	2.59559	2.90095	35.0144	9.55339e-07	1.94609e-05
LDOC1	1.37647	2.59632	1.19124	4.43578	0.0423587	0.106664
IKZF2	1.3774	2.598	2.29653	11.1288	0.002007	0.00968877
PLXNA3	1.3786	2.60016	2.35883	12.8888	0.000993473	0.00541562
KCNJ10	1.37892	2.60074	1.19911	5.49912	0.024762	0.0704943
SERPINE1	1.37982	2.60235	3.74891	9.8839	0.00336866	0.0146438
THBS3	1.3809	2.60431	2.82854	13.0744	0.000924188	0.00510947
DNASE1	1.38094	2.60438	2.10395	18.934	0.000109872	0.000920308
FLNB	1.38202	2.60634	6.94962	134.089	1.37805e-13	3.83266e-11
FHIT	1.38209	2.60645	1.34886	10.7817	0.00231455	0.0108843
IRAIN	1.3838	2.60954	2.20483	20.2217	7.89738e-05	0.000702087
EPHB2	1.3838	2.60955	1.12208	4.61308	0.0386577	0.0992516
CDKL3	1.38483	2.61141	1.09657	6.1234	0.0185907	0.0566198
PTGES	1.38605	2.61362	4.84404	28.3382	5.8536e-06	8.53186e-05
KU-MEL-3	1.38618	2.61385	4.58534	78.8724	1.56688e-10	1.19293e-08
PKIA	1.38627	2.61402	3.32999	64.313	1.80163e-09	1.01457e-07
PTCH1	1.38648	2.61439	2.51948	21.9561	4.04594e-05	0.000405427
MXI1	1.38896	2.6189	6.68888	105.385	3.76564e-12	5.63936e-10
THEMIS2	1.39198	2.62439	1.88336	13.6928	0.000728029	0.00421836
RNF19A	1.39445	2.62888	4.11382	52.2444	1.83038e-08	7.23027e-07
BISPR	1.39492	2.62974	0.241802	5.08525	0.030809	0.0833066
NCAM2	1.39776	2.63491	2.34354	19.2836	9.75759e-05	0.000833186
C14orf37	1.40098	2.64081	1.42811	10.6323	0.00256235	0.0118475
BLACAT1	1.40302	2.64455	0.779319	6.76606	0.0137459	0.0446129
RECK	1.40415	2.64662	1.31899	6.38553	0.0161266	0.0505574
HILPDA	1.40419	2.64669	8.3829	30.306	3.36231e-06	5.39712e-05
SLC16A4	1.40562	2.64931	2.4738	19.6325	8.67524e-05	0.000758323
PTGES3L	1.40604	2.65008	1.80924	21.4631	4.74295e-05	0.000461033
HBP1	1.40678	2.65146	5.67374	88.07	3.92384e-11	3.79249e-09
PTP4A3	1.40807	2.65382	2.54769	19.7642	8.30013e-05	0.000730278
WDR54	1.40872	2.65502	7.00346	71.9829	4.77121e-10	3.17181e-08
F11R	1.41093	2.65908	5.7215	113.556	1.37639e-12	2.42588e-10
HOXB8	1.41112	2.65944	1.05778	7.20277	0.0112436	0.0380595
CYGB	1.41222	2.66146	7.04366	117.523	8.61418e-13	1.58641e-10
INSIG1	1.41226	2.66153	5.98277	28.0573	6.34509e-06	9.09262e-05
LRRC16B	1.41235	2.66171	0.552084	5.9479	0.0198908	0.059524
TMEM240	1.41249	2.66196	0.340213	5.33161	0.0272709	0.0759731
JUND	1.4125	2.66198	6.88994	105.176	3.86674e-12	5.72782e-10
HDAC5	1.4127	2.66235	2.66978	24.9973	1.56674e-05	0.000189455
PGPEP1	1.41367	2.66415	5.43833	33.3958	1.45732e-06	2.70578e-05
TDRD3	1.41574	2.66796	6.11183	104.084	4.44396e-12	6.4428e-10
GALNT12	1.4161	2.66863	1.97257	14.3967	0.000557289	0.00340877
LINC01588	1.41691	2.67012	3.88413	52.473	1.74652e-08	7.02109e-07
TTTY14	1.41707	2.67042	0.216864	4.36127	0.0440288	0.109895
ZDBF2	1.41838	2.67285	3.16596	23.385	2.57364e-05	0.000283538
SERGEF	1.42176	2.67911	2.90406	25.4721	1.3574e-05	0.000167561
DLX4	1.422	2.67956	3.51177	26.1503	1.10823e-05	0.000142319
ING4	1.42349	2.68235	4.62806	66.2765	1.2698e-09	7.55672e-08
TMPRSS2	1.42402	2.68332	-0.203051	4.57904	0.0393397	0.100586
ARHGEF17	1.42441	2.68405	4.58015	80.1217	1.28983e-10	1.00444e-08
BBS1	1.42699	2.68884	2.38363	23.3249	2.62251e-05	0.000288186
GNRH1	1.42806	2.69085	-0.00221111	5.13391	0.0296871	0.0811424
PRICKLE3	1.42858	2.69182	5.25312	88.2415	3.82769e-11	3.72599e-09
CDK19	1.42901	2.69262	4.03308	65.8105	1.37886e-09	8.03039e-08
LOC285000	1.42954	2.6936	1.76214	16.2087	0.000307975	0.00211121
PDE6B	1.43095	2.69624	0.065596	4.82973	0.0346091	0.0909648
TSC22D3	1.43177	2.69777	3.66177	18.6966	0.000119152	0.000977014
KRBA1	1.4321	2.6984	3.50713	39.8298	2.88111e-07	7.24425e-06
CCDC146	1.43288	2.69986	0.475875	5.33293	0.0272532	0.0759524
PNCK	1.43513	2.70407	1.45373	5.0533	0.0309123	0.0834864
PPFIA3	1.43536	2.70449	1.6024	10.3566	0.00276142	0.0125652
ZSWIM5	1.43543	2.70462	3.99729	41.5516	1.91341e-07	5.1675e-06
JPX	1.43585	2.70542	0.481001	6.5453	0.015235	0.0483857
ABTB1	1.43763	2.70876	1.49401	9.81195	0.00347297	0.0150396
HIST1H2BD	1.4386	2.71057	4.65608	28.1766	6.13129e-06	8.84889e-05
TLE2	1.43883	2.71101	0.661396	4.60739	0.0387708	0.0994856
ZFHX2	1.43903	2.71138	1.65169	9.91417	0.00332578	0.0145175
LOC554206	1.4412	2.71546	1.72318	13.341	0.000833495	0.00471127
IGFBP5	1.44169	2.7164	4.62818	25.0026	1.56422e-05	0.000189318
LINC01518	1.44361	2.72001	0.109707	5.60879	0.0242083	0.0693672
TEC	1.44457	2.72182	0.375851	4.3997	0.0435986	0.109121
HCCAT5	1.44818	2.72863	1.025	11.4141	0.00178681	0.00881313
SPTA1	1.44818	2.72865	1.37535	11.2803	0.00188665	0.00920891
DGKE	1.44851	2.72926	2.23887	16.9304	0.000220629	0.00161046
PCNXL2	1.44897	2.73013	0.848434	9.41801	0.00410878	0.0172026
MCAM	1.45032	2.73269	6.27008	7.25177	0.0107548	0.0368339
PRKAG2-AS1	1.45041	2.73286	3.48981	31.3219	2.54276e-06	4.2834e-05
CCDC80	1.45069	2.73339	2.41061	5.20157	0.0286995	0.0788333
B4GALNT4	1.45145	2.73483	2.02311	11.7579	0.00155515	0.00782965
YPEL5	1.45384	2.73936	4.44788	47.4273	5.06818e-08	1.70541e-06
GLUL	1.45461	2.74082	7.55784	117.666	8.47196e-13	1.58159e-10
RORB	1.45643	2.74429	2.53939	11.7396	0.00156659	0.00787805
EFEMP2	1.45851	2.74824	0.414103	4.14032	0.0494229	0.119953
ADGRL3	1.45941	2.74996	0.518169	4.58615	0.0396225	0.101195
MMP24-AS1	1.45954	2.75021	5.76808	132.497	1.63024e-13	4.33262e-11
NHLRC4	1.4627	2.75623	0.925648	8.25472	0.00683099	0.0257732
UBAP1L	1.46471	2.76008	3.86182	14.7093	0.000495645	0.00310844
SLC17A7	1.46551	2.76162	0.488511	4.95648	0.032856	0.087266
OSER1-AS1	1.46765	2.76571	3.3351	22.7844	3.10805e-05	0.00033091
CPED1	1.46962	2.76948	0.890207	9.5558	0.0040068	0.0168481
ERBB2	1.47096	2.77207	0.86198	9.62382	0.00376238	0.0160682
LDHA	1.47188	2.77384	9.26531	49.6739	3.12865e-08	1.14616e-06
C14orf159	1.47229	2.77461	1.46471	10.8061	0.00229133	0.0108012
2004-09-01	1.47382	2.77757	1.99128	20.059	7.52197e-05	0.000674404
PEX11G	1.47392	2.77775	1.3735	12.4081	0.00120002	0.00632156
CLEC11A	1.47409	2.77809	2.86054	14.8397	0.000472095	0.00298687
KLF10	1.47429	2.77847	4.67565	12.316	0.00124458	0.00651851
CAMK1G	1.47454	2.77896	1.28645	5.77251	0.0216581	0.0636798
LOC401052	1.47473	2.77932	0.525094	5.54434	0.0242168	0.0693772
LOC729218	1.48013	2.78974	0.558801	4.80463	0.0354635	0.0926033
UBE2L6	1.48022	2.78992	2.46733	18.0693	0.000147907	0.00116716
P4HA1	1.48124	2.79188	6.62478	87.1628	4.47682e-11	4.17878e-09
C19orf66	1.48203	2.79341	3.21923	30.0547	3.60547e-06	5.67383e-05
SPATA7	1.48453	2.79827	1.19954	10.5915	0.00250406	0.0116302
EGR2	1.48682	2.80271	0.878944	6.98219	0.0124396	0.0411673
LAMB2P1	1.48848	2.80593	0.711999	5.00056	0.0317437	0.0852419
FCGR2B	1.48851	2.80598	0.718877	9.70417	0.00391167	0.0165348
JUN	1.48882	2.8066	6.06927	26.5225	9.92512e-06	0.000130559
RNF5P1	1.48903	2.80701	0.545485	4.86189	0.0340488	0.0897866
GTPBP2	1.48942	2.80776	5.49558	12.363	0.00122164	0.00642306
NIPSNAP1	1.49125	2.81133	6.38795	135.076	1.24258e-13	3.52789e-11
HOXA13	1.49273	2.81421	0.575933	5.74233	0.021979	0.0644011
MAPK10	1.49283	2.81441	1.52063	12.6761	0.00107977	0.00580313
COL7A1	1.49445	2.81756	1.67778	8.16966	0.00709491	0.0265703
GRTP1	1.49604	2.82068	0.45541	7.78388	0.0084371	0.030386
TDRD7	1.49649	2.82156	6.87161	29.3517	4.38974e-06	6.75208e-05
LINC00511	1.49709	2.82273	2.23053	22.1054	3.85698e-05	0.000391093
ZNF554	1.50032	2.82905	2.40057	32.0115	2.5496e-06	4.28433e-05
BZRAP1-AS1	1.50209	2.83253	0.0759424	6.38713	0.0161143	0.0505422
KLHL7-AS1	1.50538	2.839	0.745175	9.63814	0.00387013	0.0163999
TBC1D2	1.50556	2.83934	2.50558	22.2863	3.64043e-05	0.000374711
GLI1	1.51176	2.85158	1.2297	8.9237	0.00524561	0.0207993
CACNA1D	1.51436	2.85671	0.175158	5.04986	0.0309658	0.0835482
DNAH6	1.51608	2.86014	1.6154	11.9586	0.00143491	0.00733461
ZCCHC18	1.51833	2.8646	0.380934	4.16537	0.049233	0.119556
PCSK4	1.52038	2.86867	0.796835	10.0499	0.0032577	0.0142569
PINK1	1.52052	2.86894	5.49167	119.169	7.11715e-13	1.42224e-10
SULT1C2	1.52495	2.87777	2.96506	34.2525	1.16395e-06	2.29556e-05
CALCR	1.52508	2.87803	0.59924	6.63419	0.0146154	0.0468766
AOC2	1.52801	2.88388	1.21011	10.5746	0.00252172	0.0116971
C8orf37	1.53053	2.88893	0.885605	7.80858	0.00834349	0.0301285
AHSA2	1.53223	2.89232	3.29958	35.9691	7.48243e-07	1.60746e-05
LRRC75A	1.53295	2.89377	0.683034	7.07456	0.011672	0.0392272
FHL2	1.53443	2.89674	6.55223	45.4406	7.85341e-08	2.46515e-06
PCSK9	1.5345	2.89688	1.71503	11.9052	0.00153706	0.00776391
XYLT1	1.53496	2.8978	1.39078	17.5042	0.000180147	0.00136695
GLB1L	1.53538	2.89865	3.37727	30.0337	3.62661e-06	5.6821e-05
PBXIP1	1.53592	2.89974	4.45477	38.8382	3.66326e-07	8.78924e-06
NDRG4	1.5383	2.90451	2.34515	21.783	4.79401e-05	0.000464011
AMT	1.53971	2.90736	0.557307	5.40416	0.0259505	0.073281
TP53TG3D	1.54175	2.91148	1.0935	12.3859	0.00127311	0.00665261
HK2	1.5419	2.91179	8.54621	71.6042	5.08299e-10	3.36267e-08
DNHD1	1.54429	2.91661	0.765428	7.87987	0.00828517	0.0299873
NRAP	1.54507	2.91818	0.444061	4.64077	0.0385347	0.0990663
ROBO2	1.54585	2.91977	3.60458	46.5006	6.20835e-08	2.01104e-06
HYKK	1.54725	2.9226	-0.2196	4.50953	0.0412059	0.10432
FAM167A	1.5479	2.92391	2.14329	20.3349	6.86327e-05	0.000621892
NOTUM	1.54828	2.92469	0.780749	7.87995	0.00828488	0.0299873
PAM	1.54993	2.92802	5.84165	123.861	4.17665e-13	8.89366e-11
NEAT1	1.553	2.93427	9.12667	46.3074	6.47864e-08	2.08233e-06
PFKP	1.55374	2.93578	6.53543	83.8421	7.31589e-11	6.15438e-09
TLE6	1.55454	2.9374	1.99214	21.7768	4.28598e-05	0.000425604
LCP1	1.55533	2.939	1.92791	14.4504	0.000546156	0.00335271
ZNF160	1.55539	2.93912	3.43904	37.5335	5.05047e-07	1.15774e-05
RNASE1	1.55563	2.93961	3.20684	34.5211	1.08537e-06	2.16883e-05
TOB1-AS1	1.55585	2.94006	0.674211	7.50013	0.00982373	0.0342661
MLLT4-AS1	1.55874	2.94596	-0.0663736	4.45608	0.0423517	0.106664
PTPRU	1.56008	2.94871	5.19483	125.45	3.49973e-13	7.69263e-11
LINC01317	1.56233	2.95331	2.94309	33.8299	1.29997e-06	2.4882e-05
C1orf233	1.56393	2.95659	2.64963	30.1936	3.46889e-06	5.52267e-05
EPB41L4A-AS1	1.56404	2.9568	7.08757	99.1565	8.4449e-12	1.07558e-09
RXRG	1.5642	2.95713	2.41438	21.6213	4.50643e-05	0.000441825
DNAJC27-AS1	1.5663	2.96145	1.41058	7.39655	0.0100631	0.034949
B3GALT4	1.56918	2.96736	1.18608	9.52845	0.00405335	0.0170176
COL13A1	1.57062	2.97032	0.822173	4.34423	0.0444208	0.11067
C17orf100	1.57135	2.97183	1.15379	9.23457	0.00444635	0.0183177
PAQR8	1.57276	2.97474	3.44129	39.6755	2.99016e-07	7.4497e-06
FAM132B	1.57333	2.97591	3.99799	31.0792	2.71717e-06	4.5158e-05
TAGLN	1.57483	2.97901	1.43482	14.3755	0.000561761	0.00342761
ZNF749	1.57524	2.97985	0.85716	8.78253	0.00576211	0.0224617
NUPR1	1.5769	2.98328	8.48125	87.3779	4.33864e-11	4.10604e-09
KCTD11	1.57714	2.98378	2.39273	27.1507	8.25273e-06	0.000112807
RBKS	1.57799	2.98554	1.63174	18.1417	0.00015754	0.00122823
CACNA1H	1.57954	2.98874	3.10891	44.2424	1.0283e-07	3.07318e-06
LOC101928865	1.5802	2.99011	-0.234248	4.88688	0.0340241	0.0897642
YPEL3	1.58214	2.99414	3.46111	39.3036	3.2714e-07	8.07655e-06
SAT1	1.5837	2.99737	8.63816	85.1097	6.05543e-11	5.223e-09
GDPD3	1.58429	2.9986	0.586302	6.87128	0.0128291	0.0422
OLFML2A	1.58482	2.99971	2.68813	26.2549	1.07433e-05	0.000139318
MXRA7	1.58577	3.00167	4.13252	65.3817	1.48798e-09	8.58752e-08
MYH14	1.58788	3.00607	0.57593	7.02465	0.0119453	0.0399387
LPAR2	1.58872	3.00781	1.94727	16.3097	0.000275503	0.00192482
FAM167B	1.58984	3.01016	4.97815	37.9666	4.53681e-07	1.05149e-05
TSPYL2	1.58993	3.01034	2.97257	31.3937	2.49345e-06	4.21598e-05
KCNJ2-AS1	1.59044	3.01142	-0.0549437	6.37127	0.0165321	0.0515088
HMGCL	1.59103	3.01265	4.18842	97.2795	1.08526e-11	1.30884e-09
SEMA7A	1.5923	3.0153	3.48794	48.7271	3.82773e-08	1.35821e-06
PKD1L1	1.59233	3.01535	0.328295	7.59512	0.00941194	0.0331094
PEX11A	1.59445	3.01979	5.0409	103.641	4.70383e-12	6.74777e-10
ZC3H6	1.59555	3.02211	3.14536	34.0537	1.22594e-06	2.37141e-05
S100A1	1.59598	3.023	2.74579	31.5991	2.35798e-06	4.02689e-05
FN1	1.59613	3.02332	9.24854	59.8166	4.12496e-09	2.05418e-07
MAFB	1.59629	3.02365	2.89824	42.6779	1.47146e-07	4.17773e-06
PFKFB3	1.59654	3.02418	6.75007	155.285	1.69127e-14	6.58533e-12
KIAA1522	1.59857	3.02842	3.34902	19.519	9.01253e-05	0.000781315
LGI3	1.59871	3.02873	2.51882	19.6238	8.70049e-05	0.000759579
EGLN1	1.59984	3.0311	6.01781	77.7902	1.8578e-10	1.36855e-08
AGAP4	1.60144	3.03447	-0.0293664	4.94886	0.033433	0.0884881
TPPP3	1.60159	3.03478	0.107706	5.37848	0.0262826	0.0740355
C15orf27	1.60473	3.04139	0.463244	8.77603	0.00542702	0.0213818
PKHD1	1.60491	3.04176	0.447855	8.07261	0.0078292	0.0287127
SLIT1	1.60547	3.04296	0.591226	6.92567	0.0125078	0.0413228
SLC30A3	1.6075	3.04723	6.23323	47.0095	5.55211e-08	1.84547e-06
ASIC1	1.60849	3.04932	3.15009	35.7514	7.9088e-07	1.66844e-05
MAF	1.60913	3.05069	0.790238	6.82108	0.0131335	0.0430143
AQP4	1.60984	3.05218	0.935723	4.31351	0.0455837	0.113111
EPOR	1.61223	3.05723	3.14225	39.2372	3.32444e-07	8.17788e-06
LARP6	1.61291	3.05868	5.15595	59.8333	4.11205e-09	2.05418e-07
SLC25A45	1.6135	3.05994	2.00906	24.5108	1.81711e-05	0.000212381
FAXDC2	1.61486	3.06282	2.26334	18.8433	0.000113324	0.000939403
MEIS3	1.61642	3.06613	3.57593	57.9501	5.88705e-09	2.79543e-07
CACNA2D2	1.62063	3.07509	0.327968	5.52717	0.0244223	0.0698336
SYN3	1.62125	3.07642	0.86562	10.5004	0.00260071	0.0119536
HERC3	1.62261	3.07932	3.27657	14.0586	0.000633267	0.00377357
NOTCH3	1.62796	3.09076	2.22519	24.7242	1.70242e-05	0.000201394
PPM1J	1.62983	3.09476	-0.262559	4.4631	0.0421992	0.106321
RAB17	1.62984	3.0948	7.51556	66.3651	1.25013e-09	7.47224e-08
TRPM4	1.63114	3.09759	0.314282	5.85059	0.0211833	0.0625403
KDM5B	1.63121	3.09772	6.10995	119.068	7.20095e-13	1.42224e-10
ADAMTS13	1.6319	3.0992	0.784632	7.04707	0.0120741	0.040251
PRKCA	1.63191	3.09924	3.15283	26.6535	9.54886e-06	0.000126711
FGGY	1.63332	3.10227	1.51106	14.5314	0.000529779	0.00327876
CORO6	1.63432	3.10442	-0.210174	5.82127	0.0214845	0.0632241
NSG1	1.63451	3.10482	2.93473	31.4617	2.44772e-06	4.15411e-05
HLA-B	1.63609	3.10823	6.3624	27.2296	8.06486e-06	0.000110943
ATP6AP1L	1.64129	3.11946	0.11121	5.73468	0.0220611	0.0645776
TCEA2	1.64142	3.11973	2.97439	47.711	4.76511e-08	1.6184e-06
SCOC-AS1	1.64171	3.12035	1.84024	15.5151	0.00036779	0.00243549
PPP1R13L	1.64243	3.12192	2.52219	28.5686	6.45742e-06	9.23418e-05
NT5M	1.6481	3.1342	1.79787	19.8601	8.03807e-05	0.000711779
LRRC23	1.64917	3.13654	3.39812	42.163	1.65836e-07	4.61108e-06
TMEM254-AS1	1.65059	3.13961	0.573815	5.58794	0.0237036	0.0682368
LOC101927204	1.65351	3.14598	1.3665	15.4844	0.000371948	0.00245134
MIATNB	1.65447	3.14808	0.706503	6.94902	0.0123726	0.0409853
GPC5	1.65654	3.1526	2.82329	30.2684	3.39755e-06	5.44087e-05
ARHGAP9	1.65923	3.15847	0.811148	9.27516	0.00451293	0.0185639
ADCY5	1.66263	3.16594	0.234456	6.11784	0.01864	0.0566768
CRTAC1	1.66332	3.16745	2.91879	30.4549	3.22654e-06	5.2037e-05
ABLIM3	1.66466	3.1704	1.04111	5.50632	0.0246743	0.0703476
FBXL16	1.66658	3.1746	3.80668	46.8051	5.80637e-08	1.90215e-06
S100A4	1.66735	3.17631	5.5716	28.9266	4.94997e-06	7.42932e-05
HLA-H	1.66844	3.1787	1.32793	18.1717	0.000155944	0.00121928
KLC3	1.66998	3.18211	1.90623	22.0674	3.90412e-05	0.00039439
FBXL13	1.6703	3.18282	0.881768	5.33496	0.0268558	0.0752604
MAL	1.67234	3.18731	2.10886	27.5223	7.40611e-06	0.000103307
LOC728730	1.67377	3.19048	0.983308	10.8422	0.00225752	0.0106788
HSD17B6	1.6756	3.19453	1.69916	14.0219	0.000642156	0.0038132
BMF	1.6765	3.19652	3.11549	39.974	2.78299e-07	7.04955e-06
LOC100270804	1.67717	3.19801	0.0517782	4.46109	0.0418074	0.105509
C7orf13	1.67936	3.20285	0.813996	9.70337	0.00363698	0.0156011
FUT3	1.67983	3.2039	1.0385	9.6009	0.00393132	0.0165963
KIF1A	1.67992	3.20411	3.06682	44.4048	9.91165e-08	2.98181e-06
TMEM8B	1.68469	3.21472	2.82622	33.2553	1.51249e-06	2.77792e-05
MS4A15	1.68627	3.21823	5.71103	106.229	3.38452e-12	5.1825e-10
REEP6	1.6898	3.22612	1.65472	18.5679	0.000124528	0.00101197
LRRC39	1.69007	3.22673	0.753073	6.01604	0.0192469	0.058056
DMC1	1.69038	3.22742	0.166553	5.44901	0.0253817	0.0719878
SCD	1.69359	3.2346	10.5573	207.951	2.21359e-16	1.43651e-13
PNMA2	1.69853	3.2457	0.92735	11.0969	0.00203335	0.00978823
CES3	1.69976	3.24846	1.32545	13.4853	0.000788384	0.00452047
NKX2-3	1.70162	3.25267	1.12223	17.7282	0.000166558	0.00128487
MAN1B1-AS1	1.70301	3.2558	1.25327	11.8119	0.00152173	0.00769563
KCNC4-AS1	1.7055	3.26142	0.117408	7.05738	0.0123036	0.0407866
RIMS3	1.70845	3.2681	3.67547	56.9046	7.20795e-09	3.27433e-07
RGS9BP	1.7094	3.27025	0.192664	9.39225	0.00415448	0.0173636
BCAT1	1.70964	3.27078	-0.0487186	7.12398	0.0116559	0.0391923
ZBED5-AS1	1.70978	3.27111	2.62442	22.6202	3.27378e-05	0.000343193
LINC00467	1.71376	3.28015	4.1667	39.7284	2.95227e-07	7.36877e-06
FRY	1.71652	3.28642	0.423905	7.36317	0.0102182	0.0353258
SLC44A2	1.71691	3.28732	3.02641	48.0835	4.396e-08	1.52052e-06
ZNF25	1.71715	3.28786	1.89964	17.2322	0.000215179	0.00158084
NMNAT2	1.72013	3.29467	1.29099	9.41649	0.00411145	0.0172085
VWA5A	1.7302	3.31774	0.150388	4.80575	0.0350336	0.091815
KCNAB1	1.73575	3.33053	0.533284	8.37721	0.00646929	0.0246061
EEF1A2	1.7358	3.33065	2.4048	5.46194	0.0252202	0.0716341
ZSWIM4	1.73669	3.33271	1.01771	12.0195	0.0014004	0.00718819
TFEB	1.73683	3.33303	2.79258	29.3395	4.4048e-06	6.7676e-05
LOC101929450	1.73771	3.33506	3.15773	35.6855	8.04291e-07	1.69149e-05
HPCAL4	1.73814	3.33604	2.81993	36.6428	6.31032e-07	1.37375e-05
LOC100507194	1.74188	3.3447	2.71467	52.6856	1.6722e-08	6.74223e-07
GSTA3	1.74255	3.34626	-0.27614	4.9437	0.0330672	0.0877221
2001-09-01	1.74314	3.34764	0.167439	5.73945	0.0220099	0.0644779
SLC25A5-AS1	1.74674	3.35601	1.44164	17.1756	0.000202263	0.00150378
CFAP43	1.74773	3.3583	0.696962	11.1101	0.00202235	0.00974215
CHGA	1.74854	3.36019	0.131061	4.98919	0.0323223	0.086421
RIBC1	1.74879	3.36076	0.382497	5.30559	0.0276227	0.076731
KCNIP4	1.74963	3.36272	-0.300197	4.54325	0.0409859	0.103917
RPS6KA2	1.75062	3.36502	3.62621	52.4062	1.7706e-08	7.03491e-07
ZNF300P1	1.75308	3.37078	0.00962896	4.67115	0.037944	0.0978986
PNRC1	1.75405	3.37304	5.0871	80.3248	1.24992e-10	9.84623e-09
VPS37D	1.75644	3.37862	1.48204	18.8217	0.000114163	0.000944063
VSTM2L	1.75759	3.38132	0.0635004	9.30224	0.00431848	0.0179155
HLA-DMB	1.76006	3.38713	0.935703	13.88	0.00067778	0.0039711
TTC25	1.76033	3.38776	2.14778	21.7065	4.38414e-05	0.00043295
C6orf226	1.76472	3.39809	2.20157	34.6346	1.05387e-06	2.11209e-05
CA5B	1.76547	3.39984	2.36547	23.3061	2.6379e-05	0.00028875
PLOD2	1.76794	3.40566	5.5004	80.4697	1.22224e-10	9.6841e-09
CAPG	1.7747	3.42166	4.29873	5.49309	0.0248356	0.0706745
ARHGAP24	1.77533	3.42317	0.39599	8.20963	0.00696956	0.0262084
FSTL4	1.77774	3.4289	1.31883	21.1388	5.27012e-05	0.000502545
PLBD2	1.77841	3.43048	0.983958	17.2555	0.00019663	0.00146751
LUM	1.77859	3.43092	1.70265	20.2734	7.00472e-05	0.000633867
NRBP2	1.77893	3.43171	2.30587	35.1447	9.23827e-07	1.89607e-05
MATN1	1.78029	3.43496	1.58275	16.0658	0.000323999	0.00220773
ST6GALNAC2	1.78153	3.43792	5.15072	89.8242	3.04934e-11	3.10122e-09
RHPN1-AS1	1.78262	3.4405	0.713249	16.6205	0.000266334	0.00187382
ACBD4	1.7832	3.44189	1.8588	24.9353	1.59654e-05	0.00019171
HOXC-AS1	1.78651	3.4498	1.40085	13.6779	0.00073219	0.00423706
LOC100507564	1.78706	3.45112	1.37626	15.6102	0.000355195	0.00237284
ATP1B2	1.79213	3.46326	1.43602	25.9213	1.18648e-05	0.000150833
INTS6-AS1	1.79416	3.46814	0.135416	8.53154	0.00604251	0.0233146
FKBP9	1.79441	3.46873	6.08497	128.198	2.58768e-13	6.18682e-11
PLCD1	1.7969	3.47473	0.607438	8.42217	0.00652104	0.0247339
FAM69C	1.79791	3.47715	3.78821	42.0725	1.69372e-07	4.69146e-06
TMCC3	1.79848	3.47853	3.15847	45.4319	7.86865e-08	2.46515e-06
MRPL45P2	1.79867	3.47899	0.896625	9.87301	0.00338423	0.0146973
NRG3	1.80212	3.48732	2.87753	38.0918	4.39878e-07	1.03001e-05
PRCD	1.80288	3.48917	0.278152	6.09079	0.0188816	0.0572262
LAMC3	1.80719	3.49961	1.3751	21.1396	5.87777e-05	0.000546488
RNF122	1.80809	3.50178	2.03071	25.3486	1.40884e-05	0.000173126
SSBP2	1.80878	3.50346	1.63417	16.3293	0.000273569	0.00191596
ITGAX	1.80911	3.50425	0.386111	9.25143	0.00455876	0.0187129
ZNF713	1.81184	3.5109	0.614845	4.59626	0.0389931	0.0999471
LOC100506990	1.81212	3.51158	1.539	21.201	5.16437e-05	0.000493815
TESK2	1.81585	3.52067	3.78171	65.7656	1.38988e-09	8.06009e-08
CUBN	1.81722	3.52402	1.22696	23.0757	3.67001e-05	0.000376902
RGAG1	1.81749	3.52467	0.759836	10.551	0.00264906	0.0121512
HSD11B1L	1.81761	3.52497	5.02125	33.8448	1.29489e-06	2.48196e-05
TMEM198B	1.81898	3.52833	3.33518	41.6079	1.88828e-07	5.13641e-06
PARD3B	1.82027	3.53148	0.146966	4.41511	0.0428149	0.107594
RIMS2	1.82231	3.53646	0.707918	8.97333	0.00497929	0.0199758
HULC	1.82292	3.53796	0.906114	14.9651	0.000481652	0.00303606
STAG3L1	1.82549	3.54428	-0.16571	4.97481	0.0325558	0.0867899
GBE1	1.83152	3.55912	6.03911	93.4674	1.8267e-11	2.02392e-09
NFKB2	1.83542	3.56875	1.34107	21.5975	4.54114e-05	0.00044395
CBX7	1.83828	3.57583	3.54443	43.9195	1.10658e-07	3.26417e-06
LINC01011	1.83917	3.57805	0.840561	9.91096	0.00333029	0.0145279
TMEM74B	1.84202	3.58513	2.45377	31.5074	2.41751e-06	4.10796e-05
TMEM88	1.84324	3.58814	0.320156	9.10073	0.00471131	0.0191888
CDC37L1-AS1	1.84572	3.59433	2.07751	24.6835	1.7237e-05	0.000203205
PCK2	1.84708	3.59771	5.75047	90.1187	2.92399e-11	2.9961e-09
CECR6	1.84826	3.60066	2.5754	52.4516	1.75418e-08	7.02492e-07
KDM3A	1.85004	3.6051	6.78324	87.5874	4.20843e-11	4.03891e-09
LAMTOR5-AS1	1.85199	3.60998	0.253496	7.4034	0.0100316	0.0348661
MAP7D2	1.85354	3.61387	2.92193	52.3001	1.80954e-08	7.16872e-07
VEGFA	1.85439	3.61599	5.85474	142.113	6.04679e-14	2.00989e-11
WISP2	1.85509	3.61775	0.93919	13.1418	0.000900283	0.00500616
P2RX7	1.85527	3.6182	2.99599	16.9858	0.000216331	0.00158674
KIF21B	1.85917	3.628	0.145636	5.34127	0.0267719	0.0750868
LOC100128568	1.86341	3.63867	-0.251981	4.22943	0.0476166	0.11688
PPM1N	1.86395	3.64004	2.23952	25.8928	1.1966e-05	0.000151414
PRSS33	1.86604	3.6453	0.0642349	5.68769	0.0233069	0.0673507
BBC3	1.86632	3.646	7.28752	83.4349	7.77748e-11	6.50255e-09
APOLD1	1.86899	3.65278	8.08779	28.8142	5.11047e-06	7.61152e-05
AKR7L	1.87377	3.66488	-0.248002	4.22005	0.0478497	0.117326
GAA	1.87595	3.67042	3.62842	71.3078	5.34199e-10	3.4667e-08
TTC3	1.87601	3.67057	7.15899	217.773	1.09608e-16	1.04687e-13
RAB3A	1.87718	3.67357	3.99268	50.5672	2.59197e-08	9.81206e-07
KLHL24	1.87724	3.67372	5.89416	128.322	2.55307e-13	6.18682e-11
MST1P2	1.87748	3.67432	0.355272	5.09391	0.0306766	0.0830343
ACSF2	1.88467	3.69269	2.92018	44.392	9.94051e-08	2.9839e-06
IDI2-AS1	1.88721	3.69919	0.275557	5.91395	0.0202203	0.060236
GARNL3	1.8885	3.70251	-0.178546	4.71309	0.0371446	0.096237
TP53INP2	1.89297	3.71398	5.37984	53.9362	1.29751e-08	5.45757e-07
CREBRF	1.8965	3.7231	3.73317	35.7058	8.00121e-07	1.68533e-05
DPY19L2P3	1.89698	3.72432	0.656217	13.3988	0.000862565	0.00484334
EPHB3	1.89776	3.72633	4.39751	67.2458	1.07111e-09	6.51656e-08
KRTAP19-1	1.89975	3.73149	6.35962	56.5224	7.76627e-09	3.49303e-07
AGAP2	1.90002	3.73219	2.49789	18.6521	0.000120982	0.000988454
MOGAT1	1.9049	3.74484	0.0283501	6.64433	0.0145465	0.0467106
TMEM178B	1.90604	3.74778	0.0793668	4.80711	0.0354191	0.0925405
TCTEX1D4	1.90791	3.75266	0.456306	8.2735	0.00717322	0.0268047
MAST1	1.90852	3.75423	3.10535	21.0612	5.40526e-05	0.000510339
JAK3	1.91291	3.76567	0.683196	6.92104	0.0125348	0.0413719
HOGA1	1.91335	3.76683	0.950133	13.0677	0.000926606	0.00511661
FCGR2A	1.91407	3.76871	1.31416	21.3477	4.92391e-05	0.000474562
IFI6	1.91477	3.77054	5.6999	113.406	1.4014e-12	2.42588e-10
HLA-L	1.91529	3.77189	1.94855	13.7284	0.00071816	0.0041736
TRIB2	1.91667	3.77549	9.45318	238.694	2.67578e-17	3.64656e-14
PADI3	1.91783	3.77854	0.402888	5.25921	0.0278865	0.0772276
PDZD7	1.91799	3.77897	1.63146	22.1572	3.79355e-05	0.00038581
SLC2A1	1.92114	3.78722	8.62037	190.042	8.61059e-16	4.6938e-13
TEX14	1.92116	3.78727	0.585142	10.6284	0.00256645	0.0118529
P4HA2	1.92363	3.79377	5.69022	209.539	1.97206e-16	1.34376e-13
BRWD1-IT2	1.92521	3.79793	0.181057	6.65705	0.0144605	0.0464894
GPR146	1.92535	3.79828	2.84913	40.1012	2.69938e-07	6.88899e-06
ZNF436-AS1	1.92931	3.80872	1.02472	18.61	0.00012274	0.00100102
PRIMA1	1.93026	3.81123	-0.440052	5.47011	0.0254787	0.0722329
MICB	1.93042	3.81166	0.402852	9.05232	0.00481129	0.0195028
PODN	1.93395	3.82099	1.11946	19.4854	9.11529e-05	0.000787899
FAM178B	1.93497	3.8237	0.414534	7.20735	0.0109772	0.037362
PTGDR2	1.93659	3.82799	-0.25491	4.86424	0.0340083	0.0897492
ITPR3	1.93686	3.82871	1.26672	9.21376	0.00448648	0.0184718
C1QL4	1.93927	3.83513	-0.0528457	8.21398	0.00714516	0.0267218
SMIM1	1.94292	3.84483	3.15577	31.2972	2.55997e-06	4.29645e-05
C9orf173-AS1	1.94314	3.84543	0.019783	10.1134	0.0031729	0.013967
MMP8	1.94386	3.84733	-0.109742	5.2943	0.0277769	0.0770691
CTSS	1.94812	3.85871	1.90461	25.6125	1.30133e-05	0.000161462
NOX4	1.94974	3.86304	2.46778	12.5463	0.00113635	0.00605447
WDFY3-AS2	1.94986	3.86337	0.166822	5.4585	0.0252629	0.0716908
DDX25	1.95699	3.8825	3.37045	74.0288	3.40251e-10	2.34189e-08
DPYSL4	1.9576	3.88414	3.24732	48.4628	4.05109e-08	1.41895e-06
TUBA1A	1.95972	3.88986	8.28012	80.8637	1.15021e-10	9.16671e-09
KLC4	1.96147	3.89459	2.54965	51.5947	2.09272e-08	8.05637e-07
DEPTOR	1.96422	3.90202	2.73977	27.1742	8.19625e-06	0.000112147
NEFM	1.96677	3.90892	-0.275292	7.27796	0.0111365	0.0378022
SFXN3	1.97903	3.94227	6.25657	158.362	1.27209e-14	5.09884e-12
EHD3	1.98227	3.95115	0.254078	6.21711	0.0174751	0.0538924
CBLN3	1.98296	3.95303	0.497541	10.7227	0.00246958	0.0115062
COL15A1	1.98382	3.9554	1.42295	4.6441	0.0380473	0.0981282
TAF1A-AS1	1.98509	3.95888	0.021482	6.88532	0.013306	0.0434854
C2orf72	1.98632	3.96224	4.44419	101.825	5.9475e-12	8.18712e-10
OAS1	1.99379	3.98281	0.296345	5.94647	0.0199046	0.0595521
EPS8L2	1.99381	3.98286	0.991787	6.79615	0.0135555	0.0441314
CTSF	1.99554	3.98765	6.30529	141.076	6.71126e-14	2.17764e-11
MR1	1.99555	3.98768	3.38056	51.0997	2.31919e-08	8.82848e-07
OPTN	1.99623	3.98956	4.80169	56.5347	7.7475e-09	3.49303e-07
FBXO2	1.99629	3.98973	4.35552	20.572	6.34617e-05	0.000582003
RLBP1	2.00105	4.0029	1.76039	23.0475	2.86077e-05	0.000310156
CES5A	2.00702	4.01952	-0.340552	4.17526	0.0489796	0.11916
LOC100652758	2.01006	4.02799	0.502275	8.85486	0.00524315	0.0207956
LINC01320	2.0113	4.03144	4.37486	12.4995	0.00115748	0.00614494
CRYAB	2.01146	4.0319	3.90784	44.7278	9.21462e-08	2.81562e-06
PTK2B	2.01223	4.03405	0.56604	9.50514	0.00395814	0.0166744
LOC101928307	2.01368	4.03812	0.240711	8.55655	0.00634763	0.0242448
ANTXR2	2.01734	4.04838	-0.139323	5.26978	0.0277401	0.0769943
PIANP	2.02503	4.07001	0.204018	5.31813	0.0278729	0.077217
INSIG2	2.02855	4.07995	5.05885	32.5817	1.80938e-06	3.21826e-05
MUC19	2.03161	4.0886	-0.459435	5.35872	0.0273264	0.076063
NPAS2	2.03232	4.09062	3.9032	108.322	2.60507e-12	4.1767e-10
LOC101928590	2.03549	4.09961	-0.460455	6.96363	0.0128392	0.0422231
MYLK4	2.03805	4.10689	-0.289772	5.37068	0.0263844	0.0742446
SERPINA1	2.03975	4.11176	-0.0908908	5.29779	0.0281511	0.0777079
ADPRHL1	2.0404	4.11359	1.27103	17.7274	0.000166605	0.00128487
EFNA3	2.04307	4.1212	3.93595	70.0519	6.60462e-10	4.22571e-08
PLEKHG5	2.04767	4.13437	1.68729	22.9296	2.96894e-05	0.000319091
ZRANB2-AS2	2.05118	4.14443	0.26156	10.1405	0.00313746	0.0138418
LRP4-AS1	2.05199	4.14676	1.18995	23.8035	2.25938e-05	0.000254891
LRRC29	2.05331	4.15056	0.344182	14.086	0.000666148	0.00392072
AZIN2	2.05654	4.15987	4.10103	107.695	2.81639e-12	4.463e-10
CFAP58-AS1	2.05795	4.16394	0.472281	8.47447	0.00657594	0.0249074
ANKZF1	2.06107	4.17295	7.01307	143.769	5.12538e-14	1.79099e-11
FBXO36	2.06437	4.18253	-0.283916	6.15867	0.0182815	0.0558884
HKDC1	2.06992	4.19864	2.00731	28.0602	6.33984e-06	9.09262e-05
YPEL4	2.0772	4.21986	3.32986	56.3568	8.0221e-09	3.58443e-07
LMNTD2	2.08621	4.24632	0.800813	11.4625	0.00175204	0.00867044
LINC00173	2.09103	4.26051	1.948	30.6687	3.04155e-06	4.97005e-05
LOC100130093	2.09114	4.26084	0.331704	12.7917	0.00103193	0.00559617
FAM228B	2.09926	4.28488	2.46595	44.9106	8.84335e-08	2.72048e-06
B3GNT7	2.10072	4.28924	0.363042	6.50912	0.0154953	0.0490181
SYT5	2.10282	4.29548	0.741453	9.28342	0.00435364	0.0180313
CRYM	2.10545	4.30333	1.68477	23.2116	3.07704e-05	0.000327865
MYEOV	2.10688	4.30758	2.74358	61.181	3.19489e-09	1.64302e-07
LOC105372795	2.10764	4.30985	-0.298179	6.31704	0.0166609	0.0518508
NEURL1	2.10968	4.31595	-0.0570344	9.24039	0.00458025	0.0187954
LOC100133985	2.1132	4.32649	0.784602	15.6792	0.000371982	0.00245134
RPL34-AS1	2.11396	4.32877	-0.374698	4.17816	0.0484494	0.118391
SEL1L3	2.11463	4.33079	4.38067	63.5509	2.06755e-09	1.10931e-07
ZNF582-AS1	2.11575	4.33414	-0.0118245	5.18151	0.0293702	0.0804374
ENO2	2.11584	4.33441	7.52234	130.849	1.94334e-13	4.90441e-11
PLAC8L1	2.11725	4.33866	-0.117981	4.96495	0.0327168	0.0870319
MPP4	2.11796	4.3408	-0.447082	4.82131	0.0347576	0.091252
LOC100506125	2.11816	4.34139	-0.496917	4.41091	0.0438437	0.109553
EML2-AS1	2.1197	4.34603	0.369924	5.11901	0.0302958	0.0823201
SERINC2	2.1198	4.34634	3.26552	47.772	4.70253e-08	1.6102e-06
BFSP1	2.12465	4.36097	4.08246	113.377	1.40625e-12	2.42588e-10
TXNIP	2.12467	4.36103	6.06675	22.2069	3.7338e-05	0.000382014
STON1	2.12617	4.36557	3.17516	59.0298	4.78804e-09	2.33876e-07
GRIN2C	2.12657	4.36677	-0.00466709	6.39217	0.0163702	0.0511681
C4orf3	2.12964	4.37607	7.84799	67.4935	1.02581e-09	6.32568e-08
AKNA	2.13293	4.38608	4.39535	97.8036	1.01148e-11	1.25313e-09
LINC00504	2.13845	4.40289	2.73798	19.9159	7.88962e-05	0.000702087
FAM162A	2.13879	4.40392	8.99562	167.331	5.68808e-15	2.5839e-12
LINC00589	2.14238	4.41491	0.973846	13.8286	0.00069119	0.00404272
SNAI3-AS1	2.14652	4.4276	2.05344	15.5781	0.000359385	0.00239146
AATK	2.14816	4.43262	1.10192	10.1398	0.00302393	0.0134674
PRSS53	2.15244	4.4458	1.44224	28.9409	4.93001e-06	7.41569e-05
ANG	2.15407	4.45082	1.24245	20.6818	6.12082e-05	0.000564756
CNDP1	2.15459	4.45243	1.46808	32.7148	2.62086e-06	4.36639e-05
SULT4A1	2.15621	4.45742	0.273094	6.82472	0.0131111	0.0429619
LOXL1	2.15761	4.46175	2.31849	39.1366	3.40658e-07	8.30499e-06
ADAM12	2.16276	4.47772	2.7367	42.9505	1.38166e-07	3.94744e-06
FGF14	2.16351	4.48005	0.298729	6.78664	0.0136154	0.0442765
SNCB	2.16942	4.49842	2.16149	26.776	9.2107e-06	0.000123547
CEBPB-AS1	2.16995	4.50007	0.0404346	6.76277	0.0140739	0.0454608
LINC00462	2.17157	4.50514	0.240191	6.69939	0.0141783	0.0457329
CYSRT1	2.17634	4.52006	0.638842	10.1832	0.0030824	0.0136608
LINC01366	2.17701	4.52215	2.73894	63.982	1.91239e-09	1.05767e-07
SCML4	2.18073	4.53384	1.26633	13.7288	0.000718065	0.0041736
SLC5A12	2.1835	4.54254	0.0698835	4.51983	0.0405578	0.103066
CAMK2B	2.18583	4.5499	0.146248	7.01283	0.0122655	0.0406999
KCNIP2	2.18598	4.55036	1.05906	19.1938	0.000110671	0.000925257
LRRC55	2.19054	4.56477	0.0861575	6.15258	0.0190903	0.0576859
BRCAT54	2.19074	4.56539	0.58926	16.1521	0.000291631	0.00201334
SLC15A4	2.19159	4.56808	6.76152	374.622	2.10991e-20	1.40857e-16
LOC102724814	2.1936	4.57444	0.00689833	4.95774	0.0328352	0.0872277
CALCOCO1	2.19677	4.58451	2.76598	38.6803	3.80717e-07	9.07066e-06
LOC340357	2.20048	4.59631	1.15673	22.6028	3.29192e-05	0.000344829
PGK1	2.20101	4.59802	9.89864	209.859	1.92686e-16	1.34376e-13
YPEL1	2.20543	4.61211	0.985727	20.9352	6.27436e-05	0.000576193
BHLHE40	2.20732	4.61816	6.08813	53.4031	1.44503e-08	5.94952e-07
ICA1	2.2089	4.62323	1.59953	21.4095	4.82606e-05	0.000466782
CLDN14	2.20927	4.6244	1.90085	24.4434	1.85499e-05	0.000216437
ST6GALNAC1	2.21082	4.62938	1.32777	30.5237	3.1657e-06	5.12987e-05
SLC25A42	2.21242	4.63452	3.56501	76.119	2.42466e-10	1.73081e-08
SLC38A8	2.21296	4.63626	0.744869	14.0367	0.000638554	0.00379678
IFITM10	2.21828	4.65337	1.95531	27.5256	7.39917e-06	0.000103307
MEAT6	2.22025	4.65975	0.208843	13.3375	0.0008829	0.00492718
FGFBP2	2.22314	4.66909	4.26775	106.953	3.0904e-12	4.7859e-10
DACT3	2.22667	4.68051	3.07311	45.0905	8.49327e-08	2.6306e-06
KCNJ4	2.22957	4.68994	3.36655	35.805	7.8015e-07	1.65348e-05
CCNG2	2.23129	4.69552	5.53958	117.743	8.39617e-13	1.58159e-10
LINC00337	2.23297	4.70101	0.159394	12.7257	0.00111596	0.00596875
PAK3	2.23555	4.70944	0.487648	10.4856	0.00272109	0.0124106
PTCRA	2.23599	4.71086	0.164202	10.6126	0.00258306	0.0119046
CRYL1	2.23708	4.71443	5.51183	132.664	1.60156e-13	4.33262e-11
PNLIPRP3	2.24222	4.73125	2.44979	25.5098	1.54576e-05	0.000187249
DEFB126	2.24424	4.73787	-0.131245	6.51435	0.0151711	0.0482728
NR5A2	2.24483	4.73983	0.949139	21.5454	5.16716e-05	0.000493815
LOC100133315	2.24586	4.74321	0.152371	15.2044	0.000441486	0.00282601
LINC01314	2.25322	4.76746	0.294191	5.92565	0.0204329	0.0607724
RASD1	2.25959	4.78856	0.104997	5.5422	0.024597	0.0701713
TP53INP1	2.25962	4.78865	0.75478	12.8226	0.00101953	0.00554214
COL9A1	2.26137	4.79446	2.68897	60.4435	5.44511e-09	2.60372e-07
FAM180B	2.26329	4.80086	3.46895	104.708	4.1036e-12	6.01332e-10
OSBPL10	2.27793	4.84982	4.65005	97.7084	1.02447e-11	1.25779e-09
MUC7	2.27969	4.85574	0.0228005	10.5274	0.00293233	0.0131496
MUC20	2.28394	4.87006	-0.306577	6.08578	0.0192845	0.0581249
ZSCAN30	2.28613	4.87745	0.686159	17.1225	0.000223518	0.00162546
FNDC4	2.29012	4.89097	0.0217682	7.91564	0.00795036	0.0290273
PCSK2	2.29726	4.91522	0.667673	7.55426	0.00936366	0.0329822
GSN	2.30038	4.92587	5.09379	126.846	3.00024e-13	6.80037e-11
TBC1D8B	2.30135	4.9292	0.795485	13.4153	0.00085721	0.00482331
SLC2A3	2.30486	4.9412	7.55951	111.88	1.68414e-12	2.86893e-10
LIMS2	2.31127	4.96321	2.52125	50.0399	2.89579e-08	1.07825e-06
KCNN3	2.31203	4.96582	0.878008	13.5536	0.00081349	0.00464064
KLHL30	2.31328	4.97013	0.172277	11.0773	0.00224159	0.0106143
CPNE5	2.31905	4.99002	1.93229	30.0329	3.6274e-06	5.6821e-05
LOC100130370	2.33167	5.03389	-0.202577	5.79332	0.021776	0.0639576
HRAT5	2.33178	5.03427	0.330514	11.15	0.00198961	0.00962184
SGMS1-AS1	2.33548	5.04718	-0.595089	5.72164	0.0225435	0.0656319
C16orf89	2.33557	5.0475	1.63501	33.1736	1.54557e-06	2.82825e-05
RSPH3	2.33918	5.06015	0.714582	13.6435	0.00074191	0.00428422
SHC2	2.34298	5.07348	0.510737	7.88039	0.00807754	0.0293932
PDE2A	2.34514	5.0811	1.52198	19.2794	9.77145e-05	0.000833298
IFITM1	2.3452	5.08129	0.637007	8.73003	0.00553748	0.0217516
GGACT	2.34714	5.08813	0.924984	17.7624	0.000164577	0.00127319
VIT	2.34827	5.09212	0.368495	5.9519	0.0198524	0.0594482
WBSCR27	2.34856	5.09317	-0.139078	6.17174	0.0185194	0.0564488
RUNDC3B	2.34973	5.09728	0.432086	6.45	0.0156405	0.0493492
ANKRD37	2.35038	5.09957	6.73604	136.847	1.03371e-13	2.99732e-11
CHST1	2.35452	5.11424	-0.294976	5.01488	0.0319098	0.0856205
C2	2.3553	5.117	1.11417	18.1984	0.000141437	0.00112456
PKLR	2.35552	5.1178	2.09848	38.7731	3.72186e-07	8.88292e-06
LOC100505942	2.3598	5.133	1.01622	12.9045	0.00104173	0.00563345
NUDT18	2.38592	5.22679	2.68479	41.5431	1.91724e-07	5.1675e-06
ADCY2	2.38936	5.23925	0.294962	9.58685	0.00382222	0.0162474
LINC00882	2.39052	5.24347	0.194316	13.5386	0.00081811	0.00465326
DHRS1	2.39591	5.26309	5.55618	89.7452	3.08393e-11	3.10578e-09
GPR155	2.40152	5.28359	2.54536	12.9191	0.000981817	0.00535851
AGAP11	2.40181	5.28468	1.15834	15.337	0.000392671	0.00255555
CD22	2.40544	5.29798	1.16145	30.8087	2.92651e-06	4.81091e-05
SIGLEC15	2.4075	5.30553	1.12974	22.776	3.11629e-05	0.000331236
C1RL	2.42069	5.35428	0.824295	16.4568	0.000261311	0.00184572
CLSTN3	2.42097	5.35532	0.791822	11.789	0.0015358	0.00776045
PLA1A	2.42873	5.38418	1.94688	8.91579	0.00510564	0.0203866
SMIM14	2.4327	5.39901	4.56969	238.779	2.66111e-17	3.64656e-14
PTGDS	2.43399	5.40388	-0.205161	6.3906	0.0170993	0.0529131
FBXO15	2.43658	5.41356	0.102924	6.80342	0.0135099	0.0440041
ABCA4	2.43685	5.41457	-0.275464	7.82328	0.00849695	0.030554
CRB1	2.4429	5.43733	-0.0319794	6.92537	0.013404	0.0437669
MEI1	2.44332	5.43892	-0.0665637	7.14366	0.0115514	0.0389467
S100A3	2.46256	5.51193	1.75959	16.5091	0.000256451	0.00181648
BCKDHA	2.47318	5.55265	6.28788	128.312	2.55582e-13	6.18682e-11
BIRC7	2.47503	5.55979	7.59209	216.249	1.22011e-16	1.04687e-13
CECR5-AS1	2.47666	5.56606	0.697681	13.4017	0.000814188	0.00464064
ANKDD1A	2.47762	5.56978	1.67197	33.074	1.58695e-06	2.89517e-05
KCNMB4	2.48283	5.58992	1.12709	25.4578	1.36324e-05	0.000168129
LOC101929427	2.48642	5.60385	0.634009	14.9064	0.000460514	0.00292174
LOC101928837	2.49116	5.62229	0.242932	19.2976	9.71165e-05	0.000829782
LAMB3	2.4964	5.64276	0.565545	14.1833	0.000604045	0.00364095
TCONS_00029157	2.49863	5.6515	0.222082	11.4008	0.00179642	0.0088509
MGC16275	2.50102	5.66084	2.39657	15.4919	0.00037093	0.00245033
LDB3	2.50724	5.68532	3.85323	216.146	1.22909e-16	1.04687e-13
BFSP2	2.51049	5.69812	1.34907	24.9649	1.58224e-05	0.000190484
PRELP	2.51266	5.7067	1.46468	12.5461	0.00113644	0.00605447
EBF4	2.51311	5.7085	0.190338	13.2211	0.000873052	0.00488422
LINC01119	2.51614	5.72048	-0.701135	4.40432	0.0445573	0.11095
AK4	2.51897	5.73172	5.87655	177.654	2.35173e-15	1.10515e-12
ADSSL1	2.52299	5.74772	0.933584	27.4502	7.56295e-06	0.000104957
ZNF467	2.52603	5.75984	0.107459	7.56893	0.00930129	0.0328049
PLCL1	2.52685	5.76314	0.583366	14.5273	0.00056557	0.00344396
ZP1	2.53316	5.7884	0.501067	7.82322	0.00849719	0.030554
LIPE-AS1	2.53713	5.80432	0.332283	10.0285	0.00316905	0.0139631
NPTX1	2.5436	5.83043	1.11867	7.62465	0.00906849	0.0322005
ORAI3	2.54485	5.83549	5.28618	217.135	1.14633e-16	1.04687e-13
LOC100507477	2.55493	5.87639	0.504753	15.4024	0.000443624	0.0028357
ADAMTS18	2.57342	5.95217	0.795867	19.3059	9.68429e-05	0.000828484
VAMP8	2.58371	5.99481	1.00306	7.94153	0.00785827	0.0288116
PDCD4-AS1	2.5852	6.00097	2.52301	56.1487	8.35628e-09	3.69738e-07
BNIP3L	2.59873	6.05753	7.00385	180.314	1.88618e-15	9.41791e-13
SLC26A10	2.60062	6.06547	-0.0512035	9.90594	0.00333738	0.0145542
OPRL1	2.60502	6.084	1.41904	20.432	6.64637e-05	0.000604651
SEMA4G	2.60556	6.08626	1.32918	29.5075	4.98525e-06	7.47404e-05
DNAJC28	2.60612	6.08863	-0.332921	6.52199	0.0157267	0.0495544
CHRDL2	2.60703	6.0925	-0.306186	7.54938	0.010155	0.0351807
SMIM24	2.60881	6.10002	1.10636	19.9824	8.53739e-05	0.000747601
LINC00853	2.61699	6.13469	-0.421747	6.32356	0.0169082	0.0524409
MYO1F	2.61925	6.14433	0.650192	17.5905	0.000174776	0.00133805
HTR2C	2.6194	6.14495	0.848079	28.4042	5.74419e-06	8.39934e-05
HECTD2-AS1	2.62763	6.18008	1.72742	32.359	1.92063e-06	3.39045e-05
ADM	2.6278	6.18083	7.11737	98.4472	9.28069e-12	1.17109e-09
SYTL3	2.6377	6.2234	-0.44778	4.37226	0.0437778	0.109429
FCRLA	2.63932	6.23039	3.15439	98.2387	9.54262e-12	1.19309e-09
APLN	2.64078	6.23669	2.75816	51.2714	2.23782e-08	8.54257e-07
CEACAM1	2.64791	6.26758	6.19936	164.498	7.30594e-15	3.21179e-12
LEMD1	2.65795	6.31135	-0.62493	4.69071	0.0385809	0.0991105
C2orf81	2.66521	6.34321	1.03554	15.8928	0.000320389	0.00218751
CCDC176	2.66706	6.35133	0.506114	14.2144	0.000635054	0.00378257
NRN1	2.66994	6.36402	7.27964	63.8055	1.97438e-09	1.0806e-07
EVI5L	2.6758	6.38991	2.22804	41.9466	1.74424e-07	4.81185e-06
NXPH4	2.67959	6.40674	3.24399	62.9576	2.30324e-09	1.21191e-07
PCCA	2.67974	6.40742	4.93796	94.1475	1.66277e-11	1.85739e-09
MGP	2.68002	6.40864	4.36579	57.6573	6.22905e-09	2.93735e-07
SCNN1D	2.68471	6.42954	0.491181	11.5286	0.00170583	0.00848741
KCNJ13	2.68802	6.44427	-0.309556	9.51738	0.00422721	0.0176172
LRP2BP	2.68905	6.44889	-0.180344	10.0648	0.0032376	0.0141885
ATP9B	2.70398	6.51598	0.578941	15.0424	0.000468278	0.00296547
ELFN2	2.71758	6.57766	0.246473	6.35137	0.0163907	0.0511853
FAM65B	2.72028	6.58999	0.578638	12.7676	0.00104173	0.00563345
NCCRP1	2.72271	6.60112	0.262481	11.2581	0.00198858	0.0096203
OR7A5	2.72502	6.61169	0.962283	17.5167	0.000179363	0.00136176
DDIT4	2.75025	6.72832	8.1913	255.636	9.22622e-18	1.79621e-14
LOC100506474	2.76673	6.80565	-0.0889081	7.65001	0.00918254	0.0324821
CNFN	2.76994	6.82077	1.90146	48.1949	4.2916e-08	1.48819e-06
CCT6B	2.78146	6.87546	0.96872	17.4272	0.000185089	0.00139771
EWSAT1	2.79971	6.96298	0.438157	14.4022	0.000556148	0.00340638
ALDOC	2.80842	7.00519	6.44302	124.209	4.01736e-13	8.69024e-11
LRRN4CL	2.81642	7.04412	2.51492	68.7978	8.18436e-10	5.21198e-08
CBFA2T3	2.82141	7.06853	0.0062843	10.661	0.00253253	0.0117352
CD109	2.82774	7.09959	2.66365	22.1966	3.74619e-05	0.000382734
LINC01050	2.85253	7.22266	-0.110418	8.69112	0.00580015	0.0225777
TSPAN19	2.86414	7.28104	0.774427	9.13685	0.00478722	0.019413
MUC1	2.86649	7.29289	1.97844	33.373	1.46615e-06	2.71846e-05
ASIP	2.8715	7.31824	0.33076	16.8749	0.000243637	0.00174385
LOC101927318	2.88365	7.38013	2.17119	58.2622	5.5443e-09	2.64188e-07
RASD2	2.88531	7.38864	1.85867	42.1554	1.66131e-07	4.61108e-06
URAHP	2.88648	7.39464	-0.0693061	7.00251	0.0120687	0.0402428
LOC440700	2.89978	7.46315	1.64808	21.928	4.08261e-05	0.000408201
LINC01530	2.90304	7.48001	-0.465633	5.97239	0.0199802	0.0597521
PYROXD2	2.9039	7.48445	-0.172828	8.98499	0.00510916	0.0203947
FAHD2CP	2.90478	7.48903	-0.335349	6.59908	0.0148569	0.0474866
PDZRN3-AS1	2.91163	7.52466	0.31445	18.3953	0.000144577	0.00114419
RBM24	2.91256	7.52951	0.0425536	11.1548	0.00217373	0.0103434
SHC3	2.92407	7.58985	-0.309633	14.6576	0.000505304	0.00315451
NOX5	2.92408	7.58988	2.86244	78.8218	1.57935e-10	1.19575e-08
LINC01473	2.92421	7.59056	0.0139919	10.9065	0.00219856	0.0104397
UBA7	2.93011	7.62168	0.82297	18.3548	0.000134001	0.00107485
C6orf223	2.94071	7.67792	2.83318	66.1699	1.29392e-09	7.60272e-08
LINC00957	2.94657	7.70916	1.4345	16.8991	0.000223094	0.0016241
SLCO4A1-AS1	2.96856	7.82756	5.46705	137.5	9.66314e-14	2.99294e-11
PIK3IP1	2.97014	7.83612	2.59065	63.5033	2.0855e-09	1.11456e-07
UCN2	2.97196	7.84599	1.78234	35.1165	9.30555e-07	1.90129e-05
SYT17	2.97316	7.85256	0.13741	12.1903	0.00130826	0.00679977
APOD	2.97809	7.87944	3.20487	116.064	1.02194e-12	1.83249e-10
SLC2A12	2.97902	7.88448	-0.160509	12.9152	0.00110058	0.00589574
APLP1	2.97938	7.88645	0.654987	12.2932	0.00125589	0.00657271
CFAP61	2.99393	7.9664	4.06759	180.004	1.935e-15	9.41791e-13
SCGB1D2	2.99448	7.96946	0.878722	32.341	2.33896e-06	4.00445e-05
ZMYND12	3.0025	8.01385	-0.325316	6.13891	0.0192121	0.0579638
HLA-DOA	3.00736	8.04094	-0.330872	6.5546	0.015491	0.0490157
PRDM7	3.00919	8.05113	3.49983	183.082	1.50356e-15	7.88099e-13
VPREB3	3.01107	8.06162	0.0359473	7.00927	0.0120309	0.0401461
PSD2	3.0123	8.06849	-0.574487	8.1602	0.00731664	0.0272318
SIPA1L1	3.01381	8.07693	-0.0217751	8.98189	0.00496079	0.0199133
C16orf86	3.03132	8.17558	0.969238	34.4648	1.10137e-06	2.19436e-05
LINC01431	3.04411	8.2484	0.112451	18.0108	0.000150938	0.00118446
PIGZ	3.05792	8.32769	0.836474	36.4256	8.32887e-07	1.74089e-05
LYRM9	3.09639	8.55277	2.03244	63.7388	1.99837e-09	1.08935e-07
HBA1	3.10614	8.61073	-0.167955	9.03525	0.00484707	0.0196038
ISLR2	3.11059	8.63734	-0.343833	9.8198	0.00358595	0.0154357
RNASE4	3.13087	8.75964	1.62161	35.9528	7.51358e-07	1.60746e-05
CPA4	3.15143	8.88536	2.96282	21.1243	5.29514e-05	0.000503925
LINC01605	3.1622	8.95192	1.7414	47.9467	4.52793e-08	1.55432e-06
RASGRP3	3.16342	8.9595	2.87025	56.3035	8.10633e-09	3.61023e-07
NAT16	3.1782	9.0518	4.91267	213.174	1.51796e-16	1.21687e-13
LCE1A	3.17955	9.06027	-0.802734	4.81591	0.0383917	0.098792
TRAPPC6A	3.19004	9.12637	5.11193	271.177	3.66458e-18	9.98818e-15
FKBP9P1	3.19205	9.13909	4.08227	148.438	3.24242e-14	1.16284e-11
ASPA	3.20222	9.20375	-0.157812	9.00178	0.00491807	0.0198001
GSTA1	3.20894	9.24669	-0.614902	7.23305	0.0124743	0.0412222
BOC	3.21035	9.25573	-0.365491	6.44877	0.0156496	0.0493574
ZNF57	3.21104	9.26021	0.186464	10.4934	0.00260828	0.0119844
PTPRB	3.21381	9.27797	-0.0520955	10.7071	0.002387	0.0111736
AHNAK2	3.21963	9.31549	2.34506	89.6589	3.12219e-11	3.10578e-09
AMPD3	3.26923	9.64132	1.08898	30.0218	4.33398e-06	6.67385e-05
SNORD13	3.27076	9.65153	0.442695	12.4581	0.00117655	0.00622438
NRXN2	3.29461	9.8124	0.383116	25.4411	1.57725e-05	0.000190051
TMEM176B	3.29866	9.83998	-0.290033	8.88995	0.00550446	0.0216555
RASGRP2	3.29933	9.84456	0.89306	20.0682	8.30192e-05	0.000730278
TNFRSF25	3.30148	9.85927	0.136375	14.0535	0.000674258	0.00395217
PCAT6	3.30596	9.88995	4.22861	100.433	7.13445e-12	9.53218e-10
SPRY1	3.37214	10.3542	3.35066	74.6805	3.05926e-10	2.13803e-08
KIF25	3.37557	10.3788	0.368578	13.8613	0.000724508	0.00420192
LOC101930010	3.37927	10.4055	0.322525	14.2345	0.000592449	0.00358521
USP44	3.38891	10.4752	-0.332648	8.77065	0.00560374	0.0219763
NMRK2	3.39785	10.5403	2.39078	40.1861	2.64502e-07	6.78838e-06
NDRG1	3.45714	10.9825	7.15046	247.941	1.48458e-17	2.52898e-14
INHBE	3.45831	10.9914	2.80365	34.5702	1.32065e-06	2.51366e-05
LOC101928063	3.46376	11.0331	-0.46762	10.0105	0.00331154	0.0144646
IL21R	3.46494	11.0421	0.0939332	12.0824	0.00136565	0.00703632
FAM86FP	3.46888	11.0723	0.777687	23.7008	2.33253e-05	0.000261412
COLQ	3.46923	11.075	-0.352743	4.32099	0.045911	0.113714
STON1-GTF2A1L	3.47407	11.1122	-0.571442	5.55202	0.0258656	0.0731017
ARHGAP4	3.49238	11.2541	3.82475	136.892	1.02896e-13	2.99732e-11
ZNF541	3.50492	11.3523	0.884642	39.9267	3.61011e-07	8.69234e-06
CLDN20	3.5277	11.533	-0.546873	9.19984	0.00502285	0.0201209
ITGA11	3.541	11.6398	0.159967	13.485	0.000788462	0.00452047
LOC143666	3.60589	12.1754	0.17615	11.379	0.00181242	0.00892006
IGSF9	3.61546	12.2563	-0.366846	9.03129	0.00538721	0.0212679
BNIP3	3.63384	12.4135	8.55028	336.01	1.2188e-19	4.15243e-16
SLC2A1-AS1	3.66196	12.6579	1.25538	27.311	7.87569e-06	0.000108854
CELF5	3.67462	12.7694	0.719796	15.9554	0.000313184	0.0021426
ATP8B3	3.68003	12.8174	-0.10717	10.939	0.00226167	0.0106947
UPK1A	3.68286	12.8426	0.016702	12.3754	0.00135124	0.00697791
KIAA1107	3.68758	12.8846	-0.187012	10.7577	0.00243454	0.0113694
SLC8A2	3.69235	12.9273	1.98396	32.7643	2.09515e-06	3.64425e-05
KCNE2	3.71008	13.0872	-0.522066	4.72669	0.0385109	0.099024
SNORD4B	3.71276	13.1115	-0.340768	5.76097	0.0225026	0.0655267
PAPPA	3.71313	13.1148	-0.681753	7.27304	0.0122613	0.0406957
PCAT1	3.71313	13.1149	-0.698244	5.0632	0.0315912	0.0849496
RNF112	3.71967	13.1745	-0.275422	5.4757	0.0262811	0.0740355
CGNL1	3.74651	13.4218	0.868485	27.7933	9.52474e-06	0.000126514
SIK1	3.75565	13.5071	1.36911	6.88951	0.0127204	0.0419032
SPATS1	3.76963	13.6386	4.29656	132.041	1.71108e-13	4.39972e-11
MSX2	3.90797	15.0112	-0.840093	4.31508	0.0455467	0.113062
RIMKLA	3.91025	15.035	3.10465	107.034	3.05918e-12	4.7859e-10
CABP1	3.91504	15.0849	-0.624847	5.02468	0.032199	0.0861909
CCDC64B	3.92335	15.1721	-0.0730732	8.29088	0.00736357	0.0273734
KLHL6	3.97091	15.6806	2.90845	99.3761	8.2026e-12	1.05458e-09
OR7C1	3.98818	15.8694	0.629157	22.2628	4.12498e-05	0.000411231
GAD1	4.02219	16.248	1.93856	40.1394	2.6748e-07	6.85192e-06
SLC5A10	4.03161	16.3544	-0.199696	21.1089	5.93548e-05	0.000550264
PDK1	4.04154	16.4674	5.93998	220.452	9.09124e-17	1.03246e-13
PFKFB4	4.07098	16.8069	4.86685	196.301	5.29271e-16	3.27094e-13
MGAT3	4.08301	16.9476	-0.603017	5.80127	0.0220731	0.0645776
TMEM51-AS1	4.08491	16.97	-0.13105	21.8089	4.75514e-05	0.00046189
ARHGAP22	4.08909	17.0191	-0.955288	4.78968	0.0367268	0.0953358
WNT4	4.0907	17.0382	0.132803	20.6133	7.809e-05	0.000696473
KRT17	4.09164	17.0493	-0.637339	8.01603	0.00828678	0.0299873
GALNT6	4.09964	17.1441	-0.275204	15.7537	0.000391961	0.00255215
ADRA1B	4.10014	17.15	-0.875685	5.81849	0.0218924	0.0642218
HSPA7	4.10131	17.1639	0.424752	6.81254	0.013453	0.0438849
TCP11L2	4.10154	17.1667	-0.141164	6.90979	0.0134984	0.0439829
ASB11	4.10667	17.2278	-0.539018	7.55368	0.00958925	0.0336203
BEND5	4.13211	17.5343	3.40586	132.365	1.65319e-13	4.33262e-11
FLJ16779	4.16619	17.9535	1.68948	86.8153	4.70991e-11	4.27911e-09
CATSPER2P1	4.18941	18.2448	0.43981	23.8408	2.23341e-05	0.000253148
INHA	4.19266	18.2859	0.297329	18.6919	0.000130845	0.0010545
SLC28A3	4.21133	18.524	1.21062	48.0705	4.40839e-08	1.52095e-06
SPAG4	4.21374	18.5551	4.10957	151.853	2.33663e-14	8.84543e-12
PERM1	4.22594	18.7126	3.29803	127.984	2.64888e-13	6.22396e-11
NAMA	4.2299	18.7641	1.12646	33.3285	1.81127e-06	3.21826e-05
HESX1	4.24169	18.918	-0.841111	6.78649	0.0136163	0.0442765
PRDM16	4.25248	19.06	-0.36591	12.1023	0.00170232	0.00847308
SPACA3	4.25403	19.0805	-0.698763	7.78423	0.00916328	0.0324441
BEAN1	4.25851	19.1399	-0.445715	8.12931	0.00741711	0.0275498
PPFIA4	4.26911	19.2811	3.27188	222.398	7.94646e-17	9.84494e-14
RGS1	4.26974	19.2895	1.78183	18.6729	0.000120124	0.000983807
BANCR	4.3255	20.0496	0.361027	20.9446	6.25538e-05	0.000575614
PTPRR	4.37445	20.7416	0.847047	41.5638	1.90794e-07	5.1675e-06
RFX4	4.39696	21.0676	-0.618933	7.23786	0.0120199	0.0401292
AATBC	4.49875	22.6079	0.140625	28.0417	8.90028e-06	0.00012045
ALDH1A2	4.5262	23.0422	-0.767709	11.161	0.00259173	0.0119284
CPAMD8	4.52829	23.0755	-0.296317	9.92328	0.00343415	0.0149046
ASS1	4.53025	23.1069	-0.533581	11.214	0.00212337	0.0101534
TMEM45A	4.532	23.1349	5.84702	391.174	1.04603e-20	1.40857e-16
UPK1A-AS1	4.55209	23.4593	2.1158	43.1465	1.32068e-07	3.78911e-06
MST1	4.56116	23.6073	1.13166	35.1292	1.14781e-06	2.267e-05
MMP11	4.63953	24.9252	-0.770142	9.59278	0.00409666	0.0171677
KLK2	4.65269	25.1535	-0.42124	9.74379	0.00384807	0.0163471
MST1L	4.65464	25.1876	-0.0991888	12.8973	0.00104461	0.00564468
MLXIPL	4.76423	27.1754	-0.575484	12.3155	0.00138258	0.00710474
LINC00898	4.76815	27.2493	-0.555987	10.3716	0.00311985	0.0137864
LINC01260	4.86037	29.0481	-0.278414	15.3161	0.000497397	0.00311575
WNT6	4.8655	29.1516	-0.271136	14.4245	0.000740858	0.00428177
PDE4C	4.97427	31.4343	1.92964	59.7833	4.15101e-09	2.05618e-07
STC1	5.04362	32.9823	6.15498	365.815	3.10076e-20	1.40857e-16
ESPN	5.08598	33.9652	2.1582	99.8503	7.70399e-12	1.00952e-09
TNS1	5.1781	36.2046	3.08248	195.752	5.52037e-16	3.27094e-13
ZMIZ1-AS1	5.20937	36.9979	-0.429332	13.4045	0.000916171	0.00507131
MAFA-AS1	5.21916	37.2498	-0.00410942	14.9724	0.000516968	0.00320968
LINC01170	5.29864	39.3596	-0.68056	15.3677	0.000595611	0.00360275
TSPAN1	5.49863	45.2118	-0.0925916	20.9114	8.09311e-05	0.000715259
DMKN	5.50873	45.5296	-0.247901	18.4234	0.000158077	0.00123172
SERPINB9	5.84519	57.488	-0.154005	30.9614	6.41837e-06	9.18797e-05
FFAR2	5.88379	59.047	0.05518	22.6967	6.63453e-05	0.000603977
TCAF2	5.88897	59.2594	0.614022	18.2899	0.000149821	0.00117953
RAB26	5.94429	61.5759	0.536204	27.3464	1.07689e-05	0.000139504
MIR210HG	6.01849	64.8256	3.55101	192.965	6.84853e-16	3.88882e-13
LINC01531	6.3867	83.6736	0.663728	34.5444	1.32925e-06	2.5265e-05
CABP7	6.48743	89.7245	0.648421	38.2739	1.22281e-06	2.37048e-05
CA9	6.52342	91.991	4.48168	261.299	6.55344e-18	1.4885e-14
SLAMF9	6.59065	96.3792	3.34252	159.663	1.12938e-14	4.80976e-12
SLC5A9	6.63219	99.1946	-0.0688068	33.4954	4.6756e-06	7.09566e-05
NDUFA4L2	6.77933	109.846	0.919809	40.7811	5.24624e-07	1.18567e-05
LOC101929705	6.85628	115.864	2.16857	92.5268	2.08211e-11	2.25198e-09

## Sheet: IGR37_12h
Symbol	logFC	FC	logCPM	F	PValue	FDR
ERCC-00170	-3.27629	0.103214	0.646855	27.4234	4.10446e-05	0.00278121
MICB	-2.95183	0.129244	0.363321	14.9701	0.000967443	0.0245015
ERCC-00092	-2.29689	0.203501	4.92118	67.986	7.75599e-08	2.67037e-05
LOC105274304	-2.27432	0.20671	-0.180401	8.19442	0.00967779	0.0939675
ERCC-00004	-2.19041	0.21909	8.72611	124.776	5.25551e-10	3.88024e-07
ERCC-00130	-2.16246	0.223376	11.8973	76.3007	3.12774e-08	1.2853e-05
HACD4	-2.16138	0.223543	0.287498	9.23762	0.00651831	0.0743717
ERCC-00144	-2.09547	0.233992	3.17451	61.6694	1.64257e-07	4.52153e-05
ERCC-00136	-2.08744	0.235298	7.46399	123.387	5.78731e-10	3.88024e-07
ERCC-00108	-2.00679	0.248827	6.46007	50.9524	6.79617e-07	0.000116245
ERCC-00062	-1.9847	0.252666	1.63652	19.6737	0.000258844	0.010468
ERCC-00131	-1.96664	0.255849	3.77959	41.7895	2.75847e-06	0.000376803
SNAR-C3	-1.94043	0.260538	0.607012	16.8278	0.000562227	0.0174263
FAM227A	-1.9198	0.264291	-0.023383	5.51312	0.0293655	0.177292
LOC441666	-1.88257	0.271201	0.0384003	5.77198	0.0261998	0.164865
CHAC2	-1.83697	0.279909	0.492026	14.1648	0.00123646	0.0283296
PDGFC	-1.79945	0.287285	0.217792	5.57329	0.0285928	0.173946
LINC01063	-1.69643	0.308548	1.1566	11.0523	0.00340956	0.0509794
ERCC-00116	-1.69071	0.309774	2.90695	43.0752	2.23822e-06	0.000316991
ERCC-00019	-1.6777	0.312581	2.02599	21.4554	0.00016414	0.00807327
ERCC-00095	-1.61034	0.327521	3.77457	50.8106	6.93508e-07	0.000116245
SIX3-AS1	-1.60413	0.328935	-0.0235632	5.40817	0.0307704	0.181979
HBQ1	-1.54786	0.342016	0.274341	8.0074	0.0104086	0.0976399
TNFAIP6	-1.53072	0.346106	0.813145	9.44706	0.00603378	0.0709419
FBXO43	-1.5011	0.353283	1.4208	9.345	0.00626469	0.0724836
TMEM74	-1.43513	0.369813	0.471821	8.20216	0.00964881	0.0938291
DLEU2	-1.42798	0.371651	0.882448	5.91785	0.0245866	0.159313
SLC41A2	-1.42495	0.372433	0.173146	4.63817	0.0437547	0.220749
SATB1-AS1	-1.42301	0.372935	0.462011	5.42508	0.030539	0.181284
ERCC-00154	-1.41809	0.374206	0.75552	9.96749	0.00499431	0.0647154
NR0B1	-1.41372	0.375343	0.373154	5.11378	0.0351347	0.194895
LRRC37A3	-1.3731	0.386062	0.0876032	4.7275	0.0419671	0.214966
GBP1	-1.34864	0.392662	0.975081	11.657	0.00277475	0.0456686
ELOVL7	-1.33726	0.395771	1.28728	5.92568	0.0245033	0.159313
ZNF778	-1.321	0.400257	0.056953	5.55293	0.0288516	0.175019
S1PR5	-1.31786	0.40113	0.857922	9.01207	0.00708913	0.0781891
TBX15	-1.29701	0.406969	0.373183	4.77341	0.0410808	0.212735
RNU4ATAC	-1.26203	0.416956	0.828844	6.98345	0.0156846	0.123642
PLS1	-1.25951	0.417686	2.10911	19.3247	0.000283731	0.0109666
TC2N	-1.25489	0.419026	1.1296	10.6131	0.00397156	0.055843
BMP2	-1.23998	0.423377	0.203629	5.5446	0.0291277	0.176156
GDPD1	-1.23979	0.423434	1.72978	9.54771	0.00581528	0.0699155
AMIGO3	-1.22657	0.427332	1.85591	9.4174	0.00609989	0.0713558
SLITRK5	-1.22516	0.427749	1.52494	9.8519	0.00520672	0.0658532
METTL7B	-1.21885	0.429625	0.348677	5.19439	0.0338736	0.190998
RAD54L	-1.20108	0.434949	4.58331	65.0811	1.08753e-07	3.4635e-05
TAF13	-1.19261	0.43751	1.41784	8.74252	0.00784559	0.083706
KBTBD8	-1.18883	0.438659	0.269922	5.75267	0.0264222	0.165483
SMC1B	-1.18475	0.439901	0.412615	5.55564	0.0288171	0.174969
DCAF15	-1.17757	0.442097	1.21334	8.80368	0.00766637	0.0823301
SLF1	-1.14629	0.451785	1.68371	10.7932	0.00372949	0.0533893
SLC44A3	-1.12899	0.457237	1.57553	11.1905	0.00325137	0.0498426
ARHGAP26	-1.12401	0.458817	1.60126	9.38197	0.00617992	0.0720275
SDK1	-1.12266	0.459246	1.83098	9.07599	0.00692191	0.0769254
TNFRSF21	-1.10789	0.463974	3.33238	24.4267	8.03094e-05	0.00460838
NCEH1	-1.10217	0.465815	1.75807	11.4169	0.00300957	0.0477901
TUBD1	-1.09671	0.467582	2.0648	15.2712	0.000884084	0.0230314
ZNF565	-1.09562	0.467936	1.25557	5.6663	0.0274432	0.169626
SGMS2	-1.09126	0.469352	0.5609	4.39328	0.0491179	0.235496
COL19A1	-1.08591	0.471095	0.492366	4.73985	0.0417265	0.214332
SCARA5	-1.08501	0.471389	1.81947	9.56353	0.00578176	0.0699155
MYT1	-1.08405	0.471702	1.25563	4.4513	0.0477826	0.231883
DMD	-1.07762	0.473811	2.06568	9.67308	0.00555537	0.0685755
NKD1	-1.07665	0.474129	3.22911	16.5715	0.000604828	0.0180443
FLRT3	-1.07464	0.47479	1.44836	7.08162	0.0150667	0.121018
ELOVL4	-1.06851	0.476813	1.21376	5.35386	0.031527	0.184521
WDR83	-1.06798	0.476985	1.78021	9.97189	0.00498643	0.0647154
RNU11	-1.06383	0.478359	1.08752	7.12441	0.0148059	0.120288
FOXP4	-1.05701	0.480626	1.3314	9.70055	0.00550016	0.0681581
FAM155A	-1.05653	0.480786	5.05372	34.9174	9.15297e-06	0.00094032
SCAI	-1.04939	0.483171	2.15784	10.0102	0.00491833	0.0641296
SKIDA1	-1.04625	0.484225	0.935029	4.60828	0.0443722	0.222563
TMC7	-1.04597	0.484319	0.399056	4.83806	0.0398684	0.21013
GKAP1	-1.04348	0.485156	2.24494	11.2239	0.00321433	0.0493937
HOXB3	-1.04044	0.486178	0.562746	5.23413	0.0332709	0.189574
YPEL1	-1.03455	0.488168	0.746265	4.45018	0.047808	0.231883
SARDH	-1.02671	0.490829	1.46919	11.7243	0.00271264	0.0449899
MICU3	-1.01799	0.493805	1.11127	7.42485	0.0131111	0.112081
ZNF367	-1.01469	0.494936	4.4455	30.9436	1.9708e-05	0.00152158
LRRC45	-1.00969	0.496653	1.93229	11.0402	0.0034237	0.0510129
RPL13AP20	-1.00433	0.498503	2.00583	9.44576	0.00603666	0.0709419
VCPKMT	-1.00106	0.499632	1.49744	8.46517	0.00871914	0.089503
ERCC-00163	1.00006	2.00008	3.57837	7.9532	0.0106317	0.098932
NOL3	1.00453	2.00629	4.55352	33.4917	1.19698e-05	0.00110495
LRRC4	1.00862	2.01198	1.19114	6.11361	0.0225946	0.153103
GGACT	1.01028	2.01431	3.46633	20.6448	0.000201398	0.00916287
DHRS13	1.01327	2.01847	5.38534	16.2849	0.000656768	0.0188862
LOC146880	1.01609	2.02243	1.48256	7.64061	0.012028	0.106708
BBC3	1.01868	2.02607	6.47071	26.2673	5.28861e-05	0.0032579
OSER1-AS1	1.02131	2.02976	4.17883	31.4218	1.79125e-05	0.00143514
DTX3	1.0255	2.03566	3.13045	24.2821	8.30531e-05	0.00468147
BMF	1.02949	2.0413	2.66572	12.4229	0.0021514	0.0394341
WSB1	1.03026	2.0424	5.27414	58.7477	2.37168e-07	5.56122e-05
SYBU	1.03627	2.05092	3.06193	21.1635	0.000176598	0.00842577
NCDN	1.04031	2.05666	3.68446	21.8022	0.000150582	0.00752262
FAM69C	1.0431	2.06065	6.80824	57.3179	2.8533e-07	5.97789e-05
IGFBP3	1.04648	2.06549	4.47932	10.3127	0.00441515	0.0595812
LMCD1	1.05282	2.07458	5.20739	34.021	1.08257e-05	0.0010369
FAM180B	1.0534	2.07542	3.48411	13.7625	0.00140113	0.0300629
PNRC1	1.06467	2.09169	4.45988	31.1839	1.87821e-05	0.00147121
NOX5	1.06538	2.09273	0.849166	4.65999	0.0433102	0.219361
MUC1	1.06766	2.09603	1.7981	7.42712	0.0130992	0.112081
XAB2	1.07409	2.1054	2.4621	8.57522	0.00836016	0.0869388
FMO4	1.07572	2.10777	1.31817	9.49681	0.00592466	0.0706026
NDRG4	1.07605	2.10826	1.53347	5.98011	0.0239324	0.157639
HAS2	1.07677	2.10931	2.55292	12.2324	0.00229047	0.041022
C4orf3	1.07826	2.11148	7.85948	18.2566	0.000377888	0.0132981
PFKFB3	1.08181	2.1167	7.2392	116.836	9.23899e-10	5.88477e-07
ERCC-00079	1.0822	2.11726	4.89607	14.6418	0.00106838	0.0258838
CTHRC1	1.08412	2.12008	2.14973	9.79561	0.00531376	0.0667355
ANKZF1	1.09126	2.13059	6.06688	63.074	1.38321e-07	4.09784e-05
P4HA1	1.09156	2.13104	6.62207	72.6132	4.63121e-08	1.78779e-05
STXBP1	1.0916	2.1311	6.84244	103.257	2.63021e-09	1.52301e-06
PARN	1.09662	2.13853	7.54995	41.7414	2.78039e-06	0.000376803
TBXAS1	1.09875	2.14168	0.557278	5.9115	0.0246545	0.159509
C1orf233	1.09911	2.14223	2.92774	14.7539	0.00103266	0.025478
ENTHD1	1.10061	2.14446	2.15838	16.9302	0.000546128	0.0171247
SDCBP2-AS1	1.10653	2.15327	1.85199	12.739	0.00194083	0.0371105
ERCC-00165	1.10873	2.15656	4.20347	11.8696	0.00258369	0.0438264
C1QTNF6	1.11774	2.17007	2.25254	15.9726	0.000719034	0.0199271
SRSF12	1.11882	2.17169	1.40553	8.32582	0.00919858	0.0920881
PRDM5	1.11892	2.17185	0.948805	5.26229	0.0328511	0.18885
AGAP2-AS1	1.1192	2.17227	0.981256	7.29633	0.013808	0.115496
KDM7A	1.11922	2.1723	3.09311	24.0645	8.73797e-05	0.00488215
C1orf54	1.12569	2.18206	1.87564	11.0056	0.00346482	0.0512446
HIATL2	1.12997	2.18854	2.13756	7.68577	0.0118141	0.105713
TMEM151B	1.13093	2.19	0.526773	4.58377	0.0448859	0.224016
KDM4B	1.14577	2.21265	5.25128	57.2933	2.86248e-07	5.97789e-05
CDH19	1.14659	2.21389	4.13412	47.8683	1.06547e-06	0.000165524
TMEM147-AS1	1.15156	2.22154	2.81024	25.5198	6.25301e-05	0.00375741
PKI55	1.15402	2.22534	1.98073	12.7334	0.00194435	0.0371105
LOC100288181	1.17084	2.25142	0.754375	5.64244	0.027733	0.170672
RBM3	1.18058	2.26668	8.41224	28.7044	3.12261e-05	0.00218565
ASIP	1.18413	2.27227	0.703605	4.40698	0.0487989	0.234754
CYSRT1	1.18509	2.27377	0.686283	5.03226	0.0364644	0.199219
PRELP	1.19606	2.29114	2.04882	7.22287	0.0142249	0.117441
BHLHE40	1.19707	2.29273	4.99693	47.2974	1.16061e-06	0.000176012
GBE1	1.19849	2.29499	5.58461	55.2561	3.74834e-07	7.46095e-05
NUPR1	1.20593	2.30686	8.21447	89.3514	8.7311e-09	4.11946e-06
CYP27B1	1.21009	2.31352	0.621447	5.53848	0.029037	0.175893
ZNF568	1.21047	2.31413	1.2824	9.25368	0.00647965	0.0740307
HOXA11-AS	1.21658	2.32395	1.9157	8.23645	0.00952154	0.0934039
TXNIP	1.21748	2.3254	5.93375	41.0452	3.11969e-06	0.000409709
NARF	1.22734	2.34136	6.4188	40.3562	3.50095e-06	0.000445172
FAM26F	1.23421	2.35252	3.07239	19.9547	0.000240553	0.0100144
TNIP1	1.23558	2.35476	5.83482	79.8935	2.16475e-08	9.5092e-06
CCDC106	1.24175	2.36485	0.53677	4.54248	0.0457667	0.226328
LDHA	1.24371	2.36807	9.46801	129.938	3.70248e-10	2.94787e-07
ARRDC4	1.24695	2.37339	2.33721	5.74281	0.0265365	0.165954
LINC01502	1.24799	2.37511	1.38149	4.77489	0.0410525	0.21269
FAM83H-AS1	1.2493	2.37726	1.66941	9.15279	0.00672676	0.0751829
LOC654342	1.25393	2.38491	0.808411	6.66722	0.0178767	0.134197
F8A1	1.25624	2.38872	2.37457	11.2396	0.00319715	0.049189
LOC101927318	1.25812	2.39184	1.22754	8.12851	0.00992859	0.0953849
LRRN4CL	1.26574	2.4045	1.85033	11.888	0.00256784	0.0436156
FAM162A	1.28105	2.43016	8.58434	123.951	5.56432e-10	3.88024e-07
PGAM1	1.28271	2.43296	3.81972	4.42403	0.0484049	0.23379
CATSPER2P1	1.28745	2.44096	1.18443	6.40963	0.0199182	0.142501
MIR22HG	1.29014	2.44551	0.431832	4.46223	0.0475356	0.23157
ATP6V0D2	1.29135	2.44757	1.12557	13.528	0.00150823	0.0309069
SULF2	1.29435	2.45266	1.6322	12.065	0.00242093	0.0422119
APBB3	1.29542	2.45449	2.17386	16.4798	0.000620939	0.0183569
GPR85	1.29937	2.46121	3.11354	33.688	1.15305e-05	0.00108005
NR1D1	1.30671	2.47377	2.08352	14.9739	0.000966351	0.0245015
STAG3	1.32282	2.50155	0.44679	5.60524	0.0281919	0.172212
TAF6L	1.32895	2.5122	0.33317	7.69729	0.0117603	0.105486
APOLD1	1.34102	2.53331	8.66779	144.017	1.51015e-10	1.37413e-07
LGI3	1.3433	2.5373	3.81973	32.9208	1.33553e-05	0.0011656
NRN1	1.34551	2.54121	7.05301	10.4733	0.00417157	0.0573884
CASQ2	1.3495	2.54824	0.334047	4.83154	0.0399889	0.210454
NINJ2	1.35889	2.56488	0.35078	5.30512	0.0322241	0.186847
XKR6	1.359	2.56506	0.569213	7.68342	0.0118252	0.105713
CDH15	1.3642	2.57434	1.36772	9.95827	0.0050109	0.0647785
SULT4A1	1.36692	2.5792	4.12456	56.6704	3.10603e-07	6.38189e-05
LOC101929268	1.37028	2.58521	0.795064	7.28376	0.0138783	0.11578
BNIP3L	1.38368	2.60933	6.99228	59.1286	2.25903e-07	5.53418e-05
ROM1	1.38738	2.61604	1.63498	14.7557	0.0010321	0.025478
ADRB2	1.39241	2.62517	1.21007	7.05532	0.0152295	0.121635
DHH	1.39357	2.62727	0.255174	4.69699	0.0425682	0.217345
HAR1A	1.39546	2.63072	0.53826	5.4648	0.0300031	0.179779
SOWAHD	1.39625	2.63216	0.895363	6.07642	0.0229587	0.154583
RORA	1.39933	2.63779	3.47431	31.3852	1.80433e-05	0.00143659
ATP10B	1.40815	2.65396	0.480814	5.9866	0.0238654	0.157524
DEFB126	1.41007	2.6575	1.19941	8.30871	0.00925947	0.0924423
ALDH1L2	1.43019	2.69482	0.754692	4.98517	0.0372585	0.201509
PHKA2-AS1	1.43031	2.69504	-0.162898	6.94095	0.0159609	0.124893
JHDM1D-AS1	1.43211	2.69842	2.05229	21.6309	0.000157118	0.00781844
LINC01270	1.4366	2.70682	1.59075	10.5976	0.0039932	0.0560235
MZF1-AS1	1.4498	2.73171	2.1873	17.3464	0.000485784	0.0159495
TRABD2A	1.45543	2.74239	0.848311	7.77306	0.0114128	0.103626
EGLN1	1.46166	2.75426	6.95154	70.9196	5.57585e-08	2.08914e-05
VEGFA	1.46444	2.75956	4.66743	93.4929	6.014e-09	2.94663e-06
HOXD11	1.46937	2.76901	2.88365	19.0319	0.000306656	0.0113892
TCERG1L	1.48082	2.79108	-0.336222	7.09614	0.0186718	0.137215
TNS1	1.48513	2.79942	5.58314	68.1185	7.63943e-08	2.67037e-05
NBPF8	1.48769	2.80439	0.159758	6.88006	0.0163662	0.126898
ERCC-00143	1.48854	2.80605	0.561989	6.52688	0.0189582	0.138321
ENO1-AS1	1.49262	2.814	0.711984	6.56244	0.0186773	0.137215
LOXL2	1.5124	2.85285	3.66855	15.9637	0.000720901	0.0199271
FKBP9P1	1.51431	2.85661	1.50851	10.8541	0.00365137	0.0527978
UCN2	1.52138	2.87065	2.80412	31.0463	1.93062e-05	0.00149965
KDM3A	1.52812	2.88409	6.62551	114.131	1.12823e-09	6.84407e-07
SSC4D	1.53066	2.88918	0.78123	6.64999	0.0180057	0.134847
LINC00461	1.53258	2.89303	1.45717	16.386	0.000637908	0.0185532
CCNG2	1.53511	2.8981	4.99223	58.8769	2.3328e-07	5.56122e-05
INSIG2	1.54153	2.91103	4.70113	10.6722	0.00389034	0.0551269
ZSWIM5	1.55289	2.93405	1.43282	14.7623	0.00103005	0.025478
RAB20	1.55428	2.93688	3.64501	43.2267	2.1844e-06	0.000316216
CHAC1	1.55751	2.94345	2.99651	26.2086	5.35809e-05	0.00327907
PSD2	1.56401	2.95675	-0.0410488	4.617	0.044191	0.222175
HES2	1.57103	2.97117	-0.0553295	6.13302	0.0224073	0.152645
GALC	1.58493	2.99992	2.1659	12.5052	0.00209423	0.0389269
LOC100131564	1.58913	3.00869	0.915305	5.66369	0.0274747	0.169697
EPS8L2	1.59515	3.02125	0.0559059	4.7794	0.0409667	0.21269
BSN	1.59744	3.02606	0.895613	11.0333	0.00343185	0.0510728
TPTEP1	1.61171	3.05614	0.590781	5.08071	0.0356673	0.196355
ADM	1.61771	3.06887	3.22351	13.5647	0.00149087	0.0309069
FOSB	1.63059	3.09641	1.31089	15.9615	0.00072136	0.0199271
KCNJ13	1.63715	3.1105	0.243191	8.16024	0.00980696	0.0947882
ADCY5	1.63983	3.11629	0.868774	8.14339	0.00987136	0.0951219
LRRC27	1.64042	3.11757	0.386097	5.86282	0.0251816	0.161266
CCL28	1.64405	3.12542	4.01469	16.9311	0.000546002	0.0171247
ZNF160	1.64706	3.13194	3.42634	61.8996	1.59662e-07	4.52153e-05
TCONS_00029157	1.65674	3.15302	1.27282	9.33519	0.0062874	0.0724836
LINC01011	1.66703	3.17559	0.677492	5.13869	0.0347394	0.193593
DDIT4	1.6906	3.2279	7.43082	147.643	1.21388e-10	1.28863e-07
YPEL4	1.69636	3.24083	2.27967	30.4182	2.1913e-05	0.00164206
MGC16025	1.70092	3.25108	0.779136	9.5577	0.0057941	0.0699155
LANCL3	1.70239	3.2544	0.113459	4.42825	0.0483081	0.233547
DPY19L2P3	1.705	3.26029	0.308615	5.43495	0.0304048	0.180809
LINC00482	1.70737	3.26565	1.42478	10.9399	0.00354442	0.0518396
ZNF613	1.71469	3.28225	0.407899	6.489	0.0192625	0.139885
HK2	1.71999	3.29434	8.01233	258.44	7.7123e-13	3.2749e-09
ESPN	1.72832	3.31342	1.21773	8.64397	0.00814427	0.085848
SLC2A3	1.74515	3.3523	7.81594	146.255	1.31896e-10	1.29248e-07
LOC100996583	1.74921	3.36175	0.385001	13.3827	0.00157909	0.0318292
NKX2-1	1.75051	3.36478	1.60826	13.5022	0.00152056	0.0310423
RNF122	1.76226	3.39228	1.13411	13.7146	0.00142232	0.0302486
MTX1	1.78189	3.43877	0.383595	9.90594	0.00510618	0.065178
CBX3P2	1.78224	3.43959	0.715994	8.42347	0.00885962	0.0904348
SELPLG	1.79041	3.45914	0.493694	13.3756	0.00158266	0.0318356
IL20RB	1.80362	3.49095	0.672846	12.5219	0.00208284	0.0387914
SLC16A3	1.86416	3.64056	5.22628	97.8943	4.10705e-09	2.09279e-06
C16orf89	1.87387	3.66515	0.310598	6.26646	0.0211653	0.147902
TCTEX1D4	1.87697	3.67302	0.242463	7.2264	0.0142046	0.117441
ENO2	1.94142	3.84083	7.81886	193.61	1.08164e-11	1.53099e-08
LOC100128239	1.95824	3.88587	-0.0109199	5.61554	0.0280639	0.172016
LINC01446	1.9877	3.96603	0.547121	8.02975	0.0103181	0.0972975
RGS1	1.993	3.98065	5.57818	70.1795	6.05371e-08	2.20338e-05
TNFSF13B	1.9995	3.99863	0.0245198	4.4835	0.0470593	0.230325
INHA	2.02255	4.06302	0.0407059	5.46037	0.0300622	0.179939
CCDC184	2.03411	4.09571	0.338395	8.18005	0.00973186	0.094384
COL11A2	2.07675	4.21856	0.87925	7.51862	0.0126275	0.109579
RUNDC3A-AS1	2.08637	4.24678	0.00649718	6.45039	0.0195784	0.141221
AMPD3	2.13073	4.37939	0.668103	9.34976	0.00625369	0.0724354
PFKFB4	2.16135	4.47332	5.28508	151.854	9.47511e-11	1.0973e-07
SHC3	2.16601	4.48779	0.187366	5.77657	0.0261473	0.164733
RIMKLA	2.17934	4.52946	3.23446	98.805	3.80225e-09	2.0182e-06
BNIP3	2.22298	4.66856	7.76012	244.33	1.29446e-12	3.29802e-09
NMRK2	2.23416	4.70489	1.00974	13.5373	0.00150381	0.0309069
RPL23AP32	2.25857	4.78519	0.0842584	4.77773	0.0409984	0.21269
GPR146	2.26398	4.80314	2.52864	58.1381	2.5651e-07	5.66913e-05
SLC2A1	2.3018	4.93073	7.08708	434.895	5.83979e-15	7.43931e-11
SLAMF9	2.30807	4.95219	1.88933	19.3548	0.000281485	0.0109666
ANKRD37	2.32655	5.01606	6.8842	229.978	2.25732e-12	3.5945e-09
GLIS3	2.34462	5.07927	0.307469	10.4901	0.00414705	0.0572985
LOC340357	2.39505	5.25994	0.692618	6.13786	0.0223608	0.152474
PNLIPRP3	2.39713	5.26754	-0.108611	5.87239	0.025077	0.161019
CGNL1	2.4001	5.2784	-0.215037	7.17085	0.0145286	0.118927
MT1E	2.42048	5.35348	0.38503	14.7907	0.00102123	0.025438
UPK1A-AS1	2.46503	5.52138	1.86724	31.2055	1.87012e-05	0.00147121
LOC101929705	2.50439	5.67411	0.889466	5.31029	0.0321494	0.186719
CLDN1	2.51323	5.70895	0.0837829	5.84643	0.025362	0.161463
AK4	2.53057	5.77801	5.72043	248.72	1.0986e-12	3.29802e-09
SIGLEC15	2.54113	5.82046	0.397014	13.5238	0.00151023	0.0309069
PPFIA4	2.60181	6.07048	3.16851	49.2341	8.70884e-07	0.000142233
TMEM45A	2.70923	6.53975	6.2822	234.877	1.86045e-12	3.5945e-09
PDK1	2.81294	7.02715	6.14675	231.833	2.09702e-12	3.5945e-09
FLJ16779	2.8941	7.43382	2.74142	101.059	3.1497e-09	1.74452e-06
ANGPTL4	2.94511	7.70136	3.66012	88.6069	9.35044e-09	4.25412e-06
DOK3	3.03891	8.21867	0.866433	31.43	1.78831e-05	0.00143514
RNF208	3.07688	8.43786	-0.235571	5.23006	0.0333321	0.18962
STC1	3.18778	9.11206	4.18045	130.146	3.65149e-10	2.94787e-07
NDRG1	3.20152	9.1993	8.70043	360.764	3.42427e-14	2.18109e-10
TTTY14	3.7909	13.8412	-0.127175	6.55671	0.0197542	0.141923
MIR210HG	3.84588	14.3789	4.16996	188.734	1.36172e-11	1.7347e-08
TCAF2	4.01358	16.1513	0.851636	38.7804	4.58109e-06	0.000555795
BEND5	4.03606	16.4049	2.88997	75.8712	3.27146e-08	1.30235e-05
UPK1A	4.23679	18.8538	0.103322	6.31971	0.021772	0.150247
		1
		1
		1
		1
		1
		1
		1
		1
		1
		1
		1
		1
		1
		1
		1
		1
		1
		1
		1
		1
		1
		1
		1
		1
		1
		1
		1
		1
		1
		1
		1
		1
		1
		1
		1
		1
		1
		1
		1
		1
		1
		1
		1
		1
		1
		1
		1
		1
		1
		1
		1
		1
		1
		1
		1
		1
		1
		1
		1
		1
		1
		1
		1
		1
		1
		1
		1
		1
		1
		1
		1
		1
		1
		1
		1
		1
		1
		1
		1
		1
		1
		1
		1
		1
		1
		1
		1
		1
		1
		1
		1
		1
		1
		1
		1
		1
		1
		1
		1
		1
		1
		1
		1
		1
		1
		1
		1
		1
		1
		1
		1
		1
		1
		1
		1
		1
		1
		1
		1
		1
		1
		1
		1
		1
		1
		1
		1
		1
		1
		1
		1
		1
		1
		1
		1
		1
		1
		1
		1
		1
		1
		1
		1
		1
		1
		1
		1
		1
		1
		1
		1
		1
		1
		1
		1
		1
		1
		1
		1
		1
		1
		1
		1
		1
		1
		1
		1
		1
		1
		1
		1
		1
		1
		1
		1
		1
		1
		1
		1
		1
		1
		1
		1
		1
		1
		1
		1
		1
		1
		1
		1
		1
		1
		1
		1
		1
		1
		1
		1
		1
		1
		1
		1
		1
		1
		1
		1
		1
		1
		1
		1
		1
		1
		1
		1
		1
		1
		1
		1
		1
		1
		1
		1
		1
		1
		1
		1
		1
		1
		1
		1
		1
		1
		1
		1
		1
		1
		1
		1
		1
		1
		1
		1
		1
		1
		1
		1
		1
		1
		1
		1
		1
		1
		1
		1
		1
		1
		1
		1
		1
		1
		1
		1
		1
		1
		1
		1
		1
		1
		1
		1
		1
		1
		1
		1
		1
		1
		1
		1
		1
		1
		1
		1
		1
		1
		1
		1
		1
		1
		1
		1
		1
		1
		1
		1
		1
		1
		1
		1
		1
		1
		1
		1
		1
		1
		1
		1
		1
		1
		1
		1
		1
		1
		1
		1
		1
		1
		1
		1
		1
		1
		1
		1
		1
		1
		1
		1
		1
		1
		1
		1
		1
		1
		1
		1
		1
		1
		1
		1
		1
		1
		1
		1
		1
		1
		1
		1
		1
		1
		1
		1
		1
		1
		1
		1
		1
		1
		1
		1
		1
		1
		1
		1
		1
		1
		1
		1
		1
		1
		1
		1
		1
		1
		1
		1
		1
		1
		1
		1
		1
		1
		1
		1
		1
		1
		1
		1
		1
		1
		1
		1
		1
		1
		1
		1
		1
		1
		1
		1
		1
		1
		1
		1
		1
		1
		1
		1
		1
		1
		1
		1
		1
		1
		1
		1
		1
		1
		1
		1
		1
		1
		1
		1
		1
		1
		1
		1
		1
		1
		1
		1
		1
		1
		1
		1
		1
		1
		1
		1
		1
		1
		1
		1
		1
		1
		1
		1
		1
		1
		1
		1
		1
		1
		1
		1
		1
		1
		1
		1
		1
		1
		1
		1
		1
		1
		1
		1
		1
		1
		1
		1
		1
		1
		1
		1
		1
		1
		1
		1
		1
		1
		1
		1
		1
		1
		1
		1
		1
		1
		1
		1
		1
		1
		1
		1
		1
		1
		1
		1
		1
		1
		1
		1
		1
		1
		1
		1
		1
		1
		1
		1
		1
		1
		1
		1
		1
		1
		1
		1
		1
		1
		1
		1
		1
		1
		1
		1
		1
		1
		1
		1
		1
		1
		1
		1
		1
		1
		1
		1
		1
		1
		1
		1
		1
		1
		1
		1
		1
		1
		1
		1
		1
		1
		1
		1
		1
		1
		1
		1
		1
		1
		1
		1
		1
		1
		1
		1
		1
		1
		1
		1
		1
		1
		1
		1
		1
		1
		1
		1
		1
		1
		1
		1
		1
		1
		1
		1
		1
		1
		1
		1
		1
		1
		1
		1
		1
		1
		1
		1
		1
		1
		1
		1
		1
		1
		1
		1
		1
		1
		1
		1
		1
		1
		1
		1
		1
		1
		1
		1
		1
		1
		1
		1
		1
		1
		1
		1
		1
		1
		1
		1
		1
		1
		1
		1
		1
		1
		1
		1
		1
		1
		1
		1
		1
		1
		1
		1
		1
		1
		1
		1
		1
		1
		1
		1
		1
		1
		1
		1
		1
		1
		1
		1
		1
		1
		1
		1
		1
		1
		1
		1
		1
		1
		1
		1
		1
		1
		1
		1
		1
		1
		1
		1
		1
		1
		1
		1
		1
		1
		1
		1
		1
		1
		1
		1
		1
		1
		1
		1
		1
		1
		1
		1
		1
		1
		1
		1
		1
		1
		1
		1
		1
		1
		1
		1
		1
		1
		1
		1
		1
		1
		1
		1
		1
		1
		1
		1
		1
		1
		1
		1
		1
		1
		1
		1
		1
		1
		1
		1
		1
		1
		1
		1
		1
		1
		1
		1
		1
		1
		1
		1
		1
		1
		1
		1
		1
		1
		1
		1
		1
		1
		1
		1
		1
		1
		1
		1
		1
		1
		1
		1
		1
		1
		1
		1
		1
		1
		1
		1
		1
		1
		1
		1
		1
		1
		1
		1
		1
		1
		1
		1
		1
		1
		1
		1
		1
		1
		1
		1
		1
		1
		1
		1
		1
		1
		1
		1
		1
		1
		1
		1
		1
		1
		1
		1
		1
		1
		1
		1
		1
		1
		1
		1
		1
		1
		1
		1
		1
		1
		1
		1
		1
		1
		1
		1
		1
		1
		1
		1
		1
		1
		1
		1
		1
		1
		1
		1
		1
		1
		1
		1
		1
		1
		1
		1
		1
		1
		1
		1
		1
		1
		1
		1
		1
		1
		1
		1
		1
		1
		1
		1
		1
		1
		1
		1
		1
		1
		1
		1
		1
		1
		1
		1
		1
		1
		1
		1
		1
		1

## Sheet: IGR37_24h
Symbol	logFC	FC	logCPM	F	PValue	FDR
LOC284344	-6.08146	0.0147672	-0.332949	25.866	7.93058e-05	0.00244028
LINC01474	-5.17284	0.0277216	0.704093	54.2051	4.3204e-07	5.55382e-05
CDH1	-4.85312	0.0345992	2.09186	137.353	2.28555e-10	2.07969e-07
TCERG1L	-4.84238	0.0348576	-0.336222	14.225	0.00210387	0.0222972
CSMD1	-4.11692	0.0576346	0.297734	33.629	1.16607e-05	0.000632108
TFPI2	-4.07725	0.0592415	-0.396872	13.0777	0.00199885	0.0215791
SNAR-C3	-3.83296	0.0701719	0.607012	40.8506	3.22255e-06	0.000253408
SPARCL1	-3.43906	0.0922022	0.847056	37.7807	5.45445e-06	0.000362843
MAGEC2	-3.27658	0.103193	4.58148	387.678	1.73614e-14	2.21167e-10
DCAF12L2	-3.27616	0.103223	0.847493	27.0768	4.42546e-05	0.00162467
CCDC88C	-3.0925	0.117237	-0.180026	13.591	0.00147858	0.0176529
HBQ1	-3.05802	0.120073	0.274341	20.7036	0.000198401	0.00449342
CD36	-2.94466	0.129888	3.90807	191.886	1.17264e-11	1.49382e-08
KCNMB4	-2.7965	0.143936	1.02297	24.4133	8.05594e-05	0.00246102
RELN	-2.68465	0.155539	0.00955738	11.8039	0.00264111	0.026122
LGI2	-2.59319	0.165718	-0.0563277	9.65101	0.00560018	0.0427445
ALDH3B2	-2.5883	0.166282	-0.00851666	7.76538	0.0114475	0.0681418
PBX4	-2.55499	0.170165	0.596793	8.52596	0.00851877	0.0565496
HSPA1A	-2.55367	0.170321	5.88755	263.295	6.49284e-13	1.65425e-09
KCNJ8	-2.51624	0.174798	-0.294652	4.36119	0.0498749	0.174596
BAAT	-2.51389	0.175083	2.93837	46.0667	1.3992e-06	0.000126414
TGFB2	-2.4978	0.177047	-0.143957	9.831	0.00524619	0.0409254
CAMSAP3	-2.49516	0.177371	-0.198402	7.66906	0.0118928	0.0701075
DPP6	-2.49438	0.177467	1.07295	26.22	5.34455e-05	0.00184856
LINC01239	-2.45422	0.182476	0.337222	12.9235	0.00182857	0.0203977
TC2N	-2.44233	0.183987	1.1296	30.2907	2.24883e-05	0.00100873
IL2RB	-2.43664	0.184714	1.0808	19.5867	0.000264811	0.00534615
CACNA1H	-2.37242	0.193121	0.607362	18.8802	0.000319331	0.00615457
LOC105274304	-2.32196	0.199996	-0.180401	8.58333	0.00833438	0.0557332
DNASE2B	-2.30717	0.202056	2.34254	53.5143	4.74857e-07	5.7068e-05
SCN5A	-2.29337	0.203999	0.820092	21.8121	0.000150216	0.00375297
ERCC-00144	-2.26753	0.207685	3.17451	70.5099	5.83505e-08	1.16145e-05
HRH2	-2.26338	0.208283	0.613913	12.4549	0.00212897	0.0224442
GCNT3	-2.25559	0.209411	4.05922	109.265	1.6331e-09	7.70521e-07
PRKCB	-2.25122	0.210047	4.70279	123.062	5.92018e-10	3.59129e-07
LRRC37A3	-2.25035	0.210173	0.0876032	10.1347	0.00470383	0.0377343
MAOA	-2.22837	0.2134	1.01076	19.9292	0.000242149	0.00509032
ERCC-00131	-2.21961	0.214699	3.77959	51.3803	6.3953e-07	6.67784e-05
COX10-AS1	-2.21934	0.21474	-0.181296	6.65138	0.0179953	0.0911499
ERCC-00154	-2.20505	0.216877	0.75552	20.0758	0.000233114	0.0049494
KBTBD8	-2.19368	0.218592	0.269922	15.1707	0.000910978	0.0126416
OLFML2B	-2.18948	0.21923	0.55365	13.069	0.00174511	0.0197433
CYFIP2	-2.17913	0.220809	1.35171	25.0588	6.9436e-05	0.00222807
ERCC-00130	-2.16586	0.222849	11.8973	76.5315	3.05339e-08	7.61641e-06
ERCC-00004	-2.15863	0.223969	8.72611	121.612	6.55514e-10	3.63069e-07
ERCC-00170	-2.15303	0.224841	0.646855	16.2352	0.000666255	0.0102793
ERCC-00136	-2.14905	0.22546	7.46399	130.298	3.61478e-10	2.87804e-07
CACNG7	-2.14542	0.226029	0.311339	7.08075	0.015072	0.0812193
ERCC-00019	-2.14331	0.226359	2.02599	31.8842	1.63461e-05	0.000816602
CES3	-2.14163	0.226624	0.425788	11.2364	0.00320064	0.0292489
ZNF439	-2.13829	0.227149	0.384105	7.43331	0.0130667	0.0742446
ERCC-00092	-2.09278	0.234429	4.92118	58.564	2.42824e-07	3.63921e-05
SPACA3	-2.09232	0.234503	1.2395	22.0336	0.000142227	0.00363093
PTPRE	-2.08831	0.235156	0.0106214	10.8668	0.00363541	0.0318672
DYSF	-2.05435	0.240757	0.190942	8.64244	0.00814903	0.05491
ERCC-00108	-2.04263	0.24272	6.46007	52.789	5.2489e-07	6.07867e-05
TCP10L	-2.04254	0.242736	0.116369	11.1482	0.00329884	0.0298466
ERCC-00116	-2.03009	0.244839	2.90695	58.774	2.36371e-07	3.58469e-05
SYT7	-2.02391	0.245891	0.160241	11.0292	0.0034367	0.0305941
ZNF503-AS1	-2.02314	0.246023	-0.0417168	4.63016	0.0439192	0.16068
CHST8	-2.02101	0.246386	0.175751	5.58543	0.0284397	0.121006
ALDH1A2	-1.98729	0.252211	0.32238	7.87058	0.0109823	0.0663805
TMC7	-1.98664	0.252326	0.399056	13.8592	0.00135943	0.01665
GPX7	-1.95299	0.258281	0.43238	5.21704	0.0335286	0.134866
SLC5A4	-1.88031	0.271625	0.990784	20.2771	0.000221303	0.00478693
KALRN	-1.87963	0.271753	0.312381	11.6944	0.00274	0.0266246
DNAJC6	-1.87881	0.271908	0.707096	10.8336	0.00367755	0.0321319
SNAR-C4	-1.85907	0.275654	3.50875	55.8258	3.47352e-07	4.70736e-05
CMTM8	-1.84143	0.279044	1.56279	22.005	0.00014323	0.00363192
ADAM11	-1.84015	0.279292	2.1098	40.6216	3.34834e-06	0.000256507
VAMP5	-1.83743	0.27982	0.76637	13.3452	0.001598	0.0185209
ERCC-00095	-1.80896	0.285397	3.77457	62.5859	1.46782e-07	2.49314e-05
OTUB2	-1.80616	0.285951	2.22872	30.9637	1.96288e-05	0.000909898
SARDH	-1.80236	0.286705	1.46919	30.5235	2.14503e-05	0.000972438
SEMA3F	-1.79711	0.287751	0.636305	7.81156	0.0112406	0.0674306
GIPC3	-1.79645	0.287881	0.726379	13.8812	0.00135013	0.0165857
ARHGAP22	-1.78426	0.290325	1.1105	16.4137	0.00063284	0.00996508
PDZRN3-AS1	-1.76039	0.295168	0.0564061	4.40533	0.0488371	0.172003
FAM184A	-1.75836	0.295584	0.597924	5.20881	0.0336535	0.135198
GGT1	-1.75747	0.295767	0.287628	5.41418	0.0306879	0.127133
MMP25	-1.75626	0.296015	0.783506	6.70526	0.0175957	0.0900567
B3GNTL1	-1.7525	0.296786	0.645461	12.0378	0.00244289	0.024718
MEX3A	-1.74384	0.298574	3.044	27.9979	3.62739e-05	0.00139185
LLGL2	-1.72393	0.302723	1.79656	22.7108	0.00012057	0.00327493
EGR2	-1.70828	0.306025	1.03434	11.2501	0.00318566	0.0292168
METTL7B	-1.70166	0.307432	0.348677	9.06333	0.00695467	0.0495778
POLR2J3	-1.69421	0.309024	0.217711	8.26551	0.00941518	0.0602411
REP15	-1.68429	0.311156	0.0685303	5.592	0.0283573	0.120736
MDGA1	-1.68313	0.311407	1.5732	12.7225	0.00195123	0.0212185
DSP	-1.67794	0.312529	1.00052	12.8897	0.00184857	0.0205492
FAP	-1.66857	0.314566	2.03754	31.495	1.76536e-05	0.000848639
LOC728730	-1.66037	0.316359	2.11525	24.9652	7.09376e-05	0.00223129
DNAJA4	-1.65198	0.318204	2.77473	47.1174	1.19252e-06	0.000110887
ACSBG1	-1.65028	0.318579	2.33425	40.6379	3.3392e-06	0.000256507
LINC00957	-1.64901	0.31886	1.67982	15.198	0.000903594	0.0125777
TTC9	-1.64656	0.319401	0.665083	12.957	0.00180895	0.0203196
MAOB	-1.64298	0.320195	1.69932	20.7909	0.000194046	0.00446029
SLC12A7	-1.64142	0.320541	2.36376	30.7128	2.06449e-05	0.000952884
SCARA5	-1.64013	0.320828	1.81947	19.7079	0.000256537	0.00525406
IGLON5	-1.63346	0.322314	4.01859	53.6151	4.68324e-07	5.7068e-05
TESC	-1.6247	0.324276	2.10519	27.3786	4.14446e-05	0.00155283
FOXP2	-1.61874	0.325619	0.116611	6.56805	0.0186335	0.0932332
CRLF1	-1.61279	0.326966	2.6433	32.61	1.41833e-05	0.000728293
FGFR4	-1.60374	0.329022	0.873148	10.4006	0.00427998	0.0354766
CALN1	-1.5981	0.330312	0.229578	4.87524	0.0391897	0.150509
PLXDC2	-1.59447	0.331144	2.35718	30.0389	2.3674e-05	0.00104716
CFD	-1.58792	0.332652	0.389101	7.23445	0.0141583	0.0779775
STK32C	-1.58725	0.332806	2.66833	30.9603	1.96422e-05	0.000909898
SLC16A9	-1.58389	0.333582	0.801685	12.1412	0.00236054	0.0241955
EGFR	-1.57601	0.335408	0.388557	6.19381	0.0218316	0.102986
GBX2	-1.57381	0.33592	0.172547	5.763	0.026303	0.115344
SERPINF1	-1.57051	0.336689	4.38077	65.4523	1.04087e-07	1.88886e-05
LOC100996583	-1.56651	0.337625	0.385001	4.76971	0.0411514	0.154674
LOC100506444	-1.55881	0.339432	1.22858	14.4903	0.00111887	0.0145145
MICAL2	-1.54984	0.341549	0.299181	5.43976	0.0303396	0.126554
ERCC-00062	-1.54655	0.342327	1.63652	13.3516	0.00159477	0.0185209
OAS1	-1.54079	0.343698	1.75638	18.5941	0.000344848	0.00651783
EGFL7	-1.53789	0.344388	0.767395	9.75857	0.00538555	0.0416852
SPINK5	-1.53117	0.345996	0.399481	7.75141	0.0115109	0.0682987
TSPAN7	-1.52836	0.34667	2.88175	39.4048	4.11443e-06	0.000294459
VGF	-1.52362	0.347811	6.84584	135.523	2.56887e-10	2.18165e-07
C1QTNF1	-1.5235	0.34784	1.97878	16.9717	0.000539757	0.00894567
HMOX1	-1.51995	0.348697	5.38267	102.265	2.85197e-09	1.29755e-06
STEAP2	-1.51801	0.349167	1.66824	15.9532	0.000723102	0.010864
MTRNR2L2	-1.51538	0.349804	1.70899	20.3346	0.000218053	0.00477082
HERC5	-1.51089	0.350894	1.85429	11.624	0.00280577	0.026925
CACNB1	-1.50832	0.351521	0.325309	6.73553	0.0173755	0.0893249
SNAPC3	-1.50703	0.351836	2.31721	26.7896	4.71248e-05	0.00170898
DGAT2	-1.49946	0.353685	0.804632	6.77152	0.0171179	0.0885062
ABCA13	-1.49447	0.354912	0.397433	8.21361	0.0096061	0.0610944
NPY6R	-1.49432	0.354947	0.82256	11.4701	0.00295572	0.0278375
DUSP5	-1.48943	0.356154	1.97942	24.433	8.0193e-05	0.00245572
ITGA2	-1.48296	0.357755	1.83394	22.9246	0.00011451	0.00319017
PAEP	-1.48146	0.358126	3.59753	49.2671	8.66699e-07	8.36431e-05
COL26A1	-1.47991	0.35851	0.976507	7.28759	0.0138569	0.0770072
LINC00520	-1.47801	0.358984	5.32568	121.913	6.41746e-10	3.63069e-07
MGAT3	-1.47068	0.360813	3.21863	33.3145	1.2382e-05	0.000665546
ST3GAL4-AS1	-1.46943	0.361124	0.908712	8.39761	0.00894801	0.0583361
HPCAL4	-1.46124	0.36318	1.69818	19.9579	0.00024035	0.00506925
TTC39A	-1.46117	0.363199	3.66287	18.2201	0.000381664	0.00699571
SLCO5A1	-1.45611	0.364474	0.634202	7.47331	0.0128587	0.0735549
SLC39A10	-1.45557	0.364611	4.44605	82.2328	1.71575e-08	4.9675e-06
TSPAN13	-1.4547	0.364832	3.0271	34.4044	1.00721e-05	0.000553055
RILPL1	-1.45369	0.365087	2.8563	37.1123	6.14009e-06	0.000391093
SATB1	-1.44998	0.366026	2.97138	40.3604	3.49851e-06	0.000264416
SMC1B	-1.447	0.366782	0.412615	7.85006	0.0110714	0.0667478
LINC00896	-1.44624	0.366977	0.57634	5.00542	0.0369145	0.144783
BMP7	-1.44602	0.367034	2.82822	39.7657	3.86878e-06	0.000283844
WIPF1	-1.44457	0.367401	5.11543	98.7998	3.80394e-09	1.44831e-06
NOX5	-1.44153	0.368176	0.849166	4.64024	0.0437123	0.160224
PARP10	-1.4415	0.368184	1.14156	13.1308	0.00171093	0.0194257
KCNQ2	-1.43376	0.370166	1.73674	13.3301	0.0016057	0.0185581
IGFBP2	-1.43028	0.371059	6.00412	36.4037	6.97251e-06	0.000415218
CTLA4	-1.42506	0.372403	3.99312	52.6594	5.34431e-07	6.07867e-05
FAM71E1	-1.41921	0.373917	-0.0392936	4.4496	0.0478211	0.169456
BATF2	-1.41823	0.37417	1.40679	9.70292	0.00549543	0.0422167
FOLH1	-1.41676	0.374552	0.529016	9.22704	0.00654391	0.0477177
GDPD1	-1.4155	0.37488	1.72978	12.0948	0.00239709	0.0243319
UQCRBP1	-1.41187	0.375825	0.298158	5.9406	0.0243453	0.109627
GPLD1	-1.41148	0.375925	0.481552	6.06443	0.0230774	0.106016
EMID1	-1.40214	0.378367	1.06584	9.94023	0.00504352	0.0398817
HOXB3	-1.40119	0.378617	0.562746	8.76333	0.00778408	0.053374
ASTN1	-1.39827	0.379384	0.411098	4.97135	0.0374951	0.14617
ZIC2	-1.39614	0.379945	2.76916	30.0078	2.38253e-05	0.00104843
CNTN1	-1.39489	0.380273	1.35901	11.1815	0.00326146	0.0296346
BCAS4	-1.39417	0.380462	3.16065	28.4962	3.26283e-05	0.00130708
MICB	-1.38542	0.382779	0.363321	5.24188	0.0331548	0.133827
P2RX5-TAX1BP3	-1.37424	0.385757	0.58463	6.04466	0.0232748	0.106654
MATK	-1.37197	0.386364	1.29574	10.4003	0.00428036	0.0354766
HACD4	-1.37017	0.386845	0.287498	4.68903	0.0427265	0.158589
GCNT1	-1.36367	0.388593	0.63823	5.9551	0.0241928	0.109172
ULBP2	-1.36153	0.389168	0.949199	5.84666	0.0253594	0.112747
S1PR5	-1.35781	0.390174	0.857922	9.58793	0.00573047	0.0435044
SPP1	-1.35614	0.390625	5.85453	80.209	2.09727e-08	5.80808e-06
MLC1	-1.35216	0.391707	2.23781	14.8031	0.0010174	0.013543
CBLN1	-1.35071	0.392099	0.481186	5.59636	0.0283026	0.120715
APOL1	-1.34517	0.393607	0.484383	4.85833	0.0394968	0.151136
TMED8	-1.33897	0.395304	0.820705	7.27994	0.0138998	0.0770072
OAS2	-1.33763	0.39567	2.21495	25.0837	6.90408e-05	0.00222595
FLJ44635	-1.3341	0.39664	3.00957	25.6965	6.00861e-05	0.00200902
PRDM7	-1.31218	0.402711	1.69454	10.3124	0.00441562	0.0361044
ABCG1	-1.30503	0.404713	1.47511	6.39775	0.0200185	0.0977445
MICU3	-1.29428	0.407739	1.11127	11.3927	0.00303443	0.0282664
ARHGAP28	-1.29032	0.408862	0.785004	5.89508	0.0248309	0.111263
SRGAP3	-1.28691	0.409828	1.35361	9.68236	0.00553665	0.0424279
TEX19	-1.28079	0.411569	0.538858	5.66089	0.0275086	0.118697
GBP1	-1.28003	0.411787	0.975081	10.8185	0.00369686	0.0322564
LOC100506100	-1.27731	0.412563	2.10612	9.75338	0.00539569	0.0417339
CLU	-1.2727	0.413885	1.24744	9.07628	0.00692116	0.0495009
AMT	-1.27232	0.413994	0.926205	4.76928	0.0411596	0.154674
PARP8	-1.27099	0.414376	1.75836	8.06277	0.010186	0.0633281
ADAMTS3	-1.26727	0.415446	0.53632	4.69136	0.0426802	0.158589
ASPHD2	-1.26131	0.417165	2.01448	14.4835	0.0011212	0.01453
TCN1	-1.25956	0.417673	3.55626	36.5315	6.81361e-06	0.000415005
ZNF792	-1.25501	0.418992	1.12052	4.77309	0.0410868	0.15467
RFPL2	-1.25002	0.420443	2.08441	16.8192	0.000563594	0.00926403
CDH4	-1.2444	0.422084	1.72335	11.0596	0.003401	0.0303824
HSPA1B	-1.24345	0.422362	4.29283	65.6767	1.01375e-07	1.87162e-05
HSPA6	-1.24252	0.422634	0.228983	5.41931	0.0306177	0.127009
SNAR-E	-1.23033	0.426219	7.84788	18.8025	0.00032605	0.00626479
METRN	-1.22721	0.427142	4.25395	44.3249	1.83436e-06	0.000156832
SNORD36A	-1.21544	0.430642	0.615003	5.17442	0.0341813	0.136629
NUDT10	-1.21138	0.431856	2.33408	13.5788	0.00148427	0.0176715
GNG7	-1.20769	0.432962	5.35518	97.906	4.10298e-09	1.4536e-06
DNAAF3	-1.2068	0.433228	0.98513	7.04326	0.0153048	0.0820264
TNFRSF21	-1.20528	0.433685	3.33238	28.696	3.12816e-05	0.0012691
C2CD2	-1.20354	0.434208	1.33942	6.56071	0.0186909	0.0934473
RDH10	-1.20145	0.434838	2.07327	7.82039	0.0112015	0.0673346
PPP2R2C	-1.19593	0.436506	3.41211	27.7	3.86658e-05	0.00147034
ELOVL7	-1.19495	0.436803	1.28728	4.95628	0.0377553	0.146681
FUOM	-1.19089	0.438031	0.827397	4.98177	0.0373166	0.14591
TRPM8	-1.19006	0.438284	1.73114	13.3465	0.00159734	0.0185209
NCEH1	-1.18911	0.438572	1.75807	13.1698	0.00168974	0.0193054
PPAP2C	-1.18846	0.438772	4.70838	58.1173	2.57201e-07	3.74339e-05
GRAMD1C	-1.18667	0.439317	0.774761	4.93354	0.0381516	0.147725
KCNN1	-1.18625	0.439444	1.11703	4.86679	0.0393429	0.150824
PAQR5	-1.18586	0.439562	2.27147	12.8221	0.00188934	0.0207664
NME5	-1.18494	0.439844	1.68035	11.4281	0.00299812	0.0280586
CDC42EP2	-1.18446	0.43999	0.32172	4.77335	0.0410818	0.15467
BVES	-1.18287	0.440474	0.706672	6.14434	0.0222988	0.104154
ZHX1-C8orf76	-1.18286	0.440477	2.1294	19.2341	0.000290614	0.00572199
STEAP3	-1.18093	0.441069	2.68339	29.4613	2.66625e-05	0.00114361
MLLT11	-1.1799	0.441383	4.17336	35.466	8.27109e-06	0.000478563
GPR55	-1.1774	0.442146	1.38297	6.31673	0.0207177	0.0997818
RTN4RL1	-1.17611	0.442542	1.68259	11.3356	0.003094	0.0285612
LOC101927482	-1.17496	0.442895	1.83173	17.6337	0.00044844	0.00783633
AR	-1.17227	0.443724	1.12146	6.32076	0.0206823	0.0996866
TRIM21	-1.1698	0.444484	1.56617	8.02519	0.0103365	0.0639517
GABBR2	-1.1693	0.444637	2.57234	18.5571	0.000348313	0.00656385
PKDCC	-1.16896	0.444742	2.53734	14.2531	0.00120328	0.0153746
ITIH5	-1.16884	0.444778	3.4431	39.6232	3.96382e-06	0.000288544
WNT10B	-1.16757	0.445171	1.91782	15.1601	0.000913883	0.0126543
NPTXR	-1.1636	0.446396	5.42309	63.9429	1.24554e-07	2.17355e-05
EEF1A2	-1.15915	0.447775	4.97354	53.3214	4.87628e-07	5.75176e-05
VAMP8	-1.15884	0.447873	4.51183	66.3659	9.35175e-08	1.75194e-05
RGL3	-1.15555	0.448894	1.28323	5.65114	0.0276269	0.118979
EML2	-1.15102	0.450307	6.62352	47.4673	1.13135e-06	0.000106758
MPPED2	-1.14673	0.451649	1.96621	10.9916	0.00348167	0.0308765
LOC100129550	-1.14552	0.452025	1.37304	5.37741	0.0311963	0.128528
SPATA24	-1.14491	0.452217	0.848279	6.12375	0.0224965	0.104366
SLC17A9	-1.13835	0.454278	2.97767	26.3625	5.17811e-05	0.00182726
COL6A2	-1.13711	0.45467	2.26301	10.606	0.00398152	0.0338362
AK5	-1.13583	0.455072	2.23254	16.2535	0.00066274	0.0102551
ST8SIA1	-1.13313	0.455924	3.35013	25.2733	6.61233e-05	0.00215986
USP2-AS1	-1.13289	0.456001	0.321484	4.77596	0.0410321	0.154602
UNC13A	-1.13255	0.456109	0.548985	5.48839	0.0296899	0.124578
SYPL2	-1.13226	0.4562	1.91256	16.6882	0.000584996	0.0094452
STK17A	-1.13169	0.456382	5.02129	87.7464	1.01273e-08	3.14661e-06
CASZ1	-1.1316	0.456409	1.60351	6.32966	0.0206043	0.0994234
APOC1	-1.12401	0.458816	3.69615	29.5161	2.63616e-05	0.00113837
PCDHB2	-1.12117	0.45972	1.41715	5.9166	0.0245999	0.110438
FUT10	-1.11998	0.460101	1.54469	11.7632	0.00267743	0.026338
SHANK3	-1.11551	0.461527	1.12286	5.50865	0.0294238	0.123747
B4GALNT1	-1.11303	0.462323	3.14484	25.9831	5.63452e-05	0.00190818
RAB7B	-1.11169	0.46275	3.26954	28.3879	3.33844e-05	0.00131365
SESN3	-1.11165	0.462764	3.91761	26.4654	5.0615e-05	0.00180107
SLC25A41	-1.1097	0.463391	1.01874	6.59739	0.0184059	0.0925318
RBM47	-1.10834	0.463827	3.09567	34.8393	9.28673e-06	0.000521161
LOC101929450	-1.10814	0.463893	6.05786	95.9251	4.86237e-09	1.63004e-06
KCNG1	-1.10354	0.465374	2.01619	12.4158	0.00215639	0.0226465
GREM2	-1.10282	0.465606	2.70008	11.5936	0.00283476	0.0270865
TMEM74	-1.1028	0.465613	0.471821	5.3463	0.031634	0.129702
NNMT	-1.10169	0.465969	2.15305	8.21761	0.00959123	0.0610913
GAREM	-1.10164	0.465988	1.63965	9.48523	0.00594986	0.0445854
CSGALNACT1	-1.09615	0.467763	1.92211	12.3295	0.00221838	0.023126
STK26	-1.09564	0.467929	3.31022	8.07559	0.0101352	0.063105
SLC45A4	-1.09261	0.468912	2.26185	8.81362	0.00763768	0.0526496
TMEM161A	-1.08759	0.470545	5.62546	72.9876	4.44706e-08	9.76743e-06
CASP1	-1.08641	0.470932	4.09844	58.2175	2.53895e-07	3.74339e-05
CORO2B	-1.08487	0.471434	1.38552	7.02402	0.0154258	0.0824285
GMFG	-1.08254	0.472198	1.41939	8.51078	0.00856831	0.0566817
KLRG1	-1.08235	0.472258	1.48083	8.33219	0.00917603	0.0592166
PPIL6	-1.08127	0.472614	2.23255	15.4738	0.000832463	0.0119154
ATG16L2	-1.0806	0.472831	3.51658	19.9158	0.000242995	0.00509463
STK32A	-1.07759	0.473819	2.94646	13.9786	0.00130985	0.016343
ANKRD33B	-1.07694	0.474032	0.363314	5.43363	0.0304227	0.126645
CARD14	-1.07204	0.475645	1.59342	8.69584	0.00798554	0.0542713
PDE5A	-1.07201	0.475657	1.30768	6.52774	0.0189513	0.0941947
SPSB1	-1.07165	0.475775	3.15998	20.7747	0.000194845	0.00446264
ADAP1	-1.07144	0.475844	1.74314	13.8513	0.00136278	0.01665
NRTN	-1.07021	0.476251	1.30056	6.3105	0.0207726	0.100009
FRMD3	-1.06736	0.477192	4.79374	71.2672	5.36587e-08	1.08501e-05
TLCD2	-1.06705	0.477295	4.07981	28.3014	3.40029e-05	0.00132849
NPHP1	-1.06214	0.478922	0.901408	4.67814	0.0429443	0.158893
LINC00504	-1.05501	0.481295	5.47555	68.517	7.30025e-08	1.38803e-05
PRSS12	-1.05424	0.481552	2.12219	7.143	0.0146942	0.0799124
KIAA1147	-1.0523	0.482199	2.96621	22.5523	0.000125292	0.00332519
IRX2	-1.05192	0.482327	3.73534	19.9947	0.000238062	0.00503766
PEX6	-1.05064	0.482752	1.93222	7.41028	0.0131881	0.0748345
RASGRF1	-1.04954	0.483124	1.06236	8.29479	0.00930933	0.0597435
RIMS4	-1.04103	0.485979	5.61608	36.5857	6.74737e-06	0.000413244
RASGRP3	-1.0406	0.486126	1.61298	6.14449	0.0222974	0.104154
FRMD6	-1.03941	0.486526	3.10429	16.4586	0.000624723	0.00990871
STPG1	-1.03873	0.486757	2.87769	11.5874	0.00284069	0.0271068
PID1	-1.03701	0.487338	1.97371	12.0143	0.002462	0.0248597
LHFPL1	-1.03392	0.488382	2.17766	10.6086	0.00397796	0.0338286
MYCL	-1.03185	0.489084	1.74046	6.40806	0.0199314	0.0974315
DCAF15	-1.03061	0.489503	1.21334	7.06735	0.0151548	0.0814092
BAIAP2L2	-1.02798	0.490398	4.43109	49.3499	8.56291e-07	8.32694e-05
MSC-AS1	-1.02764	0.490511	1.86061	15.024	0.000951913	0.0130532
CA8	-1.02713	0.490685	3.28957	26.0734	5.52197e-05	0.00189098
SPTBN2	-1.02243	0.492286	2.30175	12.1535	0.00235093	0.0241326
GINM1	-1.01791	0.49383	1.78761	6.67186	0.0178422	0.0907715
EPHB2	-1.01758	0.493945	1.69799	6.09933	0.0227336	0.105119
ZNF623	-1.01605	0.494468	2.02476	19.0038	0.000308961	0.00599064
EPHX2	-1.01467	0.494941	3.94069	29.463	2.66532e-05	0.00114361
KRTAP19-1	-1.01362	0.495302	3.46221	11.3706	0.0030574	0.0283879
NECAB3	-1.01058	0.496347	3.35934	22.6791	0.000121498	0.00328613
COBL	-1.00818	0.497174	2.22406	10.9888	0.00348499	0.0308765
RDM1	-1.00808	0.497209	3.51877	20.151	0.00022862	0.00487837
VCPKMT	-1.003	0.498963	1.49744	8.58735	0.00832161	0.055677
DOCK4	-1.0015	0.499479	1.39597	8.24164	0.00950246	0.0606776
FMO4	1.00027	2.00037	1.31817	8.16279	0.00979725	0.061808
COL12A1	1.00046	2.00063	1.18438	4.91834	0.0384193	0.148355
E2F7	1.00143	2.00198	3.18608	6.52864	0.0189442	0.0941947
KMT2E-AS1	1.0029	2.00403	4.16272	23.4094	0.000101975	0.00290619
UBE2M	1.00375	2.00521	5.67865	11.6391	0.00279154	0.026877
RIMKLA	1.00457	2.00635	3.23446	17.7187	0.000438005	0.00772818
TET3	1.00555	2.00771	1.41547	6.34129	0.0205029	0.0990633
KDELC2	1.00673	2.00935	2.79323	5.36813	0.0313262	0.128897
EID2B	1.00863	2.01201	1.59556	8.39114	0.0089703	0.0583548
MYO16	1.01537	2.02142	1.80333	7.19772	0.0143708	0.0788119
LINC01314	1.01904	2.02657	5.4679	72.598	4.63887e-08	9.8491e-06
SLC38A8	1.01962	2.02739	2.72579	9.62575	0.00565195	0.0429907
HAND2	1.0215	2.03003	2.05034	6.65365	0.0179782	0.0910998
GRAMD4	1.0257	2.03595	4.23512	5.41309	0.0307028	0.127153
TRIM52-AS1	1.02596	2.03632	3.58282	36.9777	6.28936e-06	0.000395969
EGLN1	1.02821	2.0395	6.95154	35.0676	8.90153e-06	0.000508505
EFNA4	1.02908	2.04072	2.69355	18.1929	0.000384508	0.00703772
STC1	1.02982	2.04178	4.18045	11.1255	0.0033247	0.0299722
P4HA1	1.0346	2.04854	6.62207	65.294	1.0605e-07	1.88886e-05
GAPLINC	1.03597	2.05049	3.18012	20.6205	0.000202653	0.00452912
MIRLET7BHG	1.0378	2.05309	0.858933	4.37013	0.0496627	0.174078
PKM	1.03809	2.05351	9.89403	81.6955	1.80897e-08	5.12098e-06
TFAP2A-AS1	1.03967	2.05576	4.09448	26.2627	5.29401e-05	0.00184263
TSPAN4	1.04098	2.05763	6.33152	11.3565	0.00307206	0.0284825
BEGAIN	1.04126	2.05803	2.50465	11.7678	0.00267329	0.0263176
CCND1	1.04397	2.0619	8.09651	54.8254	3.97203e-07	5.2708e-05
SBDS	1.04792	2.06754	5.32476	4.84061	0.0398215	0.15206
IL17RE	1.04863	2.06857	1.31046	6.6864	0.0177344	0.0904147
MYOF	1.04966	2.07005	2.89106	23.4307	0.000101462	0.00289803
LMTK2	1.05065	2.07147	2.54716	6.49054	0.0192501	0.0949386
TNIP1	1.05207	2.0735	5.83482	57.6953	2.71648e-07	3.84503e-05
F2R	1.05232	2.07386	3.01447	18.3181	0.000371612	0.00687077
MCM2	1.05316	2.07507	6.22739	99.6485	3.54206e-09	1.41007e-06
FAM13B	1.05891	2.08336	4.29161	15.6027	0.000801365	0.011639
MAN1B1	1.0614	2.08695	5.57407	22.0119	0.000142989	0.00363192
VLDLR	1.06175	2.08746	3.80125	20.6722	0.000199998	0.00449342
SLC4A2	1.06427	2.09111	7.11733	12.428	0.00214778	0.0225934
SAC3D1	1.06575	2.09326	5.46399	10.6333	0.00394363	0.0337777
C6orf52	1.07007	2.09954	2.07468	9.32147	0.0063193	0.0465866
BSN	1.07014	2.09963	0.895613	4.49584	0.0467855	0.167322
RASSF1-AS1	1.07213	2.10253	1.18953	4.85177	0.0396165	0.151418
SGSH	1.07358	2.10465	5.52308	46.9678	1.21978e-06	0.000111789
VEGFA	1.07516	2.10695	4.66743	48.4922	9.71204e-07	9.23296e-05
RBM3	1.07616	2.10842	8.41224	23.9256	9.027e-05	0.00268053
LOC100506474	1.07649	2.1089	1.42771	4.41697	0.0485676	0.171338
MLIP	1.07897	2.11253	2.7389	24.8927	7.21258e-05	0.00225791
KDM3A	1.08089	2.11534	6.62551	56.8842	3.01995e-07	4.18165e-05
POLI	1.0822	2.11726	1.89375	8.61966	0.00821991	0.0551636
MIR17HG	1.08419	2.12018	3.37674	20.1906	0.000226297	0.00484503
DTX3	1.08628	2.12326	3.13045	27.6587	3.90115e-05	0.00147836
FABP3	1.08775	2.12542	1.05271	4.50661	0.0465478	0.166847
ERCC-00079	1.08982	2.12848	4.89607	14.9244	0.000980851	0.0132503
PGK1	1.09302	2.1332	10.2237	94.6126	5.45026e-09	1.78028e-06
SUN2	1.09319	2.13346	7.16217	22.9179	0.000114695	0.00319017
BSG	1.09443	2.13528	6.85372	26.3684	5.17131e-05	0.00182726
GSTO2	1.09827	2.14097	0.399936	4.55791	0.0454352	0.164198
OLFML2A	1.09864	2.14152	3.75456	22.7465	0.000119534	0.00326769
PDCD4-AS1	1.09958	2.14292	1.48506	5.43979	0.0303392	0.126554
OSBPL7	1.1012	2.14533	1.56301	6.5811	0.0185319	0.0928944
C9orf43	1.10314	2.14822	1.98384	9.45972	0.00600579	0.0448726
ARHGAP24	1.10661	2.15339	0.983488	4.39275	0.0491303	0.172845
C1orf204	1.10793	2.15536	2.04416	8.83377	0.00757987	0.0523361
NRN1	1.1147	2.1655	7.05301	7.16147	0.0145841	0.0795382
LYL1	1.11534	2.16646	1.42679	12.6956	0.00196835	0.0213469
ZSCAN18	1.11679	2.16863	0.505329	4.89347	0.0388617	0.149633
HOXB8	1.11914	2.17218	0.935384	6.00541	0.0236722	0.107802
PKLR	1.12358	2.17887	1.74809	8.02041	0.0103558	0.0639678
SHC2	1.12597	2.18248	1.83511	10.9234	0.00356469	0.0314043
YY2	1.1262	2.18283	1.93007	6.69598	0.0176638	0.0902241
ZDHHC12	1.12907	2.18717	3.86066	16.3683	0.000641164	0.0100478
GPR85	1.1295	2.18783	3.11354	25.0007	7.03645e-05	0.00223056
GMDS-AS1	1.12963	2.18802	0.258564	4.44134	0.0480088	0.169979
LRRC4	1.13231	2.1921	1.19114	7.97221	0.0105529	0.0646315
PXN-AS1	1.13374	2.19426	2.18332	9.23994	0.00651271	0.0475446
C1orf54	1.13457	2.19553	1.87564	11.3108	0.00312031	0.0287416
CTNNA2	1.13582	2.19743	1.98334	12.4623	0.00212385	0.0224157
CYR61	1.13668	2.19874	5.43737	7.83636	0.0111313	0.0670455
SUSD1	1.13958	2.20318	1.31336	4.64626	0.0435894	0.160043
CTC-338M12.4	1.14013	2.204	2.06309	12.9883	0.00179086	0.0202071
ZNF22	1.14047	2.20453	2.33659	11.5142	0.00291181	0.0275994
MFSD12	1.14259	2.20776	7.01137	9.77981	0.00534426	0.0414367
ZNF160	1.14477	2.2111	3.42634	28.2878	3.41013e-05	0.00132849
MTSS1	1.14664	2.21397	2.92356	13.6003	0.00147428	0.0176529
IL17D	1.14721	2.21486	6.29858	110.48	1.48707e-09	7.57751e-07
NDUFB7	1.14886	2.21738	6.3478	10.9235	0.00356462	0.0314043
ERCC-00165	1.15027	2.21956	4.20347	12.902	0.00184127	0.0205214
PHACTR1	1.15089	2.22051	6.51048	79.9875	2.14439e-08	5.81221e-06
DEFB126	1.15954	2.23386	1.19941	5.36547	0.0313635	0.128898
AHNAK2	1.16237	2.23825	1.85377	6.29128	0.020943	0.100298
PPP1R14C	1.16412	2.24096	0.622478	5.4464	0.03025	0.126346
THNSL2	1.16507	2.24243	1.63836	12.1231	0.00237476	0.0242237
ACTRT3	1.16549	2.2431	0.641322	4.60414	0.0444585	0.161909
TTPA	1.16826	2.2474	0.557461	4.50958	0.0464828	0.16666
USP49	1.17039	2.25073	1.49603	7.8065	0.0112631	0.0674568
COL5A3	1.17163	2.25266	2.00378	13.2667	0.00163835	0.0188878
LOC100270746	1.17863	2.26362	2.36477	19.2797	0.000287131	0.00566217
HK2	1.17881	2.2639	8.01233	123.204	5.86176e-10	3.59129e-07
ZBTB7B	1.18793	2.27825	2.86871	18.0354	0.000401426	0.00722283
SEPSECS-AS1	1.19128	2.28355	0.347895	4.56655	0.0452508	0.163875
FLVCR1-AS1	1.19279	2.28594	1.32262	10.3454	0.00436439	0.0359339
HIST1H2BK	1.20903	2.31182	5.20018	98.6096	3.86549e-09	1.44831e-06
C11orf80	1.20955	2.31265	1.30019	4.95818	0.0377224	0.146681
FAM131A	1.21329	2.31866	5.67759	30.613	2.10652e-05	0.000965285
AGAP2-AS1	1.21768	2.32572	0.981256	8.89196	0.00741569	0.0515095
NR1H2	1.21842	2.32692	3.72511	12.8834	0.00185237	0.0205552
C1QTNF9B-AS1	1.22152	2.33192	1.11262	7.10475	0.0149251	0.0806322
CAPS	1.22383	2.33566	3.07995	24.7374	7.47459e-05	0.0023196
ZNF506	1.2243	2.33642	1.65151	12.8286	0.00188539	0.0207589
MZF1-AS1	1.22632	2.3397	2.1873	12.0696	0.00241723	0.0244973
CHST9	1.22772	2.34196	1.16384	7.99233	0.0104701	0.0643216
ATF3	1.22801	2.34243	1.7647	12.1227	0.00237502	0.0242237
TMPPE	1.22922	2.3444	1.41032	14.0663	0.0012747	0.0160142
PYCARD-AS1	1.23109	2.34744	1.97783	16.784	0.000569265	0.0093092
C1orf233	1.23155	2.34819	2.92774	19.0484	0.000305312	0.00594704
DOK5	1.23401	2.35221	2.88442	29.2886	2.76352e-05	0.00115804
CCDC57	1.23897	2.3603	1.80137	8.90873	0.00736909	0.0512697
PARN	1.24098	2.36359	7.54995	53.3749	4.84049e-07	5.75176e-05
IRX6	1.24229	2.36573	2.39366	22.2023	0.000136455	0.00352596
LYPD1	1.24325	2.36732	2.59023	19.5885	0.000264685	0.00534615
COL15A1	1.24854	2.37601	2.20137	9.68134	0.0055387	0.0424279
IGFBP3	1.24867	2.37622	4.47932	15.0931	0.000932385	0.0128145
RBM4	1.24911	2.37694	1.73774	10.2244	0.00455597	0.0368732
ZNF880	1.25215	2.38197	1.85784	12.7781	0.00191643	0.0209019
TMTC2	1.25403	2.38507	1.11167	5.33842	0.0317461	0.129953
RHBDD3	1.25508	2.3868	3.91652	21.5245	0.000161334	0.0039448
DKFZP434I0714	1.26287	2.39973	0.459382	6.069	0.0230321	0.105999
CCDC106	1.26361	2.40097	0.53677	4.77494	0.0410516	0.154629
INSIG2	1.26395	2.40153	4.70113	6.96898	0.0157781	0.0834705
FAT1	1.26396	2.40153	2.79077	17.6583	0.000445387	0.00780511
CCDC108	1.26403	2.40166	0.282102	6.98982	0.0156436	0.0830854
DHRS2	1.2647	2.40277	3.51678	26.7802	4.7222e-05	0.00170898
BNIP3L	1.26505	2.40336	6.99228	49.4827	8.39867e-07	8.2659e-05
PAN3-AS1	1.26593	2.40482	1.79861	16.1507	0.000682754	0.0104112
PLOD2	1.2668	2.40627	5.24897	35.4209	8.33983e-06	0.000478563
FOSB	1.2795	2.42755	1.31089	9.14018	0.00675838	0.0488007
SLCO4A1-AS1	1.28054	2.4293	5.72005	44.2774	1.84815e-06	0.000156957
GRIN2A	1.28229	2.43225	1.85201	14.3835	0.00115604	0.0148906
ZNF568	1.28915	2.44384	1.2824	10.77	0.00375982	0.0326937
KCNJ13	1.29144	2.44772	0.243191	4.70884	0.0423335	0.157727
XAB2	1.29169	2.44814	2.4621	12.9313	0.00182398	0.0203908
FAM162A	1.29295	2.45028	8.58434	126.303	4.73199e-10	3.34894e-07
ZNF595	1.2932	2.45071	1.08899	8.1797	0.00973317	0.0615645
F8A1	1.29416	2.45234	2.37457	12.1132	0.00238249	0.0242309
USP11	1.29452	2.45295	7.15351	75.4008	3.43724e-08	8.2617e-06
LOC100130744	1.3013	2.46451	0.980666	4.95163	0.0378359	0.146885
JUN	1.30231	2.46624	5.42053	62.8727	1.41744e-07	2.4401e-05
C2	1.30444	2.46989	1.12671	7.52549	0.0125929	0.072784
FAM69C	1.30759	2.47528	6.80824	91.1525	7.41151e-09	2.36038e-06
CUBN	1.30845	2.47676	1.13839	8.38853	0.00897928	0.0583607
HS6ST2	1.31002	2.47945	2.46698	19.096	0.000301469	0.00590833
B3GNT9	1.31185	2.48259	2.94162	40.5962	3.36264e-06	0.000256507
PKI55	1.31713	2.49169	1.98073	17.1546	0.000512625	0.00868142
MROH8	1.31842	2.49393	0.956732	7.88117	0.0109367	0.066198
KIF17	1.32847	2.51137	3.50533	40.9076	3.19202e-06	0.000253408
TNS1	1.33612	2.52471	5.58314	54.8526	3.95746e-07	5.2708e-05
LRFN4	1.33712	2.52646	4.1438	8.42624	0.00885023	0.0579656
ROM1	1.33758	2.52727	1.63498	13.6998	0.0014289	0.0172538
HIST1H2BD	1.34009	2.53168	3.08417	23.8506	9.18743e-05	0.00272183
HOXD11	1.3435	2.53766	2.88365	15.665	0.0007868	0.0115075
MTCL1	1.35456	2.5572	1.38733	9.4455	0.00603723	0.0449839
CSRP1	1.35506	2.55808	4.68316	51.0759	6.67776e-07	6.91609e-05
CYP26B1	1.35695	2.56143	1.18014	7.54138	0.0125132	0.0723911
NR1D1	1.36147	2.56947	2.08352	16.6027	0.000599464	0.00960575
PFKFB4	1.37249	2.58917	5.28508	58.0404	2.59769e-07	3.74339e-05
DDR2	1.38009	2.60284	0.215132	6.2307	0.0214904	0.101879
ATXN2L	1.39028	2.6213	5.43214	7.04315	0.0153055	0.0820264
IL20RB	1.39394	2.62795	0.672846	6.86676	0.0164564	0.0860581
UCN2	1.40136	2.6415	2.80412	26.05	5.55094e-05	0.00189447
F8	1.40363	2.64566	2.41221	22.5923	0.000124081	0.00330918
PYGB	1.40762	2.653	7.33836	65.2377	1.06757e-07	1.88886e-05
ARRDC4	1.40816	2.65398	2.33721	7.58049	0.0123194	0.0717916
MUC1	1.41236	2.66172	1.7981	14.1179	0.00125452	0.0158231
LRRN4CL	1.41245	2.66188	1.85033	15.3995	0.000850979	0.012072
CSAG1	1.41983	2.67555	4.64035	74.4751	3.79123e-08	8.94379e-06
UBAP1L	1.42791	2.69056	4.6848	26.569	4.9469e-05	0.00177018
FKBP9P1	1.43366	2.70131	1.50851	9.64742	0.00560749	0.0427492
HIATL2	1.435	2.70382	2.13756	13.4326	0.00155438	0.0182171
PRELP	1.43576	2.70524	2.04882	11.0968	0.00335771	0.0301013
LMO3	1.43889	2.71112	0.387225	5.38502	0.0310903	0.128217
SCARNA9	1.44098	2.71506	0.672506	8.40786	0.00891287	0.0582177
ADRB2	1.44274	2.71836	1.21007	7.73666	0.0115782	0.0685706
ERCC-00143	1.44504	2.7227	0.561989	6.14207	0.0223205	0.104192
TMEM139	1.44735	2.72707	0.128047	5.70312	0.0270026	0.117321
RGMA	1.44764	2.72761	0.605255	5.93361	0.0244192	0.109804
ZNF726	1.45119	2.73433	-0.129315	5.63236	0.0278565	0.119523
IGSF10	1.45124	2.73443	0.270579	5.32329	0.0319622	0.130628
ZNF528	1.46415	2.75901	0.954174	12.1373	0.0023636	0.0242041
IGFBP5	1.48035	2.79017	1.73365	13.6409	0.00145559	0.0175088
CDH7	1.48227	2.79389	0.611879	5.53774	0.0290465	0.12277
USP51	1.48342	2.79611	1.87404	19.7973	0.000250611	0.00516591
LDHA	1.48458	2.79836	9.46801	183.424	1.76067e-11	1.98421e-08
TAF6L	1.49355	2.81582	0.33317	10.1895	0.00461287	0.0372155
EDIL3	1.50258	2.83348	1.23848	6.36576	0.0202913	0.0985888
FAM149A	1.50346	2.83522	0.281296	6.53171	0.0189197	0.0941529
CDH19	1.5058	2.83983	4.13412	85.2355	1.28307e-08	3.89168e-06
GPR146	1.50855	2.84524	2.52864	22.5195	0.000126293	0.00333829
EFCAB5	1.5108	2.84969	0.95302	10.2435	0.00452503	0.0367162
HSBP1L1	1.51296	2.85394	2.65701	37.7471	5.48679e-06	0.000362843
CBX3P2	1.51364	2.85529	0.715994	5.74093	0.0265584	0.116027
RNF165	1.52966	2.88718	1.49736	7.71611	0.0116729	0.0689706
GGACT	1.5419	2.91177	3.46633	52.31	5.61116e-07	6.21517e-05
MACROD2	1.54197	2.91191	1.13362	9.26644	0.00644914	0.0472974
LOC101927572	1.5549	2.93814	0.319389	4.45265	0.047752	0.169377
TXNIP	1.56324	2.95517	5.93375	69.2268	6.73643e-08	1.30023e-05
SERTAD4-AS1	1.56354	2.95578	1.33107	11.467	0.00295879	0.0278375
APOD	1.56588	2.96058	5.23274	96.5576	4.60431e-09	1.58525e-06
WFDC1	1.57442	2.97815	5.024	97.8921	4.10782e-09	1.4536e-06
PTGES3L	1.57782	2.98519	0.828743	9.20079	0.00660792	0.048021
SFTPC	1.57968	2.98903	1.46135	10.5309	0.00408789	0.0344872
HOXA11-AS	1.58798	3.00628	1.9157	15.3025	0.000875873	0.0123018
GBE1	1.58809	3.00651	5.58461	99.7014	3.52641e-09	1.41007e-06
LINC00959	1.58958	3.00961	0.0983406	5.42979	0.0304748	0.126745
LRRC27	1.59348	3.01776	0.386097	5.52265	0.0292416	0.123225
CYP27B1	1.59853	3.02835	0.621447	10.626	0.00395378	0.0337777
CYSRT1	1.61172	3.05615	0.686283	10.3701	0.0043264	0.0357651
CCL28	1.61193	3.05661	4.01469	16.2799	0.000657704	0.0102052
SEL1L3	1.6164	3.06609	4.22624	40.8683	3.21302e-06	0.000253408
GPR12	1.6203	3.07439	0.160075	5.509	0.0294193	0.123747
LOC101928891	1.62342	3.08105	1.00125	15.7073	0.000777064	0.0113881
ZNF544	1.62529	3.08505	3.71822	71.7929	5.06469e-08	1.04063e-05
LOC100506136	1.62716	3.08903	-0.201683	6.33269	0.0205778	0.0993711
SSC4D	1.63281	3.10117	0.78123	7.80383	0.011275	0.0674962
ALDH1L2	1.63337	3.10237	0.754692	6.90015	0.0162312	0.0850905
HIST1H3D	1.63782	3.11196	0.475673	5.2422	0.0331499	0.133827
LOXL2	1.64408	3.1255	3.66855	19.3492	0.000281898	0.00560233
ZNF577	1.65688	3.15334	0.761315	8.97827	0.00717936	0.0506973
UPK1A-AS1	1.6581	3.15601	1.86724	11.8989	0.00255857	0.0255037
HSD17B7	1.6631	3.16696	3.58534	7.66372	0.011918	0.0701911
PGAM1	1.68387	3.21289	3.81972	8.02335	0.0103439	0.0639667
SLC16A3	1.68477	3.21488	5.22628	79.4024	2.2746e-08	6.0367e-06
ENO2	1.70801	3.26711	7.81886	150.787	1.00831e-10	9.88065e-08
LOC100270804	1.71964	3.29353	0.350978	6.37675	0.0201971	0.0983154
PCDH17	1.7199	3.29414	0.26948	5.35511	0.0315094	0.1294
ZNF736	1.754	3.37294	2.05178	23.4778	0.000100332	0.00288968
LCP1	1.75705	3.38006	1.92218	19.3846	0.000279281	0.0055677
SOCS3	1.76291	3.39381	2.25075	11.3308	0.00309914	0.028588
NARF	1.76565	3.40028	6.4188	83.8807	1.46129e-08	4.32914e-06
ODF3L1	1.77946	3.43299	0.296251	7.45334	0.012962	0.0737817
S100A2	1.80026	3.48283	3.20194	37.4096	5.82404e-06	0.000378038
FLJ16779	1.81046	3.50753	2.74142	34.0444	1.07778e-05	0.000589263
RGAG1	1.81102	3.5089	0.73037	9.89356	0.00512903	0.0403076
DACT1	1.83712	3.57297	2.10713	21.2517	0.000172729	0.00411187
LINC01446	1.84352	3.58885	0.547121	6.71774	0.0175045	0.0897707
SLC2A1	1.87792	3.67545	7.08708	291.695	2.50843e-13	1.5559e-09
AKR1C3	1.88943	3.7049	0.384961	5.75356	0.0264118	0.115622
MIR22HG	1.88962	3.70537	0.431832	11.1597	0.00328583	0.0298135
HLF	1.89859	3.72849	0.594666	8.01342	0.0103842	0.0640599
NAT8	1.90105	3.73485	1.18916	15.7438	0.000768774	0.0113088
OOEP	1.93851	3.83308	0.272973	4.41837	0.0485353	0.171293
ARIH2OS	1.94165	3.84144	0.0737537	6.35052	0.0204228	0.0988742
ZNF208	1.94175	3.8417	-0.00642788	4.86079	0.0394519	0.15106
MEG3	1.94565	3.85211	0.980533	6.47826	0.0193498	0.0953567
KRT86	1.96714	3.90991	0.753942	6.18596	0.021905	0.103076
SERTAD4	1.97019	3.91818	3.41721	60.7583	1.83924e-07	2.89259e-05
AMPD3	1.9723	3.92393	0.668103	7.76437	0.0114521	0.0681418
TPTEP1	1.97619	3.93454	0.590781	8.39093	0.00897101	0.0583548
MT2A	1.99192	3.97765	9.6743	240.288	1.5092e-12	2.40321e-09
KCNG3	1.99698	3.99165	0.0232625	9.2379	0.00651763	0.0475533
NMRK2	1.99991	3.99975	1.00974	10.3414	0.00437057	0.0359339
MAGEA10	2.02911	4.08152	4.28965	110.64	1.46897e-09	7.57751e-07
TCONS_00029157	2.07724	4.22	1.27282	16.2339	0.00066651	0.0102793
ARHGAP15	2.08095	4.23085	1.09838	22.519	0.00012631	0.00333829
CENPV	2.0888	4.25395	2.24415	28.7916	3.06591e-05	0.00125181
HIST2H2BE	2.08889	4.2542	3.11945	54.1224	4.36937e-07	5.55382e-05
DOK3	2.10429	4.29985	0.866433	12.501	0.00209712	0.0222626
LINC00482	2.11686	4.33748	1.42478	18.7555	0.000330189	0.00631574
RUNDC3A-AS1	2.12588	4.36468	0.00649718	6.83885	0.0166471	0.0868064
ASIC4	2.12943	4.37545	0.132677	4.38656	0.0492754	0.173279
KCNH8	2.13328	4.38714	0.053222	6.95046	0.0158986	0.0838988
COL8A1	2.13556	4.39409	0.22852	6.0048	0.0236785	0.107802
AXL	2.14561	4.42478	0.990302	5.48904	0.0296812	0.124578
ST7-AS1	2.17999	4.53151	1.38849	18.5803	0.000346137	0.0065325
MGC16025	2.18379	4.54345	0.779136	17.6901	0.000441486	0.007771
SIGLEC15	2.20191	4.60087	0.397014	9.43102	0.00606943	0.0451363
BNIP3	2.24908	4.75381	7.76012	250.087	1.04449e-12	1.90083e-09
ANKRD37	2.27113	4.82702	6.8842	219.451	3.46536e-12	4.90502e-09
PPFIA4	2.29047	4.89214	3.16851	36.2903	7.11682e-06	0.00042168
LGI3	2.311	4.96228	3.81973	109.374	1.61934e-09	7.70521e-07
DPY19L2P3	2.32646	5.01572	0.308615	11.9364	0.0025267	0.0252877
INHA	2.34615	5.08465	0.0407059	8.08149	0.0101119	0.0630074
ENO1-AS1	2.3478	5.09046	0.711984	19.806	0.000250043	0.00516538
ERCC-00057	2.3749	5.18699	0.242156	6.99349	0.0156201	0.0830854
TCTEX1D4	2.38486	5.22292	0.242463	13.3278	0.00160685	0.0185581
CA9	2.40217	5.28599	1.82011	23.4557	0.000100859	0.00288968
GALC	2.49422	5.63423	2.1659	38.1292	5.13077e-06	0.000345825
PDK1	2.50316	5.66924	6.14675	182.209	1.86911e-11	1.98421e-08
RPL23AP32	2.51283	5.7074	0.0842584	6.36043	0.0203372	0.098733
HPN	2.5137	5.71082	-0.0596795	11.6166	0.00281283	0.0269306
LINC01011	2.52488	5.75524	0.677492	14.6702	0.00105922	0.0139387
AK4	2.54291	5.82762	5.72043	251.79	9.81114e-13	1.90083e-09
PTPRR	2.58001	5.97946	1.33813	21.9586	0.000144878	0.00365465
SLAMF9	2.70056	6.50054	1.88933	29.3926	2.70448e-05	0.00114841
ANGPTL4	2.71141	6.5496	3.66012	73.2147	4.33931e-08	9.69799e-06
LOC340357	2.72655	6.61871	0.692618	8.77896	0.00773824	0.0532276
NDRG1	2.7403	6.68207	8.70043	269.849	5.17057e-13	1.6467e-09
GLIS3	2.76169	6.78192	0.307469	16.3092	0.000652174	0.0101565
ZNF613	2.77932	6.86529	0.407899	22.4138	0.000129583	0.00340216
TMEM45A	2.9537	7.74735	6.2822	280.052	3.6641e-13	1.5559e-09
TCAF2	3.01796	8.10021	0.851636	17.5298	0.000461558	0.00802154
MIR210HG	3.23714	9.42922	4.16996	123.45	5.76182e-10	3.59129e-07
SHC3	3.27161	9.65722	0.187366	17.7522	0.000433963	0.00767813
LOC101929705	3.32274	10.0056	0.889466	11.7574	0.00268266	0.0263691
KRT81	3.37882	10.4023	0.557934	10.4768	0.0041665	0.0349582
ZNF257	3.43414	10.8088	-0.111373	11.5918	0.00283644	0.0270865
BEND5	3.53906	11.6242	2.88997	52.9751	5.11521e-07	5.97823e-05
MCAM	3.87532	14.6753	5.7555	38.3476	4.93871e-06	0.000340077
CLDN1	3.88122	14.7355	0.0837829	20.2919	0.000220462	0.00478693
TTTY14	4.54522	23.3478	-0.127175	11.2325	0.00358943	0.0315623
UPK1A	5.25866	38.2838	0.103322	12.6792	0.00226052	0.023412
		1
		1
		1
		1
		1
		1
		1
		1
		1
		1
		1
		1
		1
		1
		1
		1
		1
		1
		1
		1
		1
		1
		1
		1
		1
		1
		1
		1
		1
		1
		1
		1
		1
		1
		1
		1
		1
		1
		1
		1
		1
		1
		1
		1
		1
		1
		1
		1
		1
		1
		1
		1
		1
		1
		1
		1
		1
		1
		1
		1
		1
		1
		1
		1
		1
		1
		1
		1
		1
		1
		1
		1
		1
		1
		1
		1
		1
		1
		1
		1
		1
		1
		1
		1
		1
		1
		1
		1
		1
		1
		1
		1
		1
		1
		1
		1
		1
		1
		1
		1
		1
		1
		1
		1
		1
		1
		1
		1
		1
		1
		1
		1
		1
		1
		1
		1
		1
		1
		1
		1
		1
		1
		1
		1
		1
		1
		1
		1
		1
		1
		1
		1
		1
		1
		1
		1
		1
		1
		1
		1
		1
		1
		1
		1
		1
		1
		1
		1
		1
		1
		1
		1
		1
		1
		1
		1
		1
		1
		1
		1
		1
		1
		1
		1
		1
		1
		1
		1
		1
		1
		1
		1
		1
		1
		1
		1
		1
		1
		1
		1
		1
		1
		1
		1
		1
		1
		1
		1
		1
		1
		1
		1
		1
		1
		1
		1
		1
		1
		1
		1
		1
		1
		1
		1
		1
		1
		1
		1
		1
		1
		1
		1
		1
		1
		1
		1
		1
		1
		1
		1
		1
		1
		1
		1
		1
		1
		1
		1
		1
		1
		1
		1
		1
		1
		1
		1
		1
		1
		1
		1
		1
		1
		1
		1
		1
		1
		1
		1
		1
		1
		1
		1
		1
		1
		1
		1
		1
		1
		1
		1
		1
		1
		1
		1
		1
		1
		1
		1
		1
		1
		1
		1
		1
		1
		1
		1
		1
		1
		1
		1
		1
		1
		1
		1
		1
		1
		1
		1
		1
		1
		1
		1
		1
		1
		1
		1
		1
		1
		1
		1
		1
		1
		1
		1
		1
		1
		1
		1
		1
		1
		1
		1
		1
		1
		1
		1
		1
		1
		1
		1
		1
		1
		1
		1
		1
		1
		1
		1
		1
		1
		1
		1
		1
		1
		1
		1
		1
		1
		1
		1
		1
		1
		1
		1
		1
		1
		1
		1
		1
		1
		1
		1
		1
		1
		1
		1
		1
		1
		1
		1
		1
		1
		1
		1
		1
		1
		1
		1
		1
		1
		1
		1
		1
		1
		1
		1
		1
		1
		1
		1
		1
		1
		1
		1
		1
		1
		1
		1
		1
		1
		1
		1
		1
		1
		1
		1
		1
		1
		1
		1
		1
		1
		1
		1
		1
		1
		1
		1
		1
		1
		1
		1
		1
		1
		1
		1
		1
		1
		1
		1
		1
		1
		1
		1
		1
		1
		1
		1
		1
		1
		1
		1
		1
		1
		1
		1
		1
		1
		1
		1
		1
		1
		1
		1
		1
		1
		1
		1
		1
		1
		1
		1
		1
		1
		1
		1
		1
		1
		1
		1
		1
		1
		1
		1
		1
		1
		1
		1
		1
		1
		1
		1
		1
		1
		1
		1
		1
		1
		1
		1
		1
		1
		1
		1
		1
		1
		1
		1
		1
		1
		1
		1
		1
		1
		1
		1
		1
		1
		1
		1
		1
		1
		1
		1
		1
		1
		1
		1
		1
		1
		1
		1
		1
		1
		1
		1
		1
		1
		1
		1
		1
		1
		1
		1
		1
		1
		1
		1
		1
		1
		1
		1
		1
		1
		1
		1
		1
		1
		1
		1
		1
		1
		1
		1
		1
		1
		1
		1
		1
		1
		1
		1
		1
		1
		1
		1
		1
		1
		1
		1
		1
		1
		1
		1
		1
		1
		1
		1
		1
		1
		1
		1
		1
		1
		1
		1
		1
		1
		1
		1
		1
		1
		1
		1
		1
		1
		1
		1
		1
		1
		1
		1
		1
		1
		1
		1
		1
		1
		1
		1
		1
		1
		1
		1
		1
		1
		1
		1
		1
		1
		1
		1
		1
		1
		1
		1
		1
		1
		1
		1
		1
		1
		1
		1
		1
		1
		1
		1
		1
		1
		1
		1
		1
		1
		1
		1
		1
		1
		1
		1
		1
		1
		1
		1
		1
		1
		1
		1
		1
		1
		1
		1
		1
		1
		1
		1
		1
		1
		1
		1
		1
		1
		1
		1
		1
		1
		1
		1
		1
		1
		1
		1
		1
		1
		1
		1
		1
		1
		1
		1
		1
		1
		1
		1
		1
		1
		1
		1
		1
		1
		1
		1
		1
		1
		1
		1
		1
		1
		1
		1
		1
		1
		1
		1
		1
		1
		1
		1
		1
		1
		1
		1
		1
		1
		1
		1
		1
		1
		1
		1
		1
		1
		1
		1
		1
		1
		1
		1
		1
		1
		1
		1
		1
		1
		1
		1
		1
		1
		1
		1
		1
		1
		1
		1
		1
		1
		1
		1
		1
		1
		1
		1
		1
		1
		1
		1
		1
		1
		1
		1
		1
		1
		1
		1
		1
		1
		1
		1
		1
		1
		1
		1
		1
		1
		1
		1
		1
		1
		1
		1
		1
		1
		1
		1
		1
		1
		1
		1
		1
		1
		1
		1
		1
		1
		1
		1
		1
		1
		1
		1
		1
		1
		1
		1
		1
		1
		1
		1
		1
		1
		1
		1
		1
		1
		1
		1
		1
		1
		1
		1
		1
		1
		1
		1
		1
		1
		1
		1
		1
		1
		1
		1
		1
		1
		1
		1
		1
		1
		1
		1
		1
		1
		1
		1
		1
		1
		1
		1
		1
		1
		1
		1
		1
		1
		1
		1
		1
		1
		1
		1
		1
		1
		1
		1
		1
		1
		1
		1
		1
		1
		1
		1
		1
		1
		1
		1
		1
		1
		1
		1
		1
		1
		1
		1
		1
		1
		1
		1
		1

## Sheet: IGR37_48h
Symbol	logFC	FC	logCPM	F	PValue	FDR
TCERG1L	-4.84238	0.0348576	-0.336222	13.9001	0.00229083	0.0223623
SPARCL1	-4.30841	0.0504707	0.847056	45.9144	1.43228e-06	0.000114037
LINC01474	-3.85177	0.0692633	0.704093	42.2552	2.55604e-06	0.000172282
CD36	-3.65084	0.0796135	3.90807	251.876	9.78028e-13	2.04834e-09
CSMD1	-3.57493	0.0839148	0.297734	28.9588	2.96025e-05	0.00103601
LOC284344	-3.46704	0.0904309	-0.332949	16.3753	0.000769524	0.0106093
DPP6	-3.19594	0.109126	1.07295	35.0838	8.87489e-06	0.000426631
MAGEC2	-3.0197	0.123305	4.58148	342.901	5.52241e-14	7.035e-10
SNAR-C3	-2.70949	0.152884	0.607012	27.041	4.46015e-05	0.00137908
CDH1	-2.62805	0.161763	2.09186	70.8164	5.63991e-08	1.17782e-05
SNAR-C4	-2.60126	0.164795	3.50875	94.0061	5.74803e-09	2.15365e-06
HSPA1A	-2.59974	0.164969	5.88755	269.571	5.22013e-13	1.66248e-09
PTPRE	-2.58223	0.166982	0.0106214	14.1647	0.00123651	0.0146257
ALDH3B2	-2.53737	0.172257	-0.00851666	7.41095	0.0131846	0.0738278
RASD2	-2.48593	0.17851	-0.271761	6.24982	0.0213159	0.100349
CYFIP2	-2.47468	0.179907	1.35171	29.5795	2.60184e-05	0.000944296
CAMSAP3	-2.45783	0.18202	-0.198402	7.4004	0.0132406	0.0740268
TFPI2	-2.37845	0.192316	-0.396872	7.0838	0.0159824	0.0834426
FAM161B	-2.35908	0.194916	-0.291848	4.45763	0.0476393	0.167692
RELN	-2.34827	0.196381	0.00955738	9.77392	0.00535566	0.0403577
KALRN	-2.28771	0.204801	0.312381	15.1514	0.000916263	0.0119105
DCAF12L2	-2.26929	0.207431	0.847493	16.7309	0.000577928	0.00868297
ERCC-00062	-2.24415	0.211078	1.63652	23.6188	9.70354e-05	0.00237781
DNAAF3	-2.19571	0.218285	0.98513	17.8244	0.000425397	0.00689457
ERCC-00092	-2.19428	0.218502	4.92118	63.127	1.37434e-07	2.16145e-05
COX10-AS1	-2.18042	0.220611	-0.181296	6.3859	0.020119	0.0968617
LGI2	-2.1753	0.221396	-0.0563277	7.52058	0.0126177	0.0721239
SLC25A41	-2.16088	0.22362	1.01874	18.8379	0.00032297	0.00562064
SPACA3	-2.1592	0.223881	1.2395	22.6075	0.000123625	0.00284271
DNAJA4	-2.15528	0.22449	2.77473	70.8667	5.6086e-08	1.17782e-05
ADAP1	-2.14754	0.225697	1.74314	42.5217	2.44762e-06	0.000166739
IL2RB	-2.14727	0.22574	1.0808	16.1153	0.000689794	0.00996291
MATK	-2.11262	0.231227	1.29574	20.2157	0.000224834	0.00432653
VGF	-2.07645	0.237097	6.84584	237.813	1.65985e-12	2.64311e-09
ERCC-00116	-2.06658	0.238725	2.90695	59.8851	2.05231e-07	2.81064e-05
ERCC-00144	-2.06514	0.238963	3.17451	60.2129	1.9693e-07	2.7568e-05
DNASE2B	-2.06449	0.239072	2.34254	44.7718	1.71e-06	0.000130441
ERCC-00130	-2.06367	0.239206	11.8973	69.9883	6.1844e-08	1.2707e-05
HSPA6	-2.05816	0.240121	0.228983	11.7545	0.00268525	0.024788
GCNT3	-2.0499	0.241501	4.05922	92.7938	6.39837e-09	2.23831e-06
ADAM11	-2.02871	0.245074	2.1098	46.5586	1.2979e-06	0.000109017
TTLL6	-2.01044	0.248198	-0.0075809	7.18838	0.0144255	0.0781319
ERCC-00004	-2.00195	0.249662	8.72611	105.845	2.13598e-09	9.71795e-07
ERCC-00108	-1.98892	0.251928	6.46007	50.2274	7.54004e-07	7.5041e-05
SCARA5	-1.98788	0.252109	1.81947	26.3888	5.14803e-05	0.00151457
SLC5A4	-1.98259	0.253036	0.990784	21.6708	0.000155569	0.00333635
PODXL2	-1.9623	0.256619	0.160129	6.29711	0.0208911	0.0991544
ZNF778	-1.9556	0.257814	0.056953	10.1475	0.00468247	0.0367077
RAB9B	-1.94885	0.259023	-0.110293	4.94434	0.0379628	0.14549
WDR31	-1.9239	0.263541	0.990187	15.4592	0.000836068	0.0111642
ABCA13	-1.92052	0.264159	0.397433	11.9458	0.00251881	0.0238389
TGFB2	-1.90826	0.266413	-0.143957	6.66164	0.0179184	0.0901866
KCNQ2	-1.90256	0.267469	1.73674	20.6368	0.000201811	0.00398759
ERCC-00136	-1.89195	0.269442	7.46399	103.213	2.63963e-09	1.12087e-06
ERCC-00154	-1.88046	0.271597	0.75552	15.6879	0.000781499	0.0107049
BAAT	-1.8535	0.276721	2.93837	28.6076	3.18696e-05	0.00110323
SNAR-E	-1.85256	0.2769	7.84788	40.6944	3.30777e-06	0.000204552
SNORA76C	-1.82904	0.281451	0.846112	15.9025	0.000733876	0.0103416
LOC101929723	-1.81414	0.284374	0.467753	6.86318	0.0164807	0.0848957
ZBTB3	-1.79332	0.288508	0.177947	7.11131	0.0148852	0.0795593
DAPK2	-1.7912	0.288931	0.130594	7.5773	0.0123351	0.0712138
ADAMTS3	-1.77751	0.291686	0.53632	7.91528	0.0107911	0.0652433
LOC101927482	-1.76814	0.293586	1.83173	34.4908	9.91053e-06	0.000465868
ERCC-00170	-1.7664	0.293941	0.646855	11.9105	0.00254866	0.024004
CILP2	-1.76157	0.294928	0.284173	7.3696	0.0134058	0.0745096
PRKCB	-1.74941	0.297424	4.70279	80.3093	2.07631e-08	4.99058e-06
PLXDC2	-1.74049	0.299268	2.35718	34.178	1.05098e-05	0.000480253
ADCY2	-1.71961	0.303631	0.188792	4.76467	0.0412478	0.153721
OMG	-1.71334	0.304953	-0.0432793	5.72953	0.0266914	0.115835
ERCC-00131	-1.71216	0.305204	3.77959	33.1551	1.27664e-05	0.000548859
FAM78B	-1.70888	0.305897	0.482423	8.64374	0.008145	0.054047
GALR2	-1.70812	0.306058	-0.164288	5.39516	0.0309498	0.127102
MDGA1	-1.69885	0.308032	1.5732	12.7716	0.00192049	0.0199715
MLC1	-1.69145	0.309615	2.23781	21.1589	0.000176803	0.00361263
TMEM74	-1.65945	0.316559	0.471821	10.3003	0.00443461	0.0353716
ARL15	-1.65479	0.317584	0.362006	8.41022	0.00890478	0.0575151
NDUFB2-AS1	-1.64272	0.320252	0.570599	7.79441	0.0113169	0.0673756
SYPL2	-1.6386	0.321169	1.91256	30.7861	2.03422e-05	0.000792476
DEPTOR	-1.637	0.321524	1.98619	27.3775	4.14543e-05	0.00129768
LNPEP	-1.6249	0.324232	0.572652	11.4513	0.00297464	0.0266484
TBX15	-1.62366	0.324512	0.373183	6.89461	0.0162684	0.0841419
ERCC-00095	-1.61785	0.325821	3.77457	51.328	6.44286e-07	6.72751e-05
HSPA1B	-1.61425	0.326635	4.29283	104.198	2.43719e-09	1.0706e-06
TESC	-1.61236	0.327062	2.10519	26.7351	4.76923e-05	0.00144655
B3GNTL1	-1.61111	0.327346	0.645461	10.4232	0.00424599	0.0343863
COL19A1	-1.60565	0.328588	0.492366	9.02308	0.00705999	0.0490389
EGFL7	-1.60239	0.32933	0.767395	10.2794	0.00446772	0.0355198
PHEX	-1.6005	0.329763	0.284208	8.332	0.00917674	0.0587745
CCL18	-1.57918	0.334673	1.06116	12.7939	0.00190666	0.0198764
LOC101929372	-1.54503	0.342689	0.676595	7.53075	0.0125664	0.0720796
ANKRD33B	-1.54014	0.343853	0.363314	9.65256	0.00559702	0.041843
TMED8	-1.53359	0.345417	0.820705	8.99892	0.00712408	0.0492301
UNC13A	-1.52696	0.347007	0.548985	8.87099	0.00747439	0.0509178
FN3K	-1.52425	0.347661	0.132145	6.02096	0.0235138	0.106865
SEMA3F	-1.52269	0.348037	0.636305	5.94899	0.024257	0.109075
LOC100506444	-1.51151	0.350745	1.22858	13.5868	0.00148054	0.0165501
LRRC37A3	-1.50088	0.353338	0.0876032	5.44801	0.0302283	0.125351
BATF2	-1.48904	0.35625	1.40679	10.3443	0.00436614	0.0351138
LOC100133669	-1.46016	0.363453	1.61924	15.9368	0.000726574	0.0102626
METRN	-1.44372	0.367618	4.25395	58.7855	2.36022e-07	3.03706e-05
NPY6R	-1.43695	0.369348	0.82256	10.5762	0.00402338	0.0331311
LOC613266	-1.43553	0.369711	0.879057	8.76886	0.00776783	0.0524081
BAIAP2L2	-1.43387	0.370136	4.43109	89.8814	8.31778e-09	2.78843e-06
BHLHE22	-1.42318	0.372889	0.254831	4.49788	0.0467404	0.165764
CA8	-1.41783	0.374274	3.28957	45.9563	1.4231e-06	0.000114037
DCAF15	-1.41755	0.374347	1.21334	12.0763	0.00241181	0.0232055
SLC12A7	-1.41666	0.374578	2.36376	23.7025	9.51373e-05	0.0023565
HMOX1	-1.40628	0.377283	5.38267	88.2016	9.70781e-09	3.09169e-06
CARD14	-1.39559	0.38009	1.59342	13.4801	0.00153118	0.0169763
LXN	-1.39111	0.381271	3.2402	27.9429	3.67029e-05	0.00121129
TCP10L	-1.37495	0.385566	0.116369	5.9676	0.0240622	0.108492
ZNF341	-1.37071	0.386702	1.82214	18.9297	0.000315138	0.00552207
PTPRZ1	-1.36823	0.387366	1.00952	9.6368	0.00562924	0.0420085
OLFML2B	-1.3606	0.389421	0.55365	6.202	0.0217553	0.101405
ARHGAP22	-1.35742	0.390279	1.1105	10.4548	0.0041989	0.0341523
SLC35E4	-1.35692	0.390416	1.57574	16.0983	0.000693219	0.00998444
TRPM8	-1.3514	0.391911	1.73114	16.2917	0.000655469	0.00956928
SRGAP3	-1.35055	0.392143	1.35361	10.348	0.00436033	0.0350892
LOC389895	-1.34787	0.392871	0.800981	5.13445	0.0348062	0.137487
SARDH	-1.34454	0.393778	1.46919	18.6952	0.000335585	0.00578908
ADA	-1.34224	0.394408	3.38332	32.0944	1.56845e-05	0.0006343
POLR2J3	-1.34126	0.394676	0.217711	5.61783	0.0280356	0.119727
SDSL	-1.34019	0.394969	2.98842	34.0122	1.08435e-05	0.000486489
STEAP3	-1.33422	0.396607	2.68339	36.1254	7.33268e-06	0.000377483
LINC00638	-1.3264	0.398763	0.503435	6.54004	0.0188537	0.0932365
RAC3	-1.32487	0.399184	0.160443	4.541	0.0457987	0.164115
SPINK1	-1.31921	0.400755	0.346646	4.57987	0.0449683	0.162557
ITIH5	-1.2997	0.40621	3.4431	47.4353	1.1368e-06	0.000100567
CNTN1	-1.29645	0.407127	1.35901	9.78312	0.00533785	0.0403377
SPATC1L	-1.29188	0.408418	0.604548	5.46585	0.029989	0.124602
EPHX2	-1.2915	0.408525	3.94069	45.3498	1.56276e-06	0.000121391
CTLA4	-1.29149	0.40853	3.99312	43.738	2.01303e-06	0.000145705
MCM9	-1.28917	0.409186	0.685851	5.60483	0.028197	0.119945
FLJ27354	-1.28632	0.409997	0.907828	8.46161	0.00873104	0.0569955
SPTBN2	-1.28617	0.410039	2.30175	17.9337	0.000412792	0.00675908
PEX6	-1.28061	0.411621	1.93222	10.3377	0.00437623	0.0351409
GMFG	-1.2755	0.413082	1.41939	11.1327	0.00331649	0.0287602
HBQ1	-1.27297	0.413807	0.274341	5.83974	0.025436	0.112863
FLJ23867	-1.27123	0.414305	0.603502	5.18025	0.0340911	0.135588
ERCC-00019	-1.2681	0.415206	2.02599	13.3843	0.00157831	0.0173478
LRRC29	-1.26388	0.416423	0.638999	4.72451	0.0420256	0.15545
CLIP2	-1.26051	0.417395	2.6646	20.573	0.000205122	0.00404497
A2M	-1.25902	0.417827	4.98085	73.1506	4.36946e-08	9.93974e-06
IGLON5	-1.25415	0.419241	4.01859	33.4885	1.1977e-05	0.000529774
CMTM8	-1.25284	0.41962	1.56279	11.5598	0.00286731	0.0259113
NRTN	-1.24922	0.420676	1.30056	8.11723	0.00997224	0.0618182
SATB1	-1.23582	0.424602	2.97138	30.2421	2.27119e-05	0.000861092
TNIK	-1.23044	0.426187	3.78853	32.6675	1.40259e-05	0.000580115
PTPRH	-1.22689	0.427238	1.15038	7.63724	0.0120441	0.070316
SLC39A10	-1.22614	0.427461	4.44605	59.8807	2.05346e-07	2.81064e-05
GABBR2	-1.22559	0.427622	2.57234	19.9607	0.000240176	0.00454622
RFPL2	-1.22319	0.428335	2.08441	15.9769	0.000718124	0.0101986
ST8SIA1	-1.20172	0.434756	3.35013	27.8751	3.72396e-05	0.0012164
SLC16A9	-1.20017	0.435225	0.801685	7.56543	0.0123936	0.0715044
KLRG1	-1.19992	0.435299	1.48083	9.79985	0.00530562	0.0401833
DOCK4	-1.19973	0.435357	1.39597	11.1161	0.00333541	0.0288458
NUDT10	-1.1953	0.436695	2.33408	13.0905	0.00173312	0.0186157
EYA1	-1.19446	0.43695	2.9317	27.8624	3.7341e-05	0.00121659
LINC01278	-1.19361	0.437207	1.46814	13.658	0.00144779	0.0162784
VAMP5	-1.17708	0.442246	0.76637	6.40899	0.0199236	0.0964677
EMX2OS	-1.16829	0.444949	1.51828	13.3919	0.00157452	0.0173211
OAS2	-1.16684	0.445397	2.21495	19.5908	0.000264524	0.00486961
FAP	-1.16501	0.44596	2.03754	17.0455	0.000528619	0.00809862
RPP40	-1.16236	0.446782	3.65988	42.7683	2.35176e-06	0.000162821
CCR1	-1.1541	0.449346	0.693624	6.61731	0.0182532	0.0910628
FRMD4A	-1.14285	0.452865	5.35956	81.8645	1.77906e-08	4.44382e-06
SYT7	-1.14232	0.45303	0.160241	4.40701	0.048798	0.170236
TC2N	-1.14214	0.453087	1.1296	8.99392	0.00713743	0.0492812
GULP1	-1.14146	0.453299	3.42629	33.241	1.25576e-05	0.000542274
COL27A1	-1.13632	0.45492	3.15778	22.4754	0.000127654	0.00291431
TRIM62	-1.13631	0.454921	3.21894	24.009	8.85222e-05	0.00224192
ALK	-1.13499	0.455339	0.713889	5.9601	0.0241405	0.108628
METTL7B	-1.12733	0.457763	0.348677	4.54556	0.0457003	0.164039
GPR63	-1.12298	0.459143	1.11568	8.95741	0.0072357	0.0497708
SCN5A	-1.11747	0.460902	0.820092	6.91944	0.0161028	0.0836489
LINC00957	-1.11196	0.462663	1.67982	7.83898	0.0111198	0.0664734
FOXP4-AS1	-1.11139	0.462848	2.16543	9.67947	0.00554248	0.0415328
RDH10	-1.10914	0.463569	2.07327	6.72918	0.0174215	0.0883488
TTC39A	-1.10749	0.464102	3.66287	11.0237	0.00344334	0.0294394
RPS18P9	-1.10743	0.464121	2.624	14.3441	0.00117007	0.0140884
WIPF1	-1.10171	0.465964	5.11543	59.5504	2.14107e-07	2.81187e-05
CACNA1H	-1.09837	0.467044	0.607362	5.61672	0.0280494	0.11974
PAEP	-1.09736	0.467371	3.59753	28.7099	3.11903e-05	0.00108561
TTC30B	-1.09541	0.468002	0.645642	5.77607	0.026153	0.114647
SMC1B	-1.09388	0.468499	0.412615	4.85457	0.0395653	0.149606
PAQR5	-1.09383	0.468514	2.27147	10.9875	0.00348662	0.0297495
MAP3K10	-1.09181	0.469172	0.884133	6.56264	0.0186758	0.0924644
ARHGAP26	-1.08764	0.470532	1.60126	8.85474	0.00752024	0.0510935
TFEB	-1.07481	0.474734	1.1412	5.41947	0.0306154	0.126316
PRKG1	-1.06823	0.476904	1.55102	10.8428	0.00366572	0.0309051
PDE4D	-1.0682	0.476914	4.17413	56.4249	3.20825e-07	3.89237e-05
SLC22A23	-1.06607	0.477619	4.05408	43.886	1.96624e-06	0.000143954
MICU3	-1.06563	0.477763	1.11127	8.03115	0.0103124	0.0631891
PGBD4	-1.06509	0.477942	1.23792	5.27996	0.0325907	0.131843
LHX1	-1.06473	0.478063	2.28758	17.2026	0.00050576	0.00784056
RGL3	-1.06294	0.478655	1.28323	4.83144	0.0399907	0.150678
PARP10	-1.04771	0.483737	1.14156	7.50521	0.0126955	0.0722643
LINC00520	-1.04758	0.483777	5.32568	64.4481	1.17249e-07	1.9653e-05
ABCA2	-1.04447	0.484824	2.67244	16.3096	0.000652096	0.00956554
MTRNR2L8	-1.04294	0.485337	2.08593	8.07395	0.0101417	0.0625038
GREM2	-1.04274	0.485404	2.70008	10.3909	0.00429469	0.0347059
C1QTNF1	-1.04099	0.485993	1.97878	8.79651	0.00768715	0.051978
CORO2B	-1.03764	0.487123	1.38552	6.41372	0.0198838	0.0963849
WDR66	-1.0345	0.488184	0.93866	4.73374	0.0418453	0.155004
THNSL1	-1.03304	0.48868	2.35527	14.2323	0.00121101	0.0144424
CLDN14	-1.03153	0.48919	4.37981	50.1434	7.63187e-07	7.51236e-05
CNIH3	-1.02728	0.490634	4.38195	44.8046	1.70126e-06	0.000130441
KCNG1	-1.02726	0.490643	2.01619	10.8086	0.00370967	0.031152
TTC9	-1.02318	0.492032	0.665083	5.76114	0.0263244	0.115045
ASB2	-1.02165	0.492552	2.2618	15.3122	0.000873348	0.0115411
SLC17A9	-1.01293	0.495538	2.97767	21.1554	0.000176959	0.00361263
PPM1E	-1.01067	0.496317	1.99152	9.90634	0.00510545	0.0390856
MTUS1	-1.00818	0.497175	5.41291	81.2008	1.89976e-08	4.65405e-06
SPP1	-1.00768	0.497345	5.85453	45.7606	1.4666e-06	0.000115327
INTS8	-1.00551	0.498095	3.77045	36.3857	6.99518e-06	0.000363721
VPS28	-1.00404	0.498602	7.07424	44.5102	1.78164e-06	0.000133508
IFIH1	-1.00188	0.499348	1.42273	7.52222	0.0126094	0.0721239
OPHN1	-1.00186	0.499355	3.35634	25.7183	5.97925e-05	0.00164874
TMEM160	-1.00035	0.499878	3.03977	8.4587	0.00874078	0.0569955
KLF11	1.00058	2.0008	2.9909	19.789	0.000251156	0.0046776
EVC	1.00119	2.00165	2.71554	19.0776	0.000302949	0.00536991
DTX3	1.00304	2.00422	3.13045	23.168	0.000108017	0.00255768
PIGL	1.0052	2.00722	1.04116	4.38118	0.0494018	0.171667
ZBED3-AS1	1.0053	2.00736	1.10082	4.83964	0.0398393	0.15024
DIO2	1.01105	2.01537	0.954273	4.54615	0.0456876	0.164039
JHDM1D-AS1	1.01353	2.01885	2.05229	9.94909	0.00502747	0.0386758
INSIG1	1.01368	2.01906	6.60612	44.1403	1.88861e-06	0.000140696
TMSB4X	1.01528	2.02129	4.47133	32.3375	1.4956e-05	0.000610655
LSR	1.019	2.02652	0.654088	5.33864	0.0317428	0.129316
ABCG5	1.0194	2.02707	2.3569	13.5763	0.00148543	0.0165555
CCNB1IP1	1.02062	2.02879	4.06796	22.3014	0.000133187	0.0029871
DLX4	1.02552	2.03569	3.24101	16.2901	0.00065578	0.00956928
ZNF229	1.02587	2.03619	1.90541	11.2714	0.00316254	0.0278568
LINC00472	1.027	2.03778	1.36141	6.64889	0.0180139	0.0903747
ERCC-00046	1.02769	2.03876	12.6796	39.6151	3.96931e-06	0.000235186
GFI1	1.02865	2.04012	2.42019	12.5364	0.002073	0.0209587
NEAT1	1.03079	2.04314	8.97123	63.792	1.26833e-07	2.04522e-05
SEMA3C	1.03686	2.05176	3.69076	22.6131	0.000123457	0.00284271
ERCC-00165	1.03926	2.05518	4.20347	10.3716	0.00432409	0.0348857
ZNF559	1.03983	2.05599	2.61875	21.283	0.000171377	0.00355794
CTNNA2	1.0439	2.06179	1.98334	10.266	0.00448898	0.0356072
FRY	1.04714	2.06642	1.29923	4.98446	0.0372705	0.143614
PKLR	1.04783	2.06741	1.74809	6.82018	0.0167762	0.0860701
LOC100270746	1.05315	2.07506	2.36477	14.8996	0.000988186	0.0125573
SULF2	1.05518	2.07797	1.6322	7.65454	0.0119616	0.0699304
MTCL1	1.06051	2.08566	1.38733	5.38712	0.0310612	0.127477
MAST4	1.0609	2.08623	3.65235	26.19	5.38036e-05	0.00156089
ERCC-00079	1.06312	2.08944	4.89607	14.1275	0.00125079	0.0147262
PKM	1.06367	2.09024	9.89403	85.6772	1.23026e-08	3.33899e-06
LMTK2	1.06662	2.09453	2.54716	6.64947	0.0180096	0.0903747
NEIL1	1.06869	2.09752	1.70951	6.92053	0.0160956	0.0836489
LINC01270	1.06916	2.09821	1.59075	5.43438	0.0304125	0.125951
DPYD	1.06975	2.09907	1.89127	5.75434	0.0264029	0.115266
RIN2	1.07852	2.11187	0.958372	6.38051	0.020165	0.0969
HTN1	1.08003	2.11408	2.22001	11.9751	0.00249431	0.0237394
TMEM128	1.08062	2.11494	3.93836	11.9164	0.00254367	0.0240028
PYGB	1.08065	2.11499	7.33836	38.5973	4.7288e-06	0.000265045
LBH	1.08271	2.11802	2.57745	15.8073	0.000754594	0.0104943
FAM162A	1.08294	2.11835	8.58434	88.988	9.02759e-09	2.94878e-06
ZNF542P	1.0856	2.12226	3.77276	35.9194	7.61265e-06	0.000383311
STC1	1.08572	2.12244	4.18045	12.3964	0.00217014	0.0215482
ABLIM1	1.08588	2.12267	2.91643	10.9284	0.00355855	0.0301412
OCEL1	1.08782	2.12553	3.59436	17.2004	0.000506066	0.00784056
DHRS2	1.08877	2.12692	3.51678	19.3787	0.000279709	0.00508305
CRYBB2P1	1.09331	2.13363	5.22672	64.0035	1.23651e-07	2.01948e-05
VANGL2	1.09542	2.13675	4.76113	4.64286	0.0436588	0.159231
TBC1D8B	1.0957	2.13717	1.94016	9.93194	0.0050586	0.0387735
CEP135	1.09726	2.13949	3.81792	27.2641	4.24868e-05	0.00132332
ZNF682	1.0984	2.14117	1.7143	11.0374	0.00342705	0.0293395
NTF3	1.09935	2.14259	1.77081	9.07723	0.00691871	0.0482945
NARF	1.10322	2.14833	6.4188	32.5282	1.44106e-05	0.0005941
C1orf204	1.10387	2.14931	2.04416	8.6982	0.00797838	0.0533907
ANXA2R	1.10629	2.15292	0.903202	5.37545	0.0312237	0.127855
ZNF441	1.10651	2.15324	1.32892	4.4403	0.0480326	0.168564
DOK5	1.10823	2.15581	2.88442	23.0036	0.000112357	0.00263593
HMGB2	1.10851	2.15622	6.91576	10.6787	0.00388153	0.0322777
PARN	1.11572	2.16702	7.54995	43.2033	2.19262e-06	0.000155176
ZSCAN30	1.11838	2.17103	1.14758	4.54169	0.0457837	0.164115
TTLL7	1.11883	2.17171	1.10087	4.42236	0.0484433	0.169585
KLF5	1.12519	2.1813	4.5252	26.1006	5.48855e-05	0.00156639
TMEM243	1.12528	2.18144	2.55855	6.91876	0.0161073	0.0836489
DCLRE1A	1.12681	2.18375	1.73537	6.08793	0.0228453	0.104723
ZNF160	1.12861	2.18648	3.42634	27.2776	4.2362e-05	0.00132267
TNFSF9	1.1302	2.18889	2.72161	18.0278	0.000402261	0.00662068
LMCD1	1.13171	2.19118	5.20739	39.5372	4.0224e-06	0.000235789
LINC01158	1.13519	2.19647	2.68039	17.318	0.000489654	0.00770087
LINC00960	1.13705	2.1993	1.55989	7.46349	0.0129094	0.0729927
ZNF790-AS1	1.13964	2.20327	1.70628	12.6854	0.00197487	0.0203378
RAB20	1.14007	2.20391	3.64501	22.0501	0.00014165	0.00312735
KIF17	1.14063	2.20478	3.50533	29.3383	2.73509e-05	0.00097325
FUT11	1.14804	2.21612	1.84714	13.3764	0.00158227	0.0173614
SCD	1.15355	2.2246	11.4299	117.558	8.76487e-10	4.46623e-07
MT1F	1.15458	2.22619	3.88353	39.6607	3.93854e-06	0.000235186
CSRP1	1.15527	2.22726	4.68316	36.4826	6.87394e-06	0.000361848
MIR17HG	1.15556	2.22771	3.37674	22.985	0.000112859	0.00264284
KRT27	1.15797	2.23143	0.311648	4.36355	0.0498188	0.172664
MACROD2	1.16155	2.23698	1.13362	4.79895	0.0405968	0.152376
STC2	1.16501	2.24234	1.95024	8.57753	0.00835281	0.0551013
FKBP11	1.16526	2.24274	1.33506	6.65432	0.0179732	0.0903196
ZSCAN25	1.17042	2.25077	3.80948	12.903	0.00184068	0.0194109
FLNB	1.17186	2.25301	7.05572	47.6357	1.10315e-06	9.96666e-05
MAL2	1.17304	2.25486	1.82363	12.2224	0.00229802	0.0224129
IGFBP5	1.17386	2.25615	1.73365	7.9543	0.0106272	0.0645895
SNORD81	1.17634	2.26003	0.99243	10.2314	0.00454457	0.0358917
CCL20	1.17779	2.2623	4.26446	12.7482	0.00193507	0.0200251
CYR61	1.1779	2.26247	5.43737	8.40671	0.00891679	0.0575151
RNF122	1.17886	2.26398	1.13411	5.39917	0.0308943	0.126956
TTC39C	1.18442	2.27272	3.22743	26.1126	5.47395e-05	0.00156639
CRYM	1.18466	2.2731	1.96148	8.13742	0.00989426	0.0616012
TMEM221	1.18835	2.27891	1.56035	14.3704	0.00116068	0.0140019
VLDLR	1.18987	2.28132	3.80125	26.225	5.33862e-05	0.00155318
C1orf233	1.19046	2.28225	2.92774	17.5494	0.00045905	0.00733731
P4HA1	1.19626	2.29145	6.62207	87.3695	1.04896e-08	3.2183e-06
FLJ37035	1.19674	2.2922	0.967237	5.98118	0.0239213	0.108023
GPSM3	1.19995	2.29732	0.666056	6.36155	0.0203276	0.097424
GXYLT2	1.20003	2.29745	2.27881	11.2535	0.00318201	0.0279634
ZNF506	1.20301	2.30219	1.65151	12.2183	0.00230116	0.0224129
ZNF22	1.20353	2.30303	2.33659	12.859	0.00186701	0.0196075
JUND	1.20522	2.30572	6.49342	145.812	1.3546e-10	1.01507e-07
C4orf3	1.20574	2.30656	7.85948	22.7811	0.000118541	0.00275198
CHST9	1.20858	2.3111	1.16384	7.66054	0.0119331	0.0698352
TCONS_00029157	1.21064	2.3144	1.27282	4.49514	0.046801	0.165933
EGLN1	1.21083	2.31471	6.95154	48.6141	9.53887e-07	9.00116e-05
CYP26B1	1.21742	2.3253	1.18014	5.84816	0.0253429	0.112619
F8A1	1.21809	2.32639	2.37457	10.5096	0.00411855	0.0336872
OSBPL7	1.2311	2.34746	1.56301	8.37513	0.00902564	0.0580695
CNTN4	1.23175	2.34851	0.372883	5.48081	0.0297901	0.124262
USP11	1.2329	2.35039	7.15351	68.3303	7.45702e-08	1.43932e-05
BHLHE40	1.23391	2.35204	4.99693	50.3462	7.41227e-07	7.43503e-05
AXIN2	1.2341	2.35234	1.48186	5.42905	0.0304848	0.126086
MGC16275	1.23689	2.3569	1.30923	12.8451	0.00187535	0.0196142
TMEM151B	1.23708	2.35721	0.526773	5.60207	0.0282313	0.12004
PDCD4-AS1	1.23748	2.35786	1.48506	7.00864	0.0155234	0.0819529
MGC16025	1.23784	2.35845	0.779136	4.52857	0.0460678	0.164535
PGK1	1.23954	2.36123	10.2237	120.978	6.85612e-10	3.87806e-07
ZNF595	1.24027	2.36243	1.08899	7.38668	0.0133139	0.0741886
GRIN2A	1.24334	2.36747	1.85201	13.3192	0.00161125	0.0176002
ADAM12	1.24443	2.36925	0.845963	5.78643	0.0260348	0.114286
ZNF514	1.2472	2.3738	0.968265	9.10325	0.00685193	0.0480389
DCX	1.24917	2.37704	1.10036	6.78465	0.0170249	0.0868564
DHCR7	1.2494	2.37742	2.30321	23.2299	0.000106431	0.00253424
SEMA6D	1.25247	2.38249	1.65985	8.83413	0.00757886	0.0514095
DACT1	1.25785	2.3914	2.10713	8.9661	0.00721217	0.0496358
ZNF880	1.25849	2.39245	1.85784	12.8208	0.00189018	0.0197369
HOXB8	1.25872	2.39283	0.935384	7.75242	0.0115063	0.0682079
LYRM9	1.25979	2.39462	2.49899	13.6905	0.00143307	0.0161556
MIRLET7BHG	1.26045	2.3957	0.858933	6.69913	0.0176406	0.089081
NEUROG2	1.26051	2.39581	0.645545	5.38436	0.0310995	0.127593
TF	1.26061	2.39597	3.99232	45.4581	1.53675e-06	0.000120102
NDRG4	1.2619	2.39812	1.53347	8.52688	0.00851577	0.05589
IL20RB	1.26418	2.40191	0.672846	5.43285	0.0304332	0.125955
BNIP3L	1.26982	2.41132	6.99228	49.7517	8.07667e-07	7.8541e-05
FAT1	1.27334	2.41721	2.79077	17.8402	0.000423555	0.00687346
CLGN	1.27568	2.42113	1.48725	12.394	0.00217191	0.0215482
CSAG1	1.28035	2.42898	4.64035	59.731	2.09266e-07	2.81064e-05
ZNF528	1.28236	2.43237	0.954174	8.89058	0.00741952	0.0507067
DDIT4	1.28421	2.43549	7.43082	85.6631	1.2319e-08	3.33899e-06
B3GNT9	1.28636	2.43912	2.94162	38.6417	4.69246e-06	0.000264501
NR1D1	1.28846	2.44266	2.08352	14.4704	0.0011257	0.0137227
F8	1.29057	2.44625	2.41221	18.5814	0.000346034	0.00590135
CLEC2D	1.29801	2.4589	1.40309	8.88819	0.0074262	0.050722
HK2	1.3023	2.46622	8.01233	149.904	1.06187e-10	8.45451e-08
GADL1	1.3063	2.47307	1.93323	18.6546	0.000339276	0.00582486
HLA-L	1.30953	2.47861	0.87445	9.59832	0.00570878	0.0422815
RBM3	1.31589	2.48956	8.41224	35.5162	8.19519e-06	0.000404013
TCF7L1	1.31822	2.49358	2.96313	20.8645	0.000190454	0.00381477
DEFB126	1.321	2.49839	1.19941	7.13737	0.0147279	0.0790533
GTF2IP20	1.32183	2.49983	0.809943	5.40881	0.0307614	0.126655
KDM3A	1.32227	2.50059	6.62551	85.3088	1.27413e-08	3.38149e-06
EFNA5	1.32297	2.5018	2.42634	19.8879	0.000244765	0.00458539
SLC2A3	1.33546	2.52356	7.81594	86.4443	1.14412e-08	3.31248e-06
KCNJ13	1.34009	2.53167	0.243191	5.07547	0.0357527	0.140053
ARG2	1.34054	2.53246	1.09755	8.86093	0.00750272	0.0510152
LOC100506083	1.35303	2.55449	1.2118	12.5365	0.00207293	0.0209587
GPM6A	1.35445	2.55699	2.18864	6.11284	0.0226021	0.104058
E2F7	1.3576	2.56258	3.18608	12.4817	0.00211037	0.0212019
TCF15	1.36383	2.57367	1.11565	11.7017	0.00273332	0.0250634
MUC1	1.36413	2.57421	1.7981	12.9436	0.00181677	0.0193026
S100A2	1.36494	2.57565	3.20194	20.1376	0.000229413	0.00440135
CCNG2	1.36625	2.57799	4.99223	45.9461	1.42532e-06	0.000114037
NKX2-1	1.36987	2.58447	1.60826	7.58095	0.0123171	0.0712138
PRELP	1.37001	2.58472	2.04882	9.87279	0.0051676	0.0394428
C1orf54	1.37355	2.59108	1.87564	17.22	0.000503302	0.0078381
ZNF568	1.37905	2.60097	1.2824	12.4171	0.00215552	0.0214525
GGACT	1.37972	2.60218	3.46633	40.6962	3.30679e-06	0.000204552
SECTM1	1.38044	2.60347	1.07255	10.6317	0.0039458	0.0327463
RORA	1.38264	2.60746	3.47431	30.512	2.15003e-05	0.00082747
SERPINE1	1.38712	2.61557	1.78188	4.51264	0.0464156	0.165164
RNF165	1.38893	2.61884	1.49736	6.0905	0.0228201	0.104646
EGR1	1.38906	2.61908	3.68054	23.1568	0.000108307	0.00255979
PYCARD-AS1	1.39473	2.6294	1.97783	22.0288	0.000142394	0.00313114
LOC100507564	1.39992	2.63887	1.47415	10.8802	0.00361847	0.0305674
PTGES3L	1.40561	2.6493	0.828743	6.94453	0.0159374	0.0833101
PIH1D2	1.41599	2.66842	0.0527594	4.78544	0.0408519	0.152804
ZNF726	1.41722	2.67071	-0.129315	5.27787	0.0326215	0.13186
ATF3	1.42103	2.67777	1.7647	16.7305	0.000578001	0.00868297
USP51	1.42326	2.68191	1.87404	17.8895	0.000417836	0.00680666
RSPH1	1.42738	2.68957	0.271265	5.81784	0.0256801	0.11355
DDR2	1.42899	2.69258	0.215132	6.68807	0.0177221	0.0893752
NINJ2	1.4331	2.70026	0.35078	6.0006	0.0237214	0.107502
OLFML2A	1.44109	2.71527	3.75456	40.8649	3.21482e-06	0.00020326
LDHA	1.44281	2.71849	9.46801	173.509	2.89842e-11	2.63736e-08
ARHGAP15	1.44458	2.72184	1.09838	9.44461	0.00603921	0.0437619
LOC100506804	1.44679	2.72602	0.363247	4.49793	0.0467391	0.165764
HSBP1L1	1.4481	2.72849	2.65701	34.087	1.06915e-05	0.000482977
ALDH2	1.45324	2.73821	0.958126	4.50619	0.0465571	0.165394
KDELC2	1.45407	2.7398	2.79323	11.8303	0.00261792	0.0243962
MNX1	1.46591	2.76239	4.00715	34.3552	1.01654e-05	0.000473268
SLCO4A1-AS1	1.46695	2.76437	5.72005	58.3885	2.48363e-07	3.13257e-05
MAP1B	1.47419	2.77829	1.18042	9.99117	0.00495201	0.0382557
HIATL2	1.47433	2.77854	2.13756	14.1951	0.00122496	0.014516
COL15A1	1.48075	2.79094	2.20137	14.1199	0.00125374	0.0147337
ZNF649	1.48278	2.79487	0.501901	7.32641	0.0136413	0.0752572
HES4	1.48282	2.79494	1.21858	15.4337	0.000842411	0.0112137
ADCY5	1.48383	2.79691	0.868774	6.4429	0.0196403	0.0955684
FAM69C	1.48493	2.79903	6.80824	117.739	8.65078e-10	4.46623e-07
LRRN4CL	1.49239	2.81355	1.85033	17.3467	0.000485747	0.00766387
STON1	1.4948	2.81826	0.902267	6.43288	0.0197236	0.0958636
ENO1-AS1	1.49543	2.81947	0.711984	6.58636	0.0184911	0.0919073
THNSL2	1.49619	2.82097	1.63836	21.1895	0.000175451	0.00361263
ZSWIM5	1.49767	2.82386	1.43282	13.5778	0.00148474	0.0165555
IGFBP3	1.50539	2.83901	4.47932	22.4107	0.000129682	0.00293107
EDIL3	1.5072	2.84258	1.23848	6.37095	0.0202468	0.0971464
TNS1	1.51661	2.86119	5.58314	71.1235	5.45164e-08	1.17782e-05
LINC00337	1.52249	2.87286	0.526602	8.20899	0.00962329	0.0607383
LINC00926	1.52284	2.87356	2.26216	15.8901	0.000736546	0.0103564
UPK1A-AS1	1.52289	2.87367	1.86724	9.6332	0.00563663	0.0420085
MGP	1.52339	2.87465	1.4459	4.38288	0.0493618	0.17163
ZNF577	1.52496	2.87778	0.761315	7.33549	0.0135914	0.0750501
ALDOC	1.52966	2.88718	1.07854	6.26919	0.0211408	0.0997942
ADM	1.53005	2.88795	3.22351	12.0085	0.00246679	0.0235742
NRN1	1.53193	2.89172	7.05301	13.5857	0.00148105	0.0165501
LINC01605	1.54114	2.91025	1.89391	22.1646	0.000137722	0.00307797
ADRB2	1.54177	2.91152	1.21007	8.9444	0.00727108	0.0499399
HS6ST2	1.54581	2.91968	2.46698	27.4363	4.09298e-05	0.00128742
MTX1	1.54586	2.91978	0.383595	7.06167	0.01519	0.0807182
ITGB4	1.549	2.92613	0.625337	7.221	0.0142357	0.0775405
GBE1	1.5511	2.9304	5.58461	94.5439	5.48312e-09	2.11665e-06
LOC100652758	1.55779	2.94402	1.15902	12.3888	0.00217562	0.0215683
CCL28	1.56118	2.95096	4.01469	15.0427	0.000946561	0.0121677
RIMKLA	1.57022	2.9695	3.23446	47.2566	1.16776e-06	0.000101015
HIST1H2AE	1.57146	2.97205	0.526337	6.26061	0.0212181	0.100036
LOC100129518	1.57738	2.98428	0.879505	8.40602	0.00891916	0.0575151
FAM26F	1.57746	2.98444	3.07239	34.2455	1.03772e-05	0.00047897
BEGAIN	1.57929	2.98823	2.50465	29.2207	2.80281e-05	0.000994568
GPR143	1.58077	2.9913	1.67653	6.8308	0.0167027	0.0857964
SERTAD4-AS1	1.58229	2.99445	1.33107	11.7009	0.00273409	0.0250634
FLJ16779	1.58284	2.99559	2.74142	24.7919	7.38154e-05	0.00192297
STARD4	1.5868	3.00383	2.47152	41.9498	2.68688e-06	0.000178272
PRDM5	1.58741	3.00509	0.948805	11.7239	0.00271296	0.0249894
EP400NL	1.58915	3.00872	0.678429	5.76924	0.0262312	0.114831
MAGEB2	1.59092	3.01242	1.70641	4.9652	0.037601	0.144552
CCDC106	1.59268	3.0161	0.53677	8.13973	0.00988539	0.0615794
ST7-AS1	1.59579	3.02261	1.38849	8.69959	0.00797418	0.0533907
SERTAD4	1.60297	3.03768	3.41721	38.7384	4.61454e-06	0.000261265
SMPD4	1.61574	3.06469	1.86445	8.34735	0.00912265	0.0585163
HIST2H2BE	1.61794	3.06937	3.11945	30.4283	2.18684e-05	0.000834075
RGMA	1.62161	3.07719	0.605255	7.6848	0.0118187	0.0695421
INSIG2	1.62556	3.08562	4.70113	11.9234	0.00253771	0.0239643
ZNF544	1.6313	3.09793	3.71822	71.9915	4.95579e-08	1.10757e-05
SLC16A3	1.63176	3.09891	5.22628	74.0316	3.97487e-08	9.20652e-06
LRRC27	1.63644	3.10898	0.386097	5.83288	0.0255122	0.113078
SNORA11	1.6489	3.13595	0.329396	4.7872	0.0408186	0.152758
VEGFA	1.64945	3.13714	4.66743	120.682	7.00175e-10	3.87806e-07
PGAM1	1.65448	3.1481	3.81972	7.66959	0.0118902	0.0697209
MOXD1	1.66555	3.17234	0.42319	5.24974	0.0330374	0.133101
PLOD2	1.66602	3.17339	5.24897	62.5556	1.47326e-07	2.26118e-05
UCN2	1.66715	3.17586	2.80412	38.0916	5.16463e-06	0.00028237
RBM4	1.67375	3.19042	1.73774	19.8173	0.000249309	0.00464999
NAT8	1.67432	3.19169	1.18916	11.6164	0.00281302	0.0255965
ARRDC4	1.67541	3.19411	2.33721	11.1394	0.00330889	0.0287508
ERCC-00143	1.6815	3.20761	0.561989	8.7047	0.00795876	0.0533895
WFDC1	1.6842	3.21363	5.024	112.227	1.30172e-09	6.14172e-07
FSCN1	1.68471	3.21477	4.03658	11.0846	0.00337181	0.0290422
TFPI	1.70079	3.25079	0.604297	6.0461	0.0232604	0.106072
GPR146	1.71064	3.27306	2.52864	29.9493	2.41122e-05	0.000892924
MN1	1.71476	3.28242	0.31552	5.89894	0.0247893	0.110687
DOK3	1.71654	3.28647	0.866433	7.54551	0.0124925	0.0718152
PFKFB4	1.72909	3.31518	5.28508	94.589	5.46156e-09	2.11665e-06
TCAM1P	1.73396	3.32641	0.100251	4.78099	0.0409364	0.153019
LOC101926940	1.74116	3.34305	0.0704497	5.89194	0.0248648	0.110985
LINC00461	1.7425	3.34614	1.45717	22.1142	0.000139435	0.00309994
AMPD3	1.75592	3.37742	0.668103	5.76055	0.0263312	0.115045
CTAG2	1.75892	3.38445	3.30791	7.93331	0.010715	0.0649374
AJAP1	1.77102	3.41295	0.382784	5.18858	0.0339628	0.135479
FAM131A	1.7797	3.43355	5.67759	67.3517	8.34198e-08	1.51812e-05
CDKN2A	1.78824	3.45392	0.815845	7.58897	0.0122778	0.0711616
TTC21A	1.78969	3.4574	0.0220629	5.57966	0.0285123	0.120871
MT2A	1.80069	3.48386	9.6743	198.496	8.63283e-12	9.9976e-09
TXNIP	1.80754	3.50046	5.93375	93.1603	6.19361e-09	2.23831e-06
IGSF10	1.83362	3.56431	0.270579	9.22512	0.00654856	0.0465006
SLC2A1	1.84384	3.58964	7.08708	280.825	3.57142e-13	1.51654e-09
ARHGEF37	1.84893	3.60233	1.02459	12.3279	0.00221953	0.0218
MIR22HG	1.85129	3.60822	0.431832	10.4965	0.00413764	0.0337665
ESPN	1.85492	3.61733	1.21773	10.2476	0.00451845	0.0357964
COL1A1	1.85671	3.6218	4.3883	6.46834	0.0194308	0.0950209
COL3A1	1.85799	3.62502	2.52733	4.95407	0.0377936	0.145147
PDK4	1.86173	3.63443	3.22615	28.3557	3.36131e-05	0.00114141
HSD17B7	1.86992	3.65512	3.58534	9.85278	0.00520506	0.0396812
MTSS1	1.87804	3.67575	2.92356	41.4373	2.92331e-06	0.000190968
TFCP2	1.87875	3.67755	1.0457	5.99242	0.0238053	0.107729
CCDC184	1.88393	3.6908	0.338395	6.74169	0.0173311	0.0880308
ZNF563	1.8909	3.70866	0.0705293	7.42613	0.0131044	0.0736583
GDNF	1.89646	3.72299	-0.00628471	4.67806	0.042946	0.157627
ZFHX3	1.89737	3.72533	-0.0912898	4.66304	0.0432485	0.158181
ENO2	1.91804	3.77908	7.81886	189.074	1.33975e-11	1.42226e-08
BGN	1.91936	3.78255	0.567194	4.69894	0.0425294	0.15672
COL1A2	1.93537	3.82476	3.49229	5.47781	0.0298299	0.124362
LINC01446	1.94847	3.85965	0.547121	7.62101	0.0121221	0.0704809
DPY19L2P3	1.96891	3.91473	0.308615	7.7442	0.0115438	0.0683663
FOSB	1.97414	3.92893	1.31089	25.1767	6.75921e-05	0.00180515
ITM2A	1.97807	3.93965	0.643856	9.14398	0.00674884	0.0475823
KCNG3	1.97823	3.94008	0.0232625	8.91446	0.00735324	0.0503367
HOXD11	1.97994	3.94476	2.88365	37.463	5.76926e-06	0.000308801
MAGEA4	1.98288	3.95282	2.36371	12.0247	0.00245357	0.0234739
HPN	1.98368	3.95502	-0.0596795	6.2683	0.0211487	0.0997942
PNLDC1	1.98799	3.96684	0.780543	5.74859	0.0264694	0.115438
AHNAK2	2.01231	4.03427	1.85377	22.3465	0.000131729	0.00296545
JUN	2.01635	4.04559	5.42053	157.886	6.7142e-11	5.70215e-08
SIGLEC15	2.04164	4.11713	0.397014	7.71466	0.0116796	0.0689463
NMRK2	2.04332	4.12193	1.00974	10.8176	0.00369797	0.0310741
C16orf89	2.04344	4.12229	0.310598	7.75781	0.0114818	0.0680942
LINC00482	2.04532	4.12765	1.42478	17.0872	0.000522442	0.00802822
C2	2.04559	4.12842	1.12671	21.5004	0.000162308	0.00345183
FKBP9P1	2.05291	4.14943	1.50851	22.3456	0.000131756	0.00296545
LGI3	2.07683	4.2188	3.81973	86.0899	1.18306e-08	3.33899e-06
ZNF208	2.07969	4.22716	-0.00642788	5.72865	0.0267017	0.115835
ALDH1L2	2.08381	4.23925	0.754692	12.3527	0.00220153	0.0217069
LINC00221	2.08493	4.24254	0.492848	8.52335	0.00852726	0.0559291
HOXA11-AS	2.09256	4.26504	1.9157	29.0805	2.88591e-05	0.00101774
HLF	2.1084	4.31213	0.594666	10.2781	0.00446984	0.0355198
ZNF736	2.10846	4.3123	2.05178	35.7546	7.84497e-06	0.000390379
LCP1	2.11832	4.3419	1.92218	29.8116	2.48032e-05	0.000913202
LOXL2	2.12276	4.35527	3.66855	34.2919	1.0287e-05	0.000476533
BNIP3	2.1258	4.36444	7.76012	224.017	2.8708e-12	3.65712e-09
ANGPTL4	2.13313	4.38668	3.66012	41.2122	3.03433e-06	0.000196215
PAGE5	2.14064	4.40957	0.172797	12.3462	0.00220626	0.0217142
MAGEA10	2.14732	4.43004	4.28965	124.427	5.38381e-10	3.42922e-07
INHA	2.15956	4.46779	0.0407059	6.45033	0.0195788	0.0953509
KCNIP2	2.17119	4.50396	0.830943	17.0504	0.000527892	0.00809862
KCNH8	2.17222	4.50717	0.053222	7.22074	0.0142372	0.0775405
COL8A1	2.18541	4.54855	0.22852	6.30415	0.0208287	0.0989695
LINC00260	2.18632	4.55142	0.118351	7.3177	0.0136893	0.0753946
ASIC4	2.19284	4.57203	0.132677	4.66515	0.0432058	0.15807
CDH3	2.20645	4.61539	0.99833	9.60314	0.00569874	0.0422317
ZNF613	2.24527	4.74126	0.407899	12.7722	0.00192008	0.0199715
RUNDC3A-AS1	2.25398	4.76998	0.00649718	7.87517	0.0109625	0.0659502
PDXDC2P	2.27118	4.82719	0.263627	6.21466	0.021638	0.101126
CENPV	2.28156	4.86205	2.24415	35.3359	8.47128e-06	0.00041347
SUSD1	2.28256	4.8654	1.31336	23.6688	9.58972e-05	0.00236696
ERCC-00057	2.3313	5.0326	0.242156	6.62221	0.0182158	0.0909962
TMEM200B	2.33535	5.04672	-0.0574374	6.42957	0.0197511	0.0959244
TMEM45A	2.36398	5.14788	6.2822	177.496	2.36475e-11	2.31727e-08
TMEM204	2.37176	5.1757	0.589973	6.02191	0.0235041	0.106859
TCAF2	2.41035	5.31604	0.851636	9.50331	0.00591057	0.0432953
OOEP	2.41176	5.32124	0.272973	7.66028	0.0119343	0.0698352
SOCS3	2.41335	5.3271	2.25075	23.9819	8.90863e-05	0.00224727
CCL5	2.43579	5.41061	0.46751	8.15287	0.00983504	0.0614241
ANKRD37	2.43622	5.41222	6.8842	252.17	9.67536e-13	2.04834e-09
PNLIPRP3	2.49433	5.63465	-0.108611	6.53292	0.0189102	0.0934069
IL24	2.50711	5.6848	-0.0766863	5.59099	0.0283699	0.120388
MEG3	2.50713	5.68487	0.980533	12.1851	0.00232649	0.0225549
AK4	2.52733	5.76502	5.72043	248.067	1.12555e-12	2.04834e-09
SEL1L3	2.56351	5.91142	4.22624	115.232	1.03958e-09	5.09355e-07
FRS3	2.61355	6.12008	-0.0744369	5.70612	0.026967	0.11657
LHX2	2.63025	6.19135	-0.180927	10.5397	0.00407525	0.0334286
PPFIA4	2.63968	6.23193	3.16851	50.9513	6.7972e-07	6.96989e-05
FBN2	2.67846	6.40171	-0.272247	8.29184	0.00931993	0.0593101
KRT86	2.69121	6.45856	0.753942	13.6438	0.00145426	0.0163367
GLIS3	2.75407	6.74619	0.307469	16.0441	0.000704223	0.0100799
SHC3	2.7744	6.84193	0.187366	11.1437	0.00330402	0.0287303
PTPRR	2.78449	6.88993	1.33813	26.6202	4.89145e-05	0.00147659
GALC	2.78902	6.9116	2.1659	50.1122	7.66627e-07	7.51236e-05
PDK1	2.78934	6.91316	6.14675	227.718	2.47106e-12	3.49764e-09
NDRG1	2.91918	7.56416	8.70043	303.858	1.71377e-13	1.09159e-09
LOC101929705	2.92532	7.5964	0.889466	8.13631	0.00989855	0.0616012
SLAMF9	2.92586	7.59929	1.88933	36.0814	7.39151e-06	0.000377483
CA9	3.11219	8.64693	1.82011	46.0549	1.40172e-06	0.000114037
MIR210HG	3.26117	9.58757	4.16996	125.176	5.11245e-10	3.42776e-07
LOC340357	3.3171	9.96659	0.692618	15.0557	0.000942897	0.0121394
BEND5	3.61802	12.2782	2.88997	56.0265	3.38205e-07	3.98997e-05
MCAM	3.74399	13.3984	5.7555	35.6279	8.02901e-06	0.000397983
CLDN1	3.79796	13.9092	0.0837829	18.8469	0.000322199	0.0056149
SMIM24	3.79802	13.9097	-0.310659	4.86451	0.0407842	0.152674
KRT81	4.02758	16.3089	0.557934	17.3239	0.000488851	0.00769774
ZNF257	4.17485	18.0616	-0.111373	20.6351	0.000201899	0.00398759
UPK1A	5.10724	34.4692	0.103322	11.3935	0.00340507	0.0292102
TTTY14	5.96627	62.521	-0.127175	28.1091	5.00416e-05	0.00149794
		1
		1
		1
		1
		1
		1
		1
		1
		1
		1
		1
		1
		1
		1
		1
		1
		1
		1
		1
		1
		1
		1
		1
		1
		1
		1
		1
		1
		1
		1
		1
		1
		1
		1
		1
		1
		1
		1
		1
		1
		1
		1
		1
		1
		1
		1
		1
		1
		1
		1
		1
		1
		1
		1
		1
		1
		1
		1
		1
		1
		1
		1
		1
		1
		1
		1
		1
		1
		1
		1
		1
		1
		1
		1
		1
		1
		1
		1
		1
		1
		1
		1
		1
		1
		1
		1
		1
		1
		1
		1
		1
		1
		1
		1
		1
		1
		1
		1
		1
		1
		1
		1
		1
		1
		1
		1
		1
		1
		1
		1
		1
		1
		1
		1
		1
		1
		1
		1
		1
		1
		1
		1
		1
		1
		1
		1
		1
		1
		1
		1
		1
		1
		1
		1
		1
		1
		1
		1
		1
		1
		1
		1
		1
		1
		1
		1
		1
		1
		1
		1
		1
		1
		1
		1
		1
		1
		1
		1
		1
		1
		1
		1
		1
		1
		1
		1
		1
		1
		1
		1
		1
		1
		1
		1
		1
		1
		1
		1
		1
		1
		1
		1
		1
		1
		1
		1
		1
		1
		1
		1
		1
		1
		1
		1
		1
		1
		1
		1
		1
		1
		1
		1
		1
		1
		1
		1
		1
		1
		1
		1
		1
		1
		1
		1
		1
		1
		1
		1
		1
		1
		1
		1
		1
		1
		1
		1
		1
		1
		1
		1
		1
		1
		1
		1
		1
		1
		1
		1
		1
		1
		1
		1
		1
		1
		1
		1
		1
		1
		1
		1
		1
		1
		1
		1
		1
		1
		1
		1
		1
		1
		1
		1
		1
		1
		1
		1
		1
		1
		1
		1
		1
		1
		1
		1
		1
		1
		1
		1
		1
		1
		1
		1
		1
		1
		1
		1
		1
		1
		1
		1
		1
		1
		1
		1
		1
		1
		1
		1
		1
		1
		1
		1
		1
		1
		1
		1
		1
		1
		1
		1
		1
		1
		1
		1
		1
		1
		1
		1
		1
		1
		1
		1
		1
		1
		1
		1
		1
		1
		1
		1
		1
		1
		1
		1
		1
		1
		1
		1
		1
		1
		1
		1
		1
		1
		1
		1
		1
		1
		1
		1
		1
		1
		1
		1
		1
		1
		1
		1
		1
		1
		1
		1
		1
		1
		1
		1
		1
		1
		1
		1
		1
		1
		1
		1
		1
		1
		1
		1
		1
		1
		1
		1
		1
		1
		1
		1
		1
		1
		1
		1
		1
		1
		1
		1
		1
		1
		1
		1
		1
		1
		1
		1
		1
		1
		1
		1
		1
		1
		1
		1
		1
		1
		1
		1
		1
		1
		1
		1
		1
		1
		1
		1
		1
		1
		1
		1
		1
		1
		1
		1
		1
		1
		1
		1
		1
		1
		1
		1
		1
		1
		1
		1
		1
		1
		1
		1
		1
		1
		1
		1
		1
		1
		1
		1
		1
		1
		1
		1
		1
		1
		1
		1
		1
		1
		1
		1
		1
		1
		1
		1
		1
		1
		1
		1
		1
		1
		1
		1
		1
		1
		1
		1
		1
		1
		1
		1
		1
		1
		1
		1
		1
		1
		1
		1
		1
		1
		1
		1
		1
		1
		1
		1
		1
		1
		1
		1
		1
		1
		1
		1
		1
		1
		1
		1
		1
		1
		1
		1
		1
		1
		1
		1
		1
		1
		1
		1
		1
		1
		1
		1
		1
		1
		1
		1
		1
		1
		1
		1
		1
		1
		1
		1
		1
		1
		1
		1
		1
		1
		1
		1
		1
		1
		1
		1
		1
		1
		1
		1
		1
		1
		1
		1
		1
		1
		1
		1
		1
		1
		1
		1
		1
		1
		1
		1
		1
		1
		1
		1
		1
		1
		1
		1
		1
		1
		1
		1
		1
		1
		1
		1
		1
		1
		1
		1
		1
		1
		1
		1
		1
		1
		1
		1
		1
		1
		1
		1
		1
		1
		1
		1
		1
		1
		1
		1
		1
		1
		1
		1
		1
		1
		1
		1
		1
		1
		1
		1
		1
		1
		1
		1
		1
		1
		1
		1
		1
		1
		1
		1
		1
		1
		1
		1
		1
		1
		1
		1
		1
		1
		1
		1
		1
		1
		1
		1
		1
		1
		1
		1
		1
		1
		1
		1
		1
		1
		1
		1
		1
		1
		1
		1
		1
		1
		1
		1
		1
		1
		1
		1
		1
		1
		1
		1
		1
		1
		1
		1
		1
		1
		1
		1
		1
		1
		1
		1
		1
		1
		1
		1
		1
		1
		1
		1
		1
		1
		1
		1
		1
		1
		1
		1
		1
		1
		1
		1
		1
		1
		1
		1
		1
		1
		1
		1
		1
		1
		1
		1
		1
		1
		1
		1
		1
		1
		1
		1
		1
		1
		1
		1
		1
		1
		1
		1
		1
		1
		1
		1
		1
		1
		1
		1
		1
		1
		1
		1
		1
		1
		1
		1
		1
		1
		1
		1
		1
		1
		1
		1
		1
		1
		1
		1
		1
		1
		1
		1
		1
		1
		1
		1
		1
		1
		1
		1
		1
		1
		1
		1
		1
		1
		1
		1
		1
		1
		1
		1
		1
		1
		1
		1
		1
		1
		1
		1
		1
		1
		1
		1
		1
		1
		1
		1
		1
		1
		1
		1
		1
		1
		1
		1
		1
		1
		1
		1
		1
		1
		1
		1
		1
		1
		1
		1
		1
		1
		1
		1
		1
		1
		1
		1
		1
		1
		1
		1
		1
		1
		1
		1
		1
		1
		1
		1
		1
		1
		1
		1
		1
		1
		1
		1
		1
		1
		1
		1
		1
		1
		1
		1
		1
		1
		1
		1
		1
		1
		1
		1
		1
		1
		1
		1
		1
		1
		1
		1
		1
		1
		1
		1
		1
		1
		1

## Sheet: IGR39_12h
Symbol	logFC	FC	logCPM	F	PValue	FDR
IL10RA	-4.84851	0.0347099	-0.0731275	17.7855	0.000833788	0.0270094
RAB39B	-4.41228	0.0469648	0.608251	10.193	0.00640753	0.0767203
PPARG	-4.40366	0.047246	1.13137	8.82706	0.00997659	0.0964281
ST8SIA4	-4.24741	0.0526503	0.819242	5.65087	0.0320026	0.174176
ZBED3-AS1	-4.22612	0.0534331	0.0881743	8.25689	0.0121134	0.107623
TMC5	-4.03231	0.0611159	-0.290906	6.79034	0.0205385	0.138817
KLHL13	-4.01976	0.0616498	1.20347	9.66766	0.00757055	0.0845566
LOC79160	-4.01909	0.0616783	0.146007	5.29707	0.0369821	0.188313
GSG1	-3.98055	0.0633483	-0.644633	16.4602	0.00153414	0.037388
RIBC1	-3.78745	0.0724211	0.45705	7.43006	0.0162252	0.123958
TOB1-AS1	-3.77884	0.0728543	0.88547	8.08201	0.0128716	0.110701
SGSM1	-3.47362	0.0900193	-0.235145	4.86242	0.0443951	0.205827
LOC100270804	-3.42087	0.093372	0.807774	12.8541	0.00242987	0.0481813
HFE	-3.13728	0.113654	0.132271	11.3628	0.00383123	0.0596693
PGF	-2.94179	0.130147	1.62231	17.2916	0.00072102	0.0251497
YPEL1	-2.66592	0.157571	1.27296	24.3566	0.000143498	0.0115923
UCP2	-2.59376	0.165654	2.11464	26.3692	9.56483e-05	0.00894107
SMIM1	-2.56042	0.169526	1.50044	7.33163	0.0153891	0.120886
ZNF630	-2.55962	0.16962	0.0155734	7.7119	0.0146459	0.118103
MYCBPAP	-2.54651	0.171169	-0.0403364	5.58686	0.0308967	0.17061
ANAPC2	-2.48794	0.178261	0.185505	9.58726	0.00684586	0.0798106
VILL	-2.4282	0.185798	-0.120065	5.15393	0.0371648	0.18881
WSCD1	-2.42702	0.185949	0.199174	20.9651	0.000298981	0.0158411
ALMS1-IT1	-2.39057	0.190708	0.0665737	9.74319	0.00649366	0.0773271
LOC101929231	-2.37637	0.192593	-0.0578265	5.14983	0.0372309	0.18888
LTB	-2.36274	0.194421	0.855721	5.96628	0.0275314	0.160625
PIF1	-2.31424	0.201068	2.95945	39.3752	1.04052e-05	0.00230801
KYNU	-2.29717	0.203461	1.62078	5.51299	0.0318742	0.174009
KCNN1	-2.22264	0.214249	0.547489	4.74492	0.0444723	0.206094
NOS1AP	-2.21159	0.215897	-0.30652	7.82518	0.012788	0.110393
DHRS3	-2.19081	0.219029	1.13995	8.03045	0.0118566	0.105989
TMEM38A	-2.14416	0.226226	1.15663	7.20137	0.0161729	0.123702
ADAM11	-2.13631	0.227462	1.06627	15.0142	0.00131352	0.0345124
PUS10	-2.11409	0.230991	0.0315444	8.61432	0.0096026	0.0942521
AMDHD2	-2.09083	0.234746	3.77626	19.1605	0.000455127	0.0196576
ATP6AP1L	-2.0802	0.236481	0.697798	12.2092	0.00294883	0.0522918
SNX22	-2.06738	0.238592	0.638229	8.06011	0.0117286	0.10542
TBL3	-2.01522	0.247377	2.60128	39.713	9.8958e-06	0.00230801
DBP	-2.00058	0.249899	2.74748	19.813	0.000389967	0.0182364
XAB2	-1.98052	0.253398	2.93971	25.8454	0.000106089	0.00925592
DUSP19	-1.96706	0.255775	0.870479	9.0273	0.00830197	0.0874781
HDX	-1.96021	0.256991	2.59166	26.2967	9.70213e-05	0.00900509
SLC4A8	-1.95938	0.257139	1.82283	22.8598	0.000196755	0.0130613
ANG	-1.94688	0.259377	2.28043	17.9796	0.00153006	0.0373581
IFT122	-1.93747	0.261073	3.96069	29.8656	4.94778e-05	0.00591648
PIH1D2	-1.93421	0.261664	0.350393	7.39326	0.0150333	0.119093
LYPD5	-1.92126	0.264024	0.00893044	5.40615	0.0333519	0.177646
RDM1	-1.86875	0.273811	2.72869	32.276	3.23552e-05	0.00445719
PRKCQ-AS1	-1.864	0.274714	0.010331	8.81796	0.00893439	0.0907798
FAM72D	-1.86266	0.274968	0.256048	13.2086	0.00218902	0.0454005
ARRDC1-AS1	-1.84541	0.278277	0.925887	6.98582	0.0175724	0.128331
TNFRSF10A	-1.8378	0.279748	-0.0358231	5.13693	0.0374394	0.189106
ZNF608	-1.83224	0.280829	2.18962	4.75574	0.0442586	0.20576
HES7	-1.82253	0.282724	1.23686	13.9718	0.0017567	0.0400386
PODXL2	-1.81105	0.284984	0.398063	9.3804	0.00734706	0.0834464
CCDC134	-1.80951	0.285289	2.26846	29.1222	5.66675e-05	0.00644877
CASKIN1	-1.80743	0.2857	0.846757	7.16537	0.0163975	0.124692
TMEM160	-1.80153	0.286869	2.94769	18.4046	0.000546444	0.0217206
MAMSTR	-1.80099	0.286977	0.632375	9.43695	0.00720605	0.0826486
PRRC2A	-1.79574	0.288024	2.661	16.8363	0.000809942	0.0266324
CEND1	-1.78845	0.289482	2.95016	13.211	0.0021875	0.0454005
CEP126	-1.78538	0.2901	1.90966	12.7544	0.00250285	0.0489229
STARD8	-1.77842	0.291503	1.23901	8.84901	0.00883723	0.0907793
PARD6A	-1.77242	0.292717	0.712594	7.70144	0.0133895	0.113711
FBXO16	-1.75378	0.296524	0.697386	10.577	0.00492619	0.0669461
H1FX	-1.75268	0.296751	8.33663	39.1728	1.07245e-05	0.0023392
SRPX2	-1.71568	0.304459	1.49153	10.7116	0.00471564	0.0654439
SPTLC3	-1.71506	0.30459	0.928853	11.0625	0.00421342	0.0621657
RNU6ATAC	-1.71146	0.30535	-0.067455	5.19988	0.0364342	0.187206
DLGAP1-AS1	-1.71008	0.305642	2.34167	16.8184	0.000813691	0.0266887
RNFT2	-1.70908	0.305855	1.10505	15.7362	0.00108061	0.0314264
TPPP3	-1.70533	0.306651	1.88471	5.08821	0.0382394	0.190755
CEBPA-AS1	-1.70468	0.306789	0.595033	6.89646	0.0181927	0.130286
ARHGAP33	-1.69959	0.307874	1.56219	16.298	0.000931418	0.0286802
CCDC57	-1.68614	0.310758	1.89029	11.7772	0.00336655	0.0553493
LINC01000	-1.68552	0.31089	1.71233	6.84783	0.0185408	0.131586
ADCK4	-1.6854	0.310917	2.13315	9.3998	0.00729835	0.0831275
ABCA7	-1.68343	0.311342	0.387954	8.90529	0.00866413	0.089836
DNAJC17	-1.66866	0.314545	0.0620135	5.49816	0.0320748	0.174176
CEP131	-1.64947	0.318758	4.36481	20.1237	0.000362678	0.0176445
C19orf70	-1.63835	0.321224	4.64107	17.2741	0.000724229	0.0251497
SGTA	-1.6178	0.325832	6.42251	11.7794	0.00336432	0.0553493
LPCAT4	-1.60982	0.32764	1.64579	4.8629	0.0422061	0.200733
ACBD7	-1.60942	0.327731	2.52417	21.1135	0.000289113	0.0157109
TRAPPC9	-1.60499	0.328738	3.69632	32.4347	3.14874e-05	0.004447
SPAG4	-1.60411	0.328939	1.00748	12.0052	0.0031383	0.0539942
RTEL1	-1.6011	0.329626	1.98825	9.81085	0.00634724	0.0764549
PAIP2B	-1.59933	0.33003	1.96019	18.1894	0.000576099	0.0221728
LRRIQ1	-1.59819	0.330291	0.0794671	7.0712	0.0170021	0.127074
LOC100507002	-1.59414	0.331219	2.42175	11.4217	0.00376087	0.0593709
DNASE1L2	-1.59221	0.331663	1.29107	9.41285	0.00726577	0.0830455
CA8	-1.59206	0.331698	0.430389	7.82108	0.0128074	0.110415
ZNF611	-1.58842	0.332535	2.37727	9.98767	0.00598202	0.0741106
ELOVL3	-1.58798	0.332638	0.695056	12.1082	0.00304096	0.0530954
HSD17B7	-1.58422	0.333505	1.58601	4.74013	0.0445672	0.206315
SIGIRR	-1.57569	0.335483	3.88127	19.9034	0.000381791	0.0181691
LOC644656	-1.56761	0.337367	2.13075	11.2318	0.00399289	0.0604104
TNNI3	-1.5664	0.337649	1.61244	5.36445	0.0339499	0.179386
CLDND2	-1.56622	0.337693	1.72623	6.4899	0.0213509	0.141531
ZMAT1	-1.5574	0.339763	0.471914	4.68323	0.0457132	0.209324
DOC2A	-1.5507	0.341345	0.469131	7.24953	0.0158779	0.122376
ADAP1	-1.54833	0.341905	2.52641	6.67867	0.0198125	0.136538
SCAND1	-1.54636	0.342372	4.71293	8.33359	0.0106191	0.100486
JOSD2	-1.5463	0.342387	2.15115	11.2133	0.00401637	0.0605555
MIR503HG	-1.54268	0.343248	0.528863	5.89363	0.0271893	0.159844
MRPL28	-1.54104	0.343638	4.80717	14.6246	0.00146245	0.0361857
MYH14	-1.53888	0.344154	1.72852	10.0335	0.00589129	0.0735505
FAM227A	-1.53489	0.345105	1.40595	6.13089	0.0246704	0.15183
MRPL12	-1.53121	0.345987	5.61366	11.4413	0.00373785	0.0592218
ELOVL7	-1.52945	0.346409	0.379769	10.8105	0.00456753	0.064873
NEK8	-1.52085	0.34848	0.805604	7.95123	0.0122066	0.108084
MXD3	-1.52051	0.348562	3.46805	19.3763	0.000432308	0.019265
WNT7B	-1.51871	0.348999	0.840043	10.1545	0.00565905	0.0719823
GOLGA6L9	-1.51286	0.350415	0.604497	4.69544	0.0454645	0.208477
C4orf48	-1.51121	0.350817	4.50396	12.4298	0.00275842	0.0511324
FCHSD1	-1.50522	0.352275	5.71024	24.0309	0.000153537	0.0118197
FZR1	-1.49813	0.354012	4.16294	19.7105	0.000399464	0.0184727
HSPB8	-1.49382	0.355072	1.85762	12.3151	0.00285559	0.051475
EGFL7	-1.49259	0.355373	0.906319	5.71257	0.0293112	0.166333
KRT34	-1.48807	0.35649	-0.350789	8.01732	0.0174552	0.128084
NAPRT	-1.48737	0.356661	2.36568	12.3499	0.00282573	0.051475
SCN1B	-1.48455	0.35736	1.6818	15.1799	0.00125544	0.0337565
HAGLR	-1.48194	0.358008	1.39062	16.431	0.000899595	0.0283174
ZBTB3	-1.48143	0.358135	0.925197	6.15092	0.0244704	0.151206
LY6K	-1.48136	0.358152	3.29515	21.7269	0.000252014	0.0149333
ERI3	-1.47549	0.359611	3.53944	10.7982	0.00458578	0.0649144
WDR24	-1.47497	0.359741	2.1153	11.0828	0.00418626	0.0619046
C2orf81	-1.47216	0.360442	1.81961	4.76702	0.0440373	0.205397
ZFPM1	-1.47086	0.360768	1.00041	8.72364	0.00923708	0.0927801
OSER1-AS1	-1.47064	0.360823	3.56141	7.89907	0.0124434	0.109293
C20orf96	-1.46874	0.361299	4.11205	20.8313	0.00030821	0.0160363
LMX1B	-1.46193	0.363008	0.452777	5.67103	0.0298245	0.167508
SPC24	-1.4596	0.363594	0.391279	7.46053	0.0146558	0.118103
CD320	-1.45929	0.363673	5.0765	19.4067	0.000429191	0.019265
ZNF589	-1.45237	0.36542	2.27025	12.3773	0.00280244	0.051475
UBE2M	-1.45145	0.365654	5.66291	14.7605	0.00140844	0.0353824
COL5A2	-1.45078	0.365824	6.50184	20.281	0.000349693	0.0172696
PPFIA3	-1.4456	0.367139	1.9709	7.91168	0.0123857	0.108859
NRGN	-1.44527	0.367225	4.33651	10.194	0.00558563	0.0716659
DLGAP5	-1.44445	0.367431	4.0498	33.8537	2.47904e-05	0.00377246
SEMA6B	-1.44285	0.36784	3.57422	20.9963	0.000296874	0.0158245
TSPAN33	-1.43937	0.368728	1.43556	10.3916	0.00523362	0.0690448
FDXR	-1.43567	0.369676	3.93364	26.4146	9.47992e-05	0.00894107
C8orf44	-1.43556	0.369704	0.791053	6.68591	0.019756	0.136221
GSDMB	-1.43312	0.370329	1.0189	6.10068	0.0249758	0.152666
TCIRG1	-1.4312	0.370823	3.8666	17.2336	0.000731713	0.0251497
WDR34	-1.42866	0.371475	7.64383	17.3179	0.000716239	0.0251497
FAM161B	-1.42829	0.371571	0.540375	5.12646	0.0376097	0.189453
ATHL1	-1.42676	0.371966	3.86239	9.24883	0.00768751	0.0851808
LOC100419583	-1.42556	0.372274	4.23197	37.3098	1.42419e-05	0.00276526
TBX19	-1.42245	0.373079	1.48305	5.4645	0.0325353	0.175958
EPN1	-1.42071	0.373528	5.96392	11.8717	0.00326974	0.0550235
PKN1	-1.42068	0.373537	3.14633	10.0365	0.00588543	0.0735505
UBE2S	-1.4043	0.377802	2.4505	9.34524	0.00743633	0.0840284
MIRLET7BHG	-1.40291	0.378164	1.96895	6.99223	0.0175288	0.128084
ATAT1	-1.40255	0.37826	1.37774	8.77781	0.00906184	0.0917069
DMBX1	-1.39955	0.379046	2.81746	14.3021	0.00160023	0.0381074
ZNF821	-1.39798	0.37946	2.83949	9.19294	0.00783752	0.0859042
STAG3L5P	-1.39289	0.380801	0.197359	4.63991	0.0466086	0.211207
DMAP1	-1.38852	0.381956	4.25	12.974	0.00234518	0.0471449
HMG20B	-1.38708	0.382338	6.86792	18.2363	0.000569484	0.0220498
FAAP100	-1.37591	0.385308	5.56067	6.82942	0.0186746	0.132117
FSD1	-1.37533	0.385465	3.86928	12.5419	0.00266696	0.0503518
CCDC69	-1.37475	0.385621	2.069	6.37706	0.0223357	0.144604
CCDC142	-1.37072	0.386697	2.99296	9.03724	0.00827323	0.0874541
MFSD12	-1.36932	0.387073	3.3018	8.97859	0.00844446	0.0885312
LENG8	-1.36909	0.387136	3.33115	9.87377	0.00621447	0.0756804
LOC100287036	-1.36864	0.387256	2.3299	9.86284	0.0062373	0.0756804
HOXD10	-1.36201	0.38904	-0.0237154	4.6046	0.0473536	0.213034
FOXO1	-1.35758	0.390237	0.0110318	5.23995	0.0358105	0.185143
EPHX2	-1.35143	0.391903	4.45044	41.1574	8.01217e-06	0.00206689
PPP1CA	-1.3481	0.39281	7.0877	14.898	0.00135608	0.0347866
SAC3D1	-1.34748	0.392977	7.15293	20.9342	0.000301087	0.0158884
IKZF4	-1.347	0.393108	0.928999	5.74312	0.0289401	0.165316
PCAT7	-1.34174	0.394544	3.41381	9.86414	0.00623459	0.0756804
MAD2L2	-1.33757	0.395685	5.49822	23.3873	0.000175791	0.0127103
CUL9	-1.33683	0.395891	3.23505	13.0401	0.00229995	0.046811
SLC30A3	-1.33565	0.396214	4.50109	19.9235	0.000380004	0.01815
TMEM106C	-1.33166	0.397312	6.38374	16.9391	0.00078884	0.0262686
THOC6	-1.32498	0.399155	1.30224	4.49863	0.0496737	0.217855
LOC171391	-1.32287	0.399738	3.7192	20.187	0.000357388	0.0175174
C11orf80	-1.32223	0.399916	1.63715	10.0273	0.00590349	0.0735505
MAN1B1	-1.32157	0.400099	6.19924	15.7844	0.00106682	0.0312336
PLK1	-1.31643	0.401528	5.96004	64.7431	4.68401e-07	0.000408665
KDM4A-AS1	-1.31637	0.401543	2.23816	13.6456	0.00192847	0.0420584
ACAP3	-1.3104	0.403209	2.67238	12.317	0.00285396	0.051475
INTS1	-1.3097	0.403404	3.34371	7.59242	0.0139464	0.116115
[truncated: 1,058 more rows]

## Sheet: IGR39_24h
Symbol	logFC	FC	logCPM	F	PValue	FDR
[truncated: 5,106 more rows]

## Sheet: IGR39_48h
Symbol	logFC	FC	logCPM	F	PValue	FDR
[truncated: 5,363 more rows]
