# Supplementary material for: MITF controls the TCA cycle to modulate the melanoma hypoxia response
Source: Pigment Cell Melanoma Res. 2019 Jul 8;32(6):792–808. doi: 10.1111/pcmr.12802 (PMC6777998; doi:10.1111/pcmr.12802)
Supplement: Supplementary file 6 [file PCMR-32-792-s006.xlsx]

## Sheet: t12h
Symbol	501mel	logFC	FC	logCPM	F	PValue	FDR	IGR37	logFC	FC	logCPM	F	PValue	FDR	IGR39	logFC	FC	logCPM	F	PValue	FDR	Normalised read count	X501_DMEM_0h_1	X501_DMEM_0h_2	X501_DMEM_0h_3	X501_DMEM_12h_1	X501_DMEM_12h_2	X501_DMEM_12h_3	IGR37_DMEM_0h_1	IGR37_DMEM_0h_2	IGR37_DMEM_0h_3	IGR37_DMEM_12h_1	IGR37_DMEM_12h_2	IGR37_DMEM_12h_3	IGR39_DMEM_0h_1	IGR39_DMEM_0h_2	IGR39_DMEM_0h_3	IGR39_DMEM_12h_1	IGR39_DMEM_12h_2	IGR39_DMEM_12h_3
ADM	ADM	3.10607	8.61031	7.11737	134.013	1.39e-13	2.01e-11	ADM	1.61771	3.06887	3.22351	13.5647	0.00149087	0.0309069	ADM	1.25763	2.39102	8.43509	68.3349	3.28e-07	0.000306519	ADM	4.87494	4.94145	5.03843	8.03208	8.02447	8.02243	2.10563	2.51911	1.99473	3.65235	3.366	4.13194	5.08522	5.18056	5.31394	6.5413	6.1944	6.64874
AK4	AK4	2.82311	7.07687	5.87655	221.557	8.42e-17	3.83e-14	AK4	2.53057	5.77801	5.72043	248.72	1.1e-12	3.3e-09	AK4	1.20768	2.30966	6.77864	48.9264	2.8e-06	0.00114714	AK4	3.45148	3.60878	3.70842	6.51802	6.30787	6.25678	3.50017	3.28192	3.76265	6.24614	5.77038	5.98426	5.22662	5.74165	6.03705	6.99826	6.8774	6.93556
ANKRD37	ANKRD37	3.53906	11.6242	6.73604	297.01	8.72e-19	1.19e-15	ANKRD37	2.32655	5.01606	6.8842	229.978	2.26e-12	3.59e-09	ANKRD37	1.33302	2.5193	5.09568	36.2022	1.69e-05	0.0029867	ANKRD37	4.41661	4.18655	4.40872	7.8265	7.91059	7.77591	4.53482	4.26887	4.34697	6.75484	6.59458	6.68864	2.20834	2.88219	2.7047	3.82384	3.80652	4.1838
BHLHE40	BHLHE40	2.80966	7.01118	6.08813	86.7544	4.75e-11	3.08e-09	BHLHE40	1.19707	2.29273	4.99693	47.2974	1.16e-06	0.000176012	BHLHE40	1.0537	2.07585	4.79239	11.6348	0.00351868	0.0567105	BHLHE40	3.70298	3.35004	3.14258	6.04061	6.23338	6.20799	3.47707	3.72244	3.70895	4.76425	4.62638	4.98882	1.78918	3.21542	2.92081	3.85948	4.09116	3.46518
BNIP3	BNIP3	4.1437	17.6757	8.55028	420.081	3.27e-21	1.11e-17	BNIP3	2.22298	4.66856	7.76012	244.33	1.29e-12	3.3e-09	BNIP3	1.03951	2.05554	8.2824	62.9315	5.64e-07	0.000434303	BNIP3	5.1251	5.42891	5.25567	9.23881	9.47144	9.44045	5.77191	5.51879	5.54838	7.97327	7.44263	7.97404	5.88265	6.19577	6.16964	7.16597	7.09571	7.19991
BNIP3L	BNIP3L	3.27593	9.68619	7.00385	276.402	2.72e-18	2.85e-15	BNIP3L	1.38368	2.60933	6.99228	59.1286	2.26e-07	5.53e-05	BNIP3L	1.02736	2.03829	7.239	41.1208	8.05e-06	0.00206689	BNIP3L	5.07397	4.94145	4.67136	7.95175	8.2375	8.22527	5.6167	5.69839	5.76996	7.14237	6.64332	7.31153	4.3333	4.89343	4.70509	5.81974	5.48184	5.80378
DDIT4	DDIT4	3.39327	10.5069	8.1913	372.077	2.36e-20	6.42e-17	DDIT4	1.6906	3.2279	7.43082	147.643	1.21e-10	1.29e-07	DDIT4	1.45075	2.7335	8.99408	25.8723	0.000105523	0.00925592	DDIT4	5.5455	5.69372	5.85005	9.00387	9.14598	9.04856	6.04366	6.07057	5.981	7.71336	7.64423	7.74914	2.75654	4.23774	3.15821	4.76896	4.87922	5.26212
HK2	HK2	2.09847	4.28254	8.54621	128.707	2.45e-13	3.3e-11	HK2	1.71999	3.29434	8.01233	258.44	7.71e-13	3.27e-09	HK2	1.89685	3.724	6.17054	136.799	2.56e-09	1.11e-05	HK2	7.07206	6.94092	7.07979	9.08277	9.14598	9.09332	6.43996	6.77586	6.85254	8.43694	8.26478	8.49607	3.48859	4.13662	4.24873	5.94528	5.87065	5.89715
KDM7A	KDM7A	1.57207	2.97331	3.46639	71.2404	5.4e-10	2.43e-08	KDM7A	1.11922	2.1723	3.09311	24.0645	8.74e-05	0.00488215	KDM7A	1.33527	2.52322	2.30148	5.32911	0.0344665	0.181005	KDM7A	2.68379	2.42122	2.62309	4.06337	4.02656	4.14325	2.16467	1.64496	2.6169	3.22462	3.09945	3.4019	-0.439807	-0.975831	0.13921	1.08379	0.317749	0.260181
LDHA	LDHA	1.65568	3.15071	9.26531	62.2222	2.64e-09	9.53e-08	LDHA	1.24371	2.36807	9.46801	129.938	3.7e-10	2.95e-07	LDHA	1.0993	2.1425	10.0676	10.4619	0.0051146	0.0683691	LDHA	7.9956	8.25645	8.22605	9.85433	9.7841	9.75628	8.35869	8.10826	8.2001	9.54153	9.31678	9.49478	6.40651	8.52975	8.56892	9.31382	9.06033	9.33074
LINC00482	LINC00482	2.10227	4.29384	-0.221463	5.9306	0.020058	0.0564074	LINC00482	1.70737	3.26565	1.42478	10.9399	0.00354442	0.0518396	LINC00482	3.82134	14.1364	0.542405	6.70622	0.0211993	0.141162	LINC00482	-0.936688	-0.5508	-1.51947	0.0340023	0.281643	0.193298	-0.919785	-0.201252	0.0143746	0.90838	1.35753	0.307558	-1.51947	-1.51947	-1.51947	-1.51947	-0.172415	-0.538808
MIR210HG	MIR210HG	6.56031	94.3738	3.55101	241.835	2.19e-17	1.19e-14	MIR210HG	3.84588	14.3789	4.16996	188.734	1.36e-11	1.73e-08	MIR210HG	1.72379	3.30302	5.18569	37.2011	1.45e-05	0.00276526	MIR210HG	-1.51947	-1.51947	0.181677	4.75557	4.87277	4.80733	1.10203	0.797511	0.590639	4.72774	4.12313	4.29323	0.598435	1.53752	1.46298	2.9609	2.97974	2.72902
NDRG1	NDRG1	3.90397	14.9696	7.15046	310.978	4.2e-19	7.16e-16	NDRG1	3.20152	9.1993	8.70043	360.764	3.42e-14	2.18e-10	NDRG1	2.59376	6.03669	10.411	193.222	1.98e-10	1.29e-06	NDRG1	3.08896	3.5889	3.77615	7.31883	7.42309	7.34517	5.25857	5.18865	5.13862	8.62613	8.02837	8.39747	5.18871	5.67109	5.45921	8.06849	7.72177	8.33948
NRN1	NRN1	3.67044	12.7324	7.27964	114.255	1.27e-12	1.35e-10	NRN1	1.34551	2.54121	7.05301	10.4733	0.00417157	0.0573884	NRN1	1.35826	2.56376	5.74672	9.69275	0.00660528	0.0781103	NRN1	5.08876	4.07667	4.85484	7.8265	8.54994	8.59672	5.0707	5.18176	5.415	6.58408	5.42231	7.15389	1.94283	2.85061	2.92081	4.08697	4.02906	3.85191
PDK1	PDK1	4.22631	18.7174	5.93998	239.622	2.52e-17	1.27e-14	PDK1	2.81294	7.02715	6.14675	231.833	2.1e-12	3.59e-09	PDK1	1.26545	2.40403	5.79237	73.9835	1.93e-07	0.000194134	PDK1	2.64428	2.97452	2.42635	6.80169	6.82054	6.87416	3.58907	3.56199	3.26388	6.44761	5.79934	6.38287	3.15284	3.28795	3.52176	4.60018	4.54391	4.65158
PFKFB4	PFKFB4	4.85733	28.987	4.86685	287.453	1.46e-18	1.81e-15	PFKFB4	2.16135	4.47332	5.28508	151.854	9.48e-11	1.1e-07	PFKFB4	1.27475	2.41957	5.85355	26.3872	9.53e-05	0.00894106	PFKFB4	1.17543	1.0129	1.80338	5.8342	6.11929	6.1283	3.195	3.40529	3.49296	5.54541	5.37912	5.51808	2.75654	3.16495	1.87175	3.9614	3.62951	4.1838
PPFIA4	PPFIA4	4.65444	25.1841	3.27188	270.367	3.84e-18	3.74e-15	PPFIA4	2.60181	6.07048	3.16851	49.2341	8.71e-07	0.000142233	PPFIA4	2.52055	5.73802	4.00757	22.9933	0.000191194	0.0130184	PPFIA4	0.645368	0.242919	-0.286223	4.60363	4.40267	4.25554	1.32545	0.283468	0.233046	3.37386	2.66841	2.92739	0.170762	-0.581906	-0.321376	1.3067	1.42358	2.3023
RIMKLA	RIMKLA	5.09042	34.0698	3.10465	202.012	3.43e-16	1.17e-13	RIMKLA	2.17934	4.52946	3.23446	98.805	3.8e-09	2.02e-06	RIMKLA	1.5605	2.94957	2.9058	22.5849	0.00020879	0.0131974	RIMKLA	0.283213	0.0235681	-0.286223	4.6816	4.35458	4.58657	1.91247	1.79689	1.49994	3.93456	3.57185	3.85014	2.08169	0.836342	1.10755	2.85895	2.56408	3.14355
SLC2A1	SLC2A1	2.26207	4.7968	8.62037	258.121	7.93e-18	6.36e-15	SLC2A1	2.3018	4.93073	7.08708	434.895	5.84e-15	7.44e-11	SLC2A1	1.48787	2.80474	7.41234	47.3476	3.43e-06	0.00119039	SLC2A1	6.5535	6.65819	6.70507	8.84299	8.91214	8.87973	5.08605	5.25576	5.17867	7.52672	7.31091	7.50865	5.14978	6.42211	6.24027	7.66229	7.43198	7.5397
STC1	STC1	5.58761	48.0882	6.15498	449.413	1.08e-21	4.92e-18	STC1	3.18778	9.11206	4.18045	130.146	3.65e-10	2.95e-07	STC1	1.32114	2.49863	8.5181	22.8884	0.000195549	0.0130569	STC1	1.17543	2.00753	1.66731	7.01248	7.14246	7.06603	2.56604	2.38165	2.31534	5.70888	4.94792	5.75417	3.71882	5.30811	4.91396	6.07599	5.7459	6.47517
TCAF2	TCAF2	7.24765	151.971	0.614022	35.7366	9.87e-07	1.54e-05	TCAF2	4.01358	16.1513	0.851636	38.7804	4.58e-06	0.000555795	TCAF2	1.88611	3.69637	3.86858	32.7571	2.98e-05	0.00432712	TCAF2	-1.51947	-1.51947	-1.51947	1.52617	2.22732	1.94294	-0.49744	-1.51947	-0.959842	2.08883	1.74547	1.44305	1.06812	0.197843	-0.0727798	2.30826	1.6048	2.1994
TMEM45A	TMEM45A	5.47835	44.5808	5.84702	579.559	1.6e-23	2.18e-19	TMEM45A	2.70923	6.53975	6.2822	234.877	1.86e-12	3.59e-09	TMEM45A	1.2953	2.45428	7.35423	74.7835	1.79e-07	0.000194134	TMEM45A	1.28228	1.67191	1.80338	6.77748	6.97166	6.96505	3.61046	4.07439	3.6906	6.65629	6.05402	6.62944	4.44042	4.4737	4.42079	5.85988	5.67163	5.73187
VEGFA	VEGFA	2.25073	4.75924	5.85474	208.831	2.08e-16	7.86e-14	VEGFA	1.46444	2.75956	4.66743	93.4929	6.01e-09	2.95e-06	VEGFA	1.36697	2.57928	6.93206	46.4458	3.86e-06	0.00122898	VEGFA	3.8317	3.75863	3.80886	5.85958	6.16183	5.97272	3.07702	3.08931	3.0787	4.44245	4.39658	4.63173	3.38512	4.32076	4.28259	5.60559	5.31622	5.38443
