# Supplementary material for: MITF controls the TCA cycle to modulate the melanoma hypoxia response
Source: Pigment Cell Melanoma Res. 2019 Jul 8;32(6):792–808. doi: 10.1111/pcmr.12802 (PMC6777998; doi:10.1111/pcmr.12802)
Supplement: Supplementary file 7 [file PCMR-32-792-s007.xlsx]

## Sheet: HIF1a
PeakID	Chr	Start	End	Strand	Peak Score	Focus Ratio/Region Size	Annotation	Detailed Annotation	Distance to TSS	Nearest PromoterID	Entrez ID	Nearest Unigene	Nearest Refseq	Nearest Ensembl	Gene Name	Gene Alias	Gene Description	Gene Type	CpG%	GC%
chrM-4	chrM	16207	16433	+	1158.1	0.606	NA	Intergenic	NA	NA	4663				NA	NAC	neuroacanthocytosis	unknown	0.017699	0.475771
chr18-3	chr18	18519189	18519417	+	497.5	0.838	Intergenic	ALR/Alpha|Satellite|centr	172509	NM_005406	6093	Hs.306307	NM_005406		ROCK1	P160ROCK|ROCK-I	Rho-associated, coiled-coil containing protein kinase 1	protein-coding	0.013158	0.362445
chr18-2	chr18	18519905	18520133	+	300.8	0.655	Intergenic	ALR/Alpha|Satellite|centr	171793	NM_005406	6093	Hs.306307	NM_005406		ROCK1	P160ROCK|ROCK-I	Rho-associated, coiled-coil containing protein kinase 1	protein-coding	0.013158	0.384279
chr1-3	chr1	156186406	156186634	+	299.1	0.674	intron (NM_001199664, intron 1 of 4)	CpG	3741	NM_001199663	100527963	Hs.654541	NM_001199661	ENSG00000260238	PMF1-BGLAP	PMF1	PMF1-BGLAP readthrough	protein-coding	0.131579	0.781659
chr21-1	chr21	9826011	9826239	+	260.8	0.811	promoter-TSS (NR_037458)	promoter-TSS (NR_037458)	-78	NR_037458	100500815		NR_037458	ENSG00000264063	MIR3687	-	microRNA 3687	ncRNA	0.188596	0.80786
chr1-4	chr1	8938941	8939169	+	243.6	0.86	promoter-TSS (NM_001428)	promoter-TSS (NM_001428)	96	NM_001428	2023	Hs.517145	XM_005263431	ENSG00000074800	ENO1	ENO1L1|MPB1|NNE|PPH	enolase 1, (alpha)	protein-coding	0.109649	0.737991
chr21-3	chr21	9825484	9825712	+	241.4	0.694	promoter-TSS (NR_037458)	promoter-TSS (NR_037458)	-234	NR_037421	100500862		NR_037421		MIR3648	-	microRNA 3648	ncRNA	0.149123	0.786026
chr20-2	chr20	26189900	26190128	+	180.3	0.71	promoter-TSS (NR_040095)	promoter-TSS (NR_040095)	-145	NR_040095	284801	Hs.370699	NR_040095	ENSG00000227195	LOC284801	-	uncharacterized LOC284801	ncRNA	0.135965	0.746725
chr21-4	chr21	11186500	11186728	+	176	0.818	Intergenic	HSATI|Satellite|Satellite	-87677	NM_001187	574	Hs.624543	NM_001187		BAGE	BAGE1|CT2.1	B melanoma antigen	protein-coding	0.004386	0.366812
chr1-6	chr1	65614288	65614516	+	130.8	0.831	intron (NM_001005353, intron 2 of 5)	CpG	552	NM_013410	205	Hs.10862	NM_001005353	ENSG00000162433	AK4	AK 4|AK3|AK3L1|AK3L2	adenylate kinase 4	protein-coding	0.122807	0.751092
chr20-1	chr20	26188765	26188993	+	118.8	0.804	promoter-TSS (NR_030386)	promoter-TSS (NR_030386)	35	NR_030386	724033		NR_030386	ENSG00000227195	MIR663A	MIR663|MIRN663|hsa-mir-663|hsa-mir-663a	microRNA 663a	ncRNA	0.096491	0.733624
chr11-1	chr11	85194945	85195173	+	105.9	0.738	intron (NM_001142699, intron 3 of 27)	LSU-rRNA_Hsa|rRNA|rRNA	143255	NM_001142699	1740	Hs.367656	XM_005273805	ENSG00000150672	DLG2	PPP1R58|PSD-93|PSD93|chapsyn-110	discs, large homolog 2 (Drosophila)	protein-coding	0.039474	0.41048
chrY-3	chrY	13468129	13468357	+	104.2	0.742	Intergenic	BSR/Beta|Satellite|Satellite	1065146	NR_033667	352887	Hs.546221	NR_033667	ENSG00000206159	GYG2P1	GYG2P	glycogenin 2 pseudogene 1	pseudo	0.004386	0.471616
chr5-2	chr5	71146673	71146901	+	99.8	0.797	Intergenic	LSU-rRNA_Hsa|rRNA|rRNA	131797	NM_004291	9607	Hs.1707	NM_004291	ENSG00000164326	CARTPT	CART	CART prepropeptide	protein-coding	0.070175	0.567686
chr17-3	chr17	33478057	33478285	+	97.7	0.776	intron (NM_001033576, intron 4 of 19)	LSU-rRNA_Hsa|rRNA|rRNA	3335	NM_001267052	146862	Hs.379636	XM_005257925	ENSG00000141161	UNC45B	CMYA4|SMUNC45|UNC45	unc-45 homolog B (C. elegans)	protein-coding	0.078947	0.554585
chr10-27	chr10	42408183	42408411	+	89.1	0.972	Intergenic	ALR/Alpha|Satellite|centr	455196	NR_024380	441666	Hs.255729	NR_024380	ENSG00000215146	LOC441666	-	zinc finger protein 91 pseudogene	pseudo	0.008772	0.362445
chr16-1	chr16	30076743	30076971	+	88.2	0.838	promoter-TSS (NM_001243177)	promoter-TSS (NM_001243177)	-137	NM_184041	226	Hs.732822	XM_005255170	ENSG00000149925	ALDOA	ALDA|GSD12|HEL-S-87p	aldolase A, fructose-bisphosphate	protein-coding	0.100877	0.720524
chr2-1	chr2	173420701	173420929	+	87.4	0.894	non-coding (NR_103729, exon 1 of 12)	non-coding (NR_103729, exon 1 of 12)	118	NM_002610	5163	Hs.733780	NM_001278549		PDK1	-	pyruvate dehydrogenase kinase, isozyme 1	protein-coding	0.131579	0.764192
chr19-2	chr19	34850204	34850432	+	78.8	0.894	Intergenic	CpG	-5327	NM_001184722	2821	Hs.466471	XM_005258763	ENSG00000105220	GPI	AMF|GNPI|NLK|PGI|PHI|SA-36|SA36	glucose-6-phosphate isomerase	protein-coding	0.127193	0.716157
chr17-2	chr17	80416029	80416257	+	77.5	0.854	promoter-TSS (NM_031968)	promoter-TSS (NM_031968)	83	NM_001038618	26502	Hs.600304	XM_005256340	ENSG00000141562	NARF	IOP2	nuclear prelamin A recognition factor	protein-coding	0.127193	0.724891
chr5-1	chr5	6712856	6713084	+	76.2	0.74	Intergenic	CpG	-1748	NM_006999	11044	Hs.481542	XM_005248234	ENSG00000112941	PAPD7	LAK-1|LAK1|POLK|POLS|TRF4|TRF4-1|TRF41|TUTASE5	PAP associated domain containing 7	protein-coding	0.135965	0.777293
chr4-1	chr4	186317528	186317756	+	74.5	0.753	promoter-TSS (NM_181726)	promoter-TSS (NM_181726)	-198	NM_181726	353322	Hs.508154	XM_005262981	ENSG00000186352	ANKRD37	Lrp2bp	ankyrin repeat domain 37	protein-coding	0.122807	0.703057
chr12-1	chr12	57628894	57629122	+	72.3	0.883	TTS (NR_048562)	TTS (NR_048562)	4859	NR_048562	6472	Hs.741179	NM_001166356	ENSG00000182199	SHMT2	GLYA|HEL-S-51e|SHMT	serine hydroxymethyltransferase 2 (mitochondrial)	protein-coding	0.048246	0.676856
chr1-7	chr1	6507184	6507412	+	70.6	0.831	intron (NM_031475, intron 7 of 12)	CpG	-17342	NR_036218	100422975		NR_036218	ENSG00000265392	MIR4252	-	microRNA 4252	ncRNA	0.114035	0.764192
chr15-1	chr15	74907895	74908123	+	69.7	0.883	exon (NM_001130028, exon 1 of 13)	exon (NM_001130028, exon 1 of 13)	674	NM_001130028	1198	Hs.584748	XM_005254151	ENSG00000179335	CLK3	PHCLK3|PHCLK3/152	CDC-like kinase 3	protein-coding	0.135965	0.777293
chr8-4	chr8	43831470	43831698	+	69.3	0.988	Intergenic	ALR/Alpha|Satellite|centr	683999	NM_001005365	340441	Hs.531579	NM_001002920		POTEA	A26A1|CT104.3|POTE-8|POTE8	POTE ankyrin domain family, member A	protein-coding	0.004386	0.39738
chr1-10	chr1	2585476	2585704	+	65.4	0.65	intron (NM_001242672, intron 4 of 6)	intron (NM_001242672, intron 4 of 6)	-21109	NM_033467	79258	Hs.591453	XM_005244796	ENSG00000142606	MMEL1	MMEL2|NEP2|NEPII|NL1|NL2|SEP	membrane metallo-endopeptidase-like 1	protein-coding	0.026316	0.641921
chrY-12	chrY	10037727	10037955	+	65	0.933	Intergenic	Intergenic	289434	NR_003593	100101121	Hs.744834	XR_244578		TTTY23B	TTTY23	testis-specific transcript, Y-linked 23B (non-protein coding)	ncRNA	0.039474	0.537118
chr17-4	chr17	41381983	41382211	+	64.1	0.659	Intergenic	ERV3-16A3_I-int|LTR|ERVL	-1035	NR_047479	100874261	Hs.546898	XR_243621	ENSG00000236383	LINC00854	TMEM106A-AS1	long intergenic non-protein coding RNA 854	ncRNA	0.030702	0.572052
chr1-8	chr1	16678932	16679160	+	63.7	0.903	promoter-TSS (NM_018994)	promoter-TSS (NM_018994)	-98	NM_018994	54455	Hs.522384	XM_005245899	ENSG00000037637	FBXO42	Fbx42|JFK	F-box protein 42	protein-coding	0.144737	0.746725
chr6-4	chr6	87865147	87865375	+	63.7	0.843	promoter-TSS (NM_015021)	promoter-TSS (NM_015021)	-8	NM_015021	23036	Hs.656621	XM_005248697	ENSG00000188994	ZNF292	Nbla00365|ZFP292|ZN-16|Zn-15|bA393I2.3	zinc finger protein 292	protein-coding	0.131579	0.676856
chr1-9	chr1	17027773	17028001	+	63.3	0.773	intron (NR_026567, intron 6 of 10)	CpG-519	18765	NR_026567	284729	Hs.548239	NR_026567	ENSG00000268869	ESPNP	RP1-163M9.1|dJ1182A14.1	espin pseudogene	pseudo	0.096491	0.729258
chr16-6	chr16	33963132	33963360	+	61.1	0.5	promoter-TSS (NR_038368)	promoter-TSS (NR_038368)	-743	NR_038368	649159	Hs.532675	NM_001040069	ENSG00000256642	LINC00273	NCRNA00273|TOP	long intergenic non-protein coding RNA 273	ncRNA	0.061404	0.550218
chr10-15	chr10	99185764	99185992	+	59.8	0.91	promoter-TSS (NM_002629)	promoter-TSS (NM_002629)	-149	NM_002629	5223	Hs.632918	XM_005269900	ENSG00000171314	PGAM1	HEL-S-35|PGAM-B|PGAMA	phosphoglycerate mutase 1 (brain)	protein-coding	0.140351	0.716157
chr3-1	chr3	48594592	48594820	+	59	0.881	promoter-TSS (NM_004567)	promoter-TSS (NM_004567)	-479	NM_004567	5210	Hs.476217	XM_005265228	ENSG00000114268	PFKFB4	-	6-phosphofructo-2-kinase/fructose-2,6-biphosphatase 4	protein-coding	0.065789	0.694323
chr1-11	chr1	54303769	54303997	+	58.1	0.811	exon (NM_001168551, exon 1 of 18)	exon (NM_001168551, exon 1 of 18)	342	NM_018087	55706	Hs.476525	NM_001168551	ENSG00000058804	NDC1	NET3|TMEM48	NDC1 transmembrane nucleoporin	protein-coding	0.135965	0.755459
chr11-2	chr11	18415909	18416137	+	57.7	0.877	promoter-TSS (NM_001165416)	promoter-TSS (NM_001165416)	87	NM_001165415	3939	Hs.2795	NM_001135239	ENSG00000134333	LDHA	GSD11|HEL-S-133P|LDH1|LDHM	lactate dehydrogenase A	protein-coding	0.105263	0.71179
chr1-15	chr1	40626922	40627150	+	55.9	0.854	promoter-TSS (NM_012421)	promoter-TSS (NM_012421)	-5	NM_012421	6018	Hs.205627	NM_012421	ENSG00000117000	RLF	ZN-15L|ZNF292L	rearranged L-myc fusion	protein-coding	0.122807	0.724891
chr3-4	chr3	75718344	75718572	+	55.5	0.719	Intergenic	CpG	-2974	NR_040005	401074	Hs.528540	NR_040004	ENSG00000242516	LINC00960	-	long intergenic non-protein coding RNA 960	ncRNA	0.092105	0.676856
chr1-12	chr1	64059423	64059651	+	54.7	0.738	promoter-TSS (NM_001172819)	promoter-TSS (NM_001172819)	57	NM_001172819	5236	Hs.1869	NM_001172818	ENSG00000079739	PGM1	CDG1T|GSD14	phosphoglucomutase 1	protein-coding	0.149123	0.772926
chr22-1	chr22	30819995	30820223	+	54.7	0.832	3' UTR (NM_001204204, exon 10 of 10)	3' UTR (NM_001204204, exon 10 of 10)	-1502	NM_016498	51537	Hs.713636	XM_005261628	ENSG00000242114	MTFP1	MTP18	mitochondrial fission process 1	protein-coding	0.074561	0.655022
chr8-1	chr8	21966539	21966767	+	54.7	0.909	exon (NM_024815, exon 3 of 5)	exon (NM_024815, exon 3 of 5)	279	NM_024815	79873	Hs.745387	NM_024815		NUDT18	MTH3	nudix (nucleoside diphosphate linked moiety X)-type motif 18	protein-coding	0.131579	0.764192
chr17-5	chr17	80606201	80606429	+	54.2	0.834	promoter-TSS (NM_019613)	promoter-TSS (NM_019613)	96	NM_019613	56270	Hs.132161	XM_005256377	ENSG00000141580	WDR45B	WDR45L|WIPI-3|WIPI3	WD repeat domain 45B	protein-coding	0.153509	0.742358
chr10-14	chr10	74856540	74856768	+	52.9	0.811	promoter-TSS (NM_001142596)	promoter-TSS (NM_001142596)	78	NM_001142595	5033	Hs.593005	XM_005269870	ENSG00000122884	P4HA1	P4HA	prolyl 4-hydroxylase, alpha polypeptide I	protein-coding	0.105263	0.703057
chr15-2	chr15	93352367	93352595	+	52.9	0.929	Intergenic	CpG	13767	NR_033769	728619	Hs.684129	NR_033769		ASB9P1	-	ankyrin repeat and SOCS box containing 9 pseudogene 1	pseudo	0.135965	0.751092
chr6-5	chr6	89791367	89791595	+	52.5	0.86	intron (NM_006813, intron 1 of 1)	CpG	1052	NM_006813	10957	Hs.75969	XM_005248643	ENSG00000146278	PNRC1	B4-2|PNAS-145|PROL2|PRR2	proline-rich nuclear receptor coactivator 1	protein-coding	0.122807	0.751092
chr1-14	chr1	155243129	155243357	+	52.1	0.9	promoter-TSS (NM_003993)	promoter-TSS (NM_003993)	38	NM_003993	1196	Hs.73986	XM_005244876	ENSG00000176444	CLK2	hCLK2	CDC-like kinase 2	protein-coding	0.157895	0.777293
chr3-2	chr3	122102853	122103081	+	52.1	0.892	promoter-TSS (NM_014367)	promoter-TSS (NM_014367)	-56	NM_014367	26355	Hs.584881	XM_005247345	ENSG00000114023	FAM162A	C3orf28|E2IG5|HGTD-P	family with sequence similarity 162, member A	protein-coding	0.127193	0.733624
chr14-1	chr14	64970508	64970736	+	51.6	0.783	promoter-TSS (NM_014950)	promoter-TSS (NM_014950)	-68	NM_006977	7597	Hs.654571	XM_005268049		ZBTB25	C14orf51|KUP|ZNF46	zinc finger and BTB domain containing 25	protein-coding	0.122807	0.720524
chr5-3	chr5	7372589	7372817	+	51.2	0.787	Intergenic	(CCA)n|Simple_repeat|Simple_repeat	-23640	NM_020546	108	Hs.481545	NM_020546	ENSG00000078295	ADCY2	AC2|HBAC2	adenylate cyclase 2 (brain)	protein-coding	0.004386	0.60262
chr1-13	chr1	2487075	2487303	+	50.8	0.785	promoter-TSS (NM_003820)	promoter-TSS (NM_003820)	-616	NM_003820	8764	Hs.512898	XM_005244813	ENSG00000157873	TNFRSF14	ATAR|CD270|HVEA|HVEM|LIGHTR|TR2	tumor necrosis factor receptor superfamily, member 14	protein-coding	0.057018	0.655022
chr2-20	chr2	230045389	230045617	+	50.4	0.822	intron (NM_001100818, intron 1 of 2)	LSU-rRNA_Hsa|rRNA|rRNA	90554	NM_017933	55022	Hs.745038	NM_001100818	ENSG00000153823	PID1	NYGGF4|P-CLI1|PCLI1	phosphotyrosine interaction domain containing 1	protein-coding	0.074561	0.572052
chr7-2	chr7	128095741	128095969	+	49.9	0.887	promoter-TSS (NM_001098786)	promoter-TSS (NM_001098786)	-29	NM_001098786	29923	Hs.706124	NM_001098786	ENSG00000135245	HILPDA	C7orf68|HIG-2|HIG2	hypoxia inducible lipid droplet-associated	protein-coding	0.140351	0.707424
chr2-2	chr2	133012637	133012865	+	49.9	0.585	intron (NR_027020, intron 1 of 4)	SSU-rRNA_Hsa|rRNA|rRNA	1902	NR_031608	100313824		NR_031608	ENSG00000221288	MIR663B	MIRN663B	microRNA 663b	ncRNA	0.061404	0.484716
chr3-3	chr3	5028582	5028810	+	49.1	0.912	Intergenic	CpG	7599	NM_003670	8553	Hs.744856	NM_003670	ENSG00000134107	BHLHE40	BHLHB2|DEC1|HLHB2|SHARP-2|STRA13|Stra14	basic helix-loop-helix family, member e40	protein-coding	0.092105	0.663755
chr12-2	chr12	20704314	20704542	+	48.6	0.683	intron (NM_000921, intron 1 of 15)	SSU-rRNA_Hsa|rRNA|rRNA	-20370	NM_001244683	5139	Hs.737522	XM_005253389	ENSG00000172572	PDE3A	CGI-PDE|CGI-PDE A|CGI-PDE-A	phosphodiesterase 3A, cGMP-inhibited	protein-coding	0.065789	0.497817
chr10-16	chr10	74033409	74033637	+	48.2	0.808	promoter-TSS (NM_019058)	promoter-TSS (NM_019058)	-154	NM_019058	54541	Hs.744875	NM_019058	ENSG00000168209	DDIT4	Dig2|REDD-1|REDD1	DNA-damage-inducible transcript 4	protein-coding	0.100877	0.694323
chr1-17	chr1	114355043	114355271	+	47.8	0.804	promoter-TSS (NM_018364)	promoter-TSS (NM_018364)	-87	NM_018364	54665	Hs.486285	NM_018364	ENSG00000081019	RSBN1	ROSBIN|RP11-324J2.1	round spermatid basic protein 1	protein-coding	0.118421	0.650655
chr1-16	chr1	43524214	43524442	+	47.8	0.793	Intergenic	Intergenic	-89266	NM_001101376	440585	Hs.657614	XM_005270875	ENSG00000186973	FAM183A	-	family with sequence similarity 183, member A	protein-coding	0.039474	0.641921
chr10-17	chr10	102106139	102106367	+	47.8	0.873	promoter-TSS (NM_005063)	promoter-TSS (NM_005063)	-519	NM_005063	6319	Hs.558396	NM_005063	ENSG00000099194	SCD	FADS5|MSTP008|SCD1|SCDOS	stearoyl-CoA desaturase (delta-9-desaturase)	protein-coding	0.087719	0.655022
chr2-3	chr2	75060843	75061071	+	46.9	0.806	5' UTR (NM_000189, exon 1 of 18)	5' UTR (NM_000189, exon 1 of 18)	1175	NM_000189	3099	Hs.591588	XM_005264280	ENSG00000159399	HK2	HKII|HXK2	hexokinase 2	protein-coding	0.096491	0.703057
chr15-3	chr15	60884540	60884768	+	46.1	0.689	promoter-TSS (NM_134262)	promoter-TSS (NM_134262)	53	NM_134262	6095	Hs.655155	XM_005254584	ENSG00000069667	RORA	NR1F1|ROR1|ROR2|ROR3|RZR-ALPHA|RZRA	RAR-related orphan receptor A	protein-coding	0.127193	0.729258
chr7-3	chr7	54826911	54827139	+	46.1	0.882	promoter-TSS (NM_014302)	promoter-TSS (NM_014302)	19	NR_110040	100996654	Hs.127991	XR_159054		RP11-745C15.2	-	uncharacterized LOC100996654	ncRNA	0.092105	0.620087
chr22-2	chr22	24236514	24236742	+	46.1	0.763	promoter-TSS (NM_002415)	promoter-TSS (NM_002415)	63	NM_002415	4282	Hs.407995	NM_002415		MIF	GIF|GLIF|MMIF	macrophage migration inhibitory factor (glycosylation-inhibiting factor)	protein-coding	0.122807	0.694323
chr8-2	chr8	28269428	28269656	+	45.6	0.84	Intergenic	CpG	-25565	NM_018660	55893	Hs.695998	XM_005273571	ENSG00000186918	ZNF395	HDBP-2|HDBP2|HDRF-2|PBF|PRF-1|PRF1|Si-1-8-14	zinc finger protein 395	protein-coding	0.109649	0.803493
chr2-5	chr2	90485313	90485541	+	44.8	0.763	Intergenic	(GCTG)n|Simple_repeat|Simple_repeat	1362548	NR_027238	654342	Hs.469287	NR_027238	ENSG00000143429	LOC654342	-	lymphocyte-specific protein 1 pseudogene	pseudo	0.013158	0.676856
chr17-6	chr17	26903871	26904099	+	44.8	0.828	promoter-TSS (NM_005165)	promoter-TSS (NM_005165)	-34	NM_005165	230	Hs.155247	XM_005257947	ENSG00000109107	ALDOC	ALDC	aldolase C, fructose-bisphosphate	protein-coding	0.070175	0.694323
chr1-18	chr1	29508454	29508682	+	44.3	0.854	promoter-TSS (NM_005626)	promoter-TSS (NM_005626)	69	NM_005626	6429	Hs.469970	NM_005626	ENSG00000116350	SRSF4	SFRS4|SRP75	serine/arginine-rich splicing factor 4	protein-coding	0.135965	0.729258
chr19-6	chr19	47951009	47951237	+	43.9	0.818	exon (NM_015063, exon 4 of 10)	exon (NM_015063, exon 4 of 10)	24184	NM_015063	6543	Hs.172884	XM_005259172	ENSG00000118160	SLC8A2	NCX2	solute carrier family 8 (sodium/calcium exchanger), member 2	protein-coding	0.171053	0.737991
chr10-19	chr10	74020729	74020957	+	43.9	0.844	Intergenic	CpG	-12834	NM_019058	54541	Hs.744875	NM_019058	ENSG00000168209	DDIT4	Dig2|REDD-1|REDD1	DNA-damage-inducible transcript 4	protein-coding	0.070175	0.672489
chrY-10	chrY	13489940	13490168	+	43.9	0.88	Intergenic	BSR/Beta|Satellite|Satellite	1043335	NR_033667	352887	Hs.546221	NR_033667	ENSG00000206159	GYG2P1	GYG2P	glycogenin 2 pseudogene 1	pseudo	0.017544	0.401747
chr16-13	chr16	33953080	33953308	+	43	0.859	Intergenic	AluSz|SINE|Alu	9309	NR_038368	649159	Hs.532675	NM_001040069	ENSG00000256642	LINC00273	NCRNA00273|TOP	long intergenic non-protein coding RNA 273	ncRNA	0.052632	0.497817
chr1-26	chr1	228327902	228328130	+	43	0.81	promoter-TSS (NM_000858)	promoter-TSS (NM_000858)	87	NM_000858	2987	Hs.376933	XM_005273103	ENSG00000143774	GUK1	GMK	guanylate kinase 1	protein-coding	0.144737	0.751092
chr6-6	chr6	44041210	44041438	+	42.6	0.846	Intergenic	CpG	53867	NM_032111	64928	Hs.311190	XM_005249299	ENSG00000180992	MRPL14	L14mt|L32mt|MRP-L14|MRP-L32|MRPL32|RMPL32|RPML32	mitochondrial ribosomal protein L14	protein-coding	0.078947	0.737991
chr20-3	chr20	3451470	3451698	+	42.6	0.796	promoter-TSS (NM_001207047)	promoter-TSS (NM_001207047)	-81	NM_139322	8455	Hs.276252	XM_005260860	ENSG00000088812	ATRN	DPPT-L|MGCA	attractin	protein-coding	0.171053	0.759825
chr1-22	chr1	153918371	153918599	+	42.2	0.901	intron (NM_014856, intron 1 of 27)	CpG	669	NM_014856	9909	Hs.744878	XM_005245678	ENSG00000198837	DENND4B	KIAA0476	DENN/MADD domain containing 4B	protein-coding	0.127193	0.764192
chrX-1	chrX	77359436	77359664	+	41.7	0.869	promoter-TSS (NM_000291)	promoter-TSS (NM_000291)	-116	NM_000291	5230	Hs.78771	XM_005262143	ENSG00000102144	PGK1	HEL-S-68p|MIG10|PGKA	phosphoglycerate kinase 1	protein-coding	0.131579	0.68559
chr14-2	chr14	23770549	23770777	+	41.7	0.841	exon (NM_001276318, exon 2 of 5)	exon (NM_001276318, exon 2 of 5)	1394	NM_001276318	90673	Hs.601513	XM_005268194	ENSG00000235194	PPP1R3E	-	protein phosphatase 1, regulatory subunit 3E	protein-coding	0.105263	0.672489
chr4-14	chr4	49650594	49650822	+	41.7	0.871	Intergenic	(GAATG)n|Satellite|Satellite	662049	NM_001286791	80157	Hs.479703	XM_005248125	ENSG00000109182	CWH43	CWH43-C	cell wall biogenesis 43 C-terminal homolog (S. cerevisiae)	protein-coding	0.035088	0.41048
chr21-5	chr21	38567941	38568169	+	41.3	0.906	exon (NM_003316, exon 42 of 46)	exon (NM_003316, exon 42 of 46)	-12749	NR_026719	257203	Hs.505159	NM_148675	ENSG00000230366	DSCR9	NCRNA00038	Down syndrome critical region gene 9 (non-protein coding)	ncRNA	0.030702	0.580786
chr10-21	chr10	111969742	111969970	+	41.3	0.912	promoter-TSS (NM_001008541)	promoter-TSS (NM_001008541)	-133	NM_001008541	4601	Hs.728542	XM_005269845	ENSG00000119950	MXI1	MAD2|MXD2|MXI|bHLHc11	MAX interactor 1, dimerization protein	protein-coding	0.118421	0.768559
chr1-19	chr1	110950210	110950438	+	41.3	0.849	promoter-TSS (NR_102697)	promoter-TSS (NR_102697)	-107	NR_102697	101410535	Hs.559121	XR_246219		LAMTOR5-AS1	RP11-225L12.2	LAMTOR5 antisense RNA 1	ncRNA	0.092105	0.611354
chr1-25	chr1	54738960	54739188	+	41.3	0.741	intron (NM_145716, intron 5 of 17)	intron (NM_145716, intron 5 of 17)	36958	NR_103541	619518	Hs.591438	NM_001034847		SSBP3-AS1	C1orf191|MST128	SSBP3 antisense RNA 1	ncRNA	0.048246	0.585153
chr2-14	chr2	133026669	133026897	+	41.3	0.871	Intergenic	Intergenic	-11241	NR_027020	554226	Hs.380689	NR_027019	ENSG00000163046	ANKRD30BL	ANKRD30BP3|NCRNA00164	ankyrin repeat domain 30B-like	pseudo	0.035088	0.50655
chr17-10	chr17	41466064	41466292	+	40.9	0.877	promoter-TSS (NR_027412)	promoter-TSS (NR_027412)	88	NR_027412	100130581	Hs.732952	NR_027412	ENSG00000188825	LINC00910	-	long intergenic non-protein coding RNA 910	ncRNA	0.061404	0.650655
chr12-3	chr12	6643796	6644024	+	40.9	0.781	promoter-TSS (NM_001256799)	promoter-TSS (NM_001256799)	325	NM_002046	2597	Hs.598320	XM_005253678	ENSG00000111640	GAPDH	G3PD|GAPD	glyceraldehyde-3-phosphate dehydrogenase	protein-coding	0.105263	0.724891
chr1-29	chr1	154531300	154531528	+	40.5	0.875	promoter-TSS (NM_017582)	promoter-TSS (NM_017582)	-294	NM_017582	55585	Hs.607928	XM_005245315	ENSG00000160714	UBE2Q1	GTAP|NICE-5|UBE2Q	ubiquitin-conjugating enzyme E2Q family member 1	protein-coding	0.109649	0.69869
chr2-27	chr2	133012010	133012238	+	40	0.752	intron (NR_027020, intron 1 of 4)	SSU-rRNA_Hsa|rRNA|rRNA	2529	NR_031608	100313824		NR_031608	ENSG00000221288	MIR663B	MIRN663B	microRNA 663b	ncRNA	0.026316	0.537118
chr22-4	chr22	46731586	46731814	+	40	0.808	exon (NM_018006, exon 1 of 11)	exon (NM_018006, exon 1 of 11)	402	NM_001282783	55687	Hs.439524	XM_005261676	ENSG00000100416	TRMU	MTO2|MTU1|TRMT|TRMT1|TRNT1	tRNA 5-methylaminomethyl-2-thiouridylate methyltransferase	protein-coding	0.144737	0.737991
chr22-3	chr22	48027410	48027638	+	39.6	0.791	promoter-TSS (NR_033377)	promoter-TSS (NR_033377)	-206	NR_033377	400932	Hs.561058	XR_244374	ENSG00000205634	LINC00898	RP11-191L9.6	long intergenic non-protein coding RNA 898	ncRNA	0.057018	0.615721
chr3-5	chr3	197686881	197687109	+	39.6	0.844	promoter-TSS (NR_026787)	promoter-TSS (NR_026787)	-76	NR_026787	89782	Hs.518540	NM_001136049	ENSG00000185621	LMLN	GP63|INV|IX14|MSP	leishmanolysin-like (metallopeptidase M8 family)	protein-coding	0.135965	0.681223
chr12-6	chr12	127650401	127650629	+	39.2	0.917	Intergenic	LSU-rRNA_Hsa|rRNA|rRNA	-105573	NR_104646	101927592	Hs.385663	XR_242970	ENSG00000249345	RP11-575F12.1	-	uncharacterized LOC101927592	ncRNA	0.087719	0.480349
chr11-5	chr11	62609014	62609242	+	39.2	0.812	Intergenic	U2|snRNA|snRNA	-1500	NM_018093	54663	Hs.654620	XM_005274055	ENSG00000133316	WDR74	-	WD repeat domain 74	protein-coding	0.039474	0.423581
chr16-16	chr16	14580821	14581049	+	39.2	0.941	intron (NM_001134477, intron 21 of 23)	intron (NM_001134477, intron 21 of 23)	143193	NM_002582	5073	Hs.253197	XM_005255341	ENSG00000140694	PARN	DAN	poly(A)-specific ribonuclease	protein-coding	0.052632	0.554585
chr3-7	chr3	100211323	100211551	+	38.7	0.904	promoter-TSS (NM_018004)	promoter-TSS (NM_018004)	-26	NM_018004	55076	Hs.658956	XM_005247568	ENSG00000181458	TMEM45A	DERP7	transmembrane protein 45A	protein-coding	0.105263	0.707424
chr1-33	chr1	228353249	228353477	+	38.7	0.707	promoter-TSS (NR_103539)	promoter-TSS (NR_103539)	-66	NM_001010867	200205	Hs.636881	NM_001010867	ENSG00000181873	IBA57	C1orf69|MMDS3	IBA57, iron-sulfur cluster assembly homolog (S. cerevisiae)	protein-coding	0.109649	0.759825
chr17-7	chr17	44271262	44271490	+	38.7	0.837	intron (NR_034172, intron 1 of 1)	CpG	437	NR_034172	644246	Hs.644600	NR_034172	ENSG00000214401	KANSL1-AS1	-	KANSL1 antisense RNA 1	ncRNA	0.074561	0.694323
chr1-21	chr1	202995600	202995828	+	38.7	0.839	Intergenic	CpG	19178	NM_001079809	653659	Hs.652908	NM_001079809		TMEM183B	C1orf37-DUP	transmembrane protein 183B	protein-coding	0.100877	0.716157
chr2-26	chr2	133029575	133029803	+	38.7	0.763	Intergenic	AluSx|SINE|Alu	-14147	NR_027020	554226	Hs.380689	NR_027019	ENSG00000163046	ANKRD30BL	ANKRD30BP3|NCRNA00164	ankyrin repeat domain 30B-like	pseudo	0.04386	0.489083
chr10-29	chr10	127584927	127585155	+	37.9	0.688	promoter-TSS (NM_145235)	promoter-TSS (NM_145235)	-67	NM_145235	92565	Hs.352591	XM_005270277	ENSG00000203780	FANK1	-	fibronectin type III and ankyrin repeat domains 1	protein-coding	0.118421	0.724891
chr2-16	chr2	133025711	133025939	+	37.9	0.762	Intergenic	Intergenic	-10283	NR_027020	554226	Hs.380689	NR_027019	ENSG00000163046	ANKRD30BL	ANKRD30BP3|NCRNA00164	ankyrin repeat domain 30B-like	pseudo	0.048246	0.646288
chr5-4	chr5	114880451	114880679	+	37	0.875	promoter-TSS (NM_020177)	promoter-TSS (NM_020177)	26	NM_020177	56929	Hs.47367	XM_005272035	ENSG00000145780	FEM1C	EUROIMAGE686608|EUROIMAGE783647|FEM1A	fem-1 homolog c (C. elegans)	protein-coding	0.127193	0.755459
chr10-28	chr10	133795309	133795537	+	36.2	0.846	promoter-TSS (NM_004052)	promoter-TSS (NM_004052)	12	NM_004052	664	Hs.144873	NM_004052		BNIP3	NIP3	BCL2/adenovirus E1B 19kDa interacting protein 3	protein-coding	0.144737	0.764192
chr1-31	chr1	113498677	113498905	+	36.2	0.676	promoter-TSS (NM_001166496)	promoter-TSS (NM_001166496)	-106	NM_001166496	6566	Hs.75231	XM_005271150	ENSG00000155380	SLC16A1	HHF7|MCT|MCT1	solute carrier family 16 (monocarboxylate transporter), member 1	protein-coding	0.118421	0.707424
chr22-5	chr22	41347081	41347309	+	36.2	0.792	promoter-TSS (NM_014248)	promoter-TSS (NM_014248)	-156	NM_014248	9978	Hs.474949	NM_014248		RBX1	BA554C12.1|RNF75|ROC1	ring-box 1, E3 ubiquitin protein ligase	protein-coding	0.122807	0.746725
chr5-6	chr5	176943635	176943863	+	35.7	0.808	exon (NM_016222, exon 2 of 17)	exon (NM_016222, exon 2 of 17)	218	NM_016222	51428	Hs.484288	NM_016222	ENSG00000183258	DDX41	ABS	DEAD (Asp-Glu-Ala-Asp) box polypeptide 41	protein-coding	0.122807	0.729258
chr17-9	chr17	31149724	31149952	+	35.7	0.759	intron (NM_015194, intron 1 of 21)	CpG	54064	NM_015194	4642	Hs.602063	NM_015194	ENSG00000176658	MYO1D	myr4	myosin ID	protein-coding	0.127193	0.68559
chr20-4	chr20	61506905	61507133	+	35.7	0.912	Intergenic	ERVL-E-int|LTR|ERVL	-13904	NM_006602	10732	Hs.126248	XM_005260184	ENSG00000101190	TCFL5	CHA|E2BP-1|Figlb|bHLHe82	transcription factor-like 5 (basic helix-loop-helix)	protein-coding	0.052632	0.58952
chr2-12	chr2	220083441	220083669	+	35.3	0.788	TTS (NM_024085)	TTS (NM_024085)	157	NM_005689	10058	Hs.107911	XM_005246215	ENSG00000115657	ABCB6	ABC|ABC14|DUH3|LAN|MCOPCB7|MTABC3|PRP|umat	ATP-binding cassette, sub-family B (MDR/TAP), member 6	protein-coding	0.114035	0.742358
chr3-6	chr3	156806690	156806918	+	35.3	0.785	promoter-TSS (NR_034008)	promoter-TSS (NR_034008)	-866	NR_034008	100498859	Hs.633655	NR_034008	ENSG00000241135	LINC00881	RP11-6F2.6	long intergenic non-protein coding RNA 881	ncRNA	0.078947	0.689956
chr15-4	chr15	102156232	102156460	+	34.9	0.851	Intergenic	Intergenic	36248	NM_078474	80213	Hs.288912	XM_005254980	ENSG00000184277	TM2D3	BLP2	TM2 domain containing 3	protein-coding	0.035088	0.60262
chr2-6	chr2	86667876	86668104	+	34.9	0.779	promoter-TSS (NM_018433)	promoter-TSS (NM_018433)	-281	NM_018433	55818	Hs.557425	NM_001146688	ENSG00000115548	KDM3A	JHDM2A|JHMD2A|JMJD1|JMJD1A|TSGA	lysine (K)-specific demethylase 3A	protein-coding	0.070175	0.60262
chr20-5	chr20	56964132	56964360	+	34.9	0.831	promoter-TSS (NM_001195677)	promoter-TSS (NM_001195677)	71	NR_036633	9217	Hs.182625	NM_001195677	ENSG00000124164	VAPB	ALS8|VAMP-B|VAP-B	VAMP (vesicle-associated membrane protein)-associated protein B and C	protein-coding	0.157895	0.759825
chr19-18	chr19	36066434	36066662	+	34.9	0.883	Intergenic	LSU-rRNA_Hsa|rRNA|rRNA	-11988	NM_000704	495	Hs.36992	NM_000704	ENSG00000105675	ATP4A	ATP6A	ATPase, H+/K+ exchanging, alpha polypeptide	protein-coding	0.017544	0.462882
chr14-3	chr14	70512840	70513068	+	34.4	0.89	exon (NM_058240, exon 8 of 8)	exon (NM_058240, exon 8 of 8)	33980	NM_182936	6547	Hs.337696	XM_005268017	ENSG00000100678	SLC8A3	NCX3	solute carrier family 8 (sodium/calcium exchanger), member 3	protein-coding	0.057018	0.598253
chr6-14	chr6	119558494	119558722	+	34.4	0.899	intron (NM_005907, intron 6 of 12)	intron (NM_005907, intron 6 of 12)	-88250	NM_001100411	79632	Hs.443789	XM_005267141	ENSG00000111879	FAM184A	C6orf60	family with sequence similarity 184, member A	protein-coding	0.026316	0.467249
chr19-10	chr19	40336929	40337157	+	34.4	0.91	promoter-TSS (NM_001436)	promoter-TSS (NM_001436)	11	NM_001436	2091	Hs.299002	XM_005258651	ENSG00000105202	FBL	FIB|FLRN|RNU3IP1	fibrillarin	protein-coding	0.144737	0.71179
chrX-2	chrX	108297638	108297866	+	34.4	0.775	Intergenic	LSU-rRNA_Hsa|rRNA|rRNA	-318145	NM_003604	8471	Hs.460872	XM_005262220	ENSG00000133124	IRS4	IRS-4|PY160	insulin receptor substrate 4	protein-coding	0.096491	0.676856
chr1-34	chr1	33502374	33502602	+	34.4	0.837	promoter-TSS (NM_013411)	promoter-TSS (NM_013411)	24	NM_001199199	204	Hs.470907	XM_005270603	ENSG00000004455	AK2	ADK2|AK 2	adenylate kinase 2	protein-coding	0.105263	0.659389
chr9-3	chr9	44877884	44878112	+	34.4	0.944	Intergenic	SST1|Satellite|centr	-112238	NR_027421	100132948	Hs.645763	NR_027421	ENSG00000154537	FAM27C	FAM27A3|bA374M1.5	family with sequence similarity 27, member C	ncRNA	0.061404	0.60262
chr2-18	chr2	133023087	133023315	+	34	0.729	Intergenic	Intergenic	-7659	NR_027020	554226	Hs.380689	NR_027019	ENSG00000163046	ANKRD30BL	ANKRD30BP3|NCRNA00164	ankyrin repeat domain 30B-like	pseudo	0.026316	0.585153
chr1-32	chr1	16971038	16971266	+	34	0.654	promoter-TSS (NR_027504)	promoter-TSS (NR_027504)	-917	NR_027504	11209	Hs.349110	NR_027504	ENSG00000186301	MST1P2	MSPL-1|MSPL-2|MSPL-3|MSPL1|MSPL2|MSPL3|MSTP1|MSTP2|MSTP3	macrophage stimulating 1 (hepatocyte growth factor-like) pseudogene 2	pseudo	0.131579	0.707424
chr10-25	chr10	75532641	75532869	+	34	0.738	TTS (NM_004922)	TTS (NM_004922)	706	NM_001284194	170384	Hs.588854	XM_005269587	ENSG00000196968	FUT11	-	fucosyltransferase 11 (alpha (1,3) fucosyltransferase)	protein-coding	0.127193	0.716157
chr20-7	chr20	44718455	44718683	+	34	0.887	promoter-TSS (NM_020967)	promoter-TSS (NM_020967)	11	NM_020967	57727	Hs.654991	XM_005260474	ENSG00000124160	NCOA5	CIA|bA465L10.6	nuclear receptor coactivator 5	protein-coding	0.153509	0.751092
chr10-31	chr10	76970087	76970315	+	33.6	0.828	promoter-TSS (NM_003375)	promoter-TSS (NM_003375)	-99	NM_001184783	7417	Hs.355927	NM_001184783	ENSG00000165637	VDAC2	POR	voltage-dependent anion channel 2	protein-coding	0.127193	0.720524
chrX-4	chrX	136520325	136520553	+	33.6	0.963	Intergenic	L1PA7|LINE|L1	-127907	NM_003413	7547	Hs.111227	NM_003413	ENSG00000156925	ZIC3	HTX|HTX1|VACTERLX|ZNF203	Zic family member 3	protein-coding	0.026316	0.427948
chr19-8	chr19	4968508	4968736	+	33.1	0.851	promoter-TSS (NM_015015)	promoter-TSS (NM_015015)	-502	NM_015015	23030	Hs.654816	XM_005259521	ENSG00000127663	KDM4B	JMJD2B|TDRD14B	lysine (K)-specific demethylase 4B	protein-coding	0.078947	0.646288
chr5-8	chr5	180618825	180619053	+	32.7	0.897	promoter-TSS (NR_108031)	promoter-TSS (NR_108031)	-31	NR_108031	102577426	Hs.277359	NR_108031		LOC102577426	-	uncharacterized LOC102577426	ncRNA	0.135965	0.755459
chr5-5	chr5	90576382	90576610	+	31.8	0.855	Intergenic	CpG	33723	NR_103548	100505994	Hs.745403	NR_103548	ENSG00000248323	LUCAT1	RP11-213H15.3|RP11-213H15.4|SCAL1	lung cancer associated transcript 1 (non-protein coding)	ncRNA	0.118421	0.724891
chr12-4	chr12	8123319	8123547	+	31.8	0.851	Intergenic	CpG	-34541	NM_006931	6515	Hs.419240	XM_005253471	ENSG00000059804	SLC2A3	GLUT3	solute carrier family 2 (facilitated glucose transporter), member 3	protein-coding	0.109649	0.707424
chr4-15	chr4	68264538	68264766	+	31.8	0.695	Intergenic	ALR/Alpha|Satellite|centr	146604	NM_001812	1060	Hs.479867	XR_245245	ENSG00000145241	CENPC	CENP-C|CENPC1|MIF2|hcp-4	centromere protein C	protein-coding	0.008772	0.358079
chr8-3	chr8	81083724	81083952	+	31.8	0.918	promoter-TSS (NM_001287144)	promoter-TSS (NM_001287144)	56	NR_105035	7163	Hs.368433	XM_005251293	ENSG00000076554	TPD52	D52|N8L|PC-1|PrLZ|hD52	tumor protein D52	protein-coding	0.175439	0.799127
chr3-8	chr3	5020702	5020930	+	31.8	0.758	promoter-TSS (NM_003670)	promoter-TSS (NM_003670)	-281	NM_003670	8553	Hs.744856	NM_003670	ENSG00000134107	BHLHE40	BHLHB2|DEC1|HLHB2|SHARP-2|STRA13|Stra14	basic helix-loop-helix family, member e40	protein-coding	0.070175	0.724891
chr5-7	chr5	141016334	141016562	+	31.4	0.893	promoter-TSS (NM_003883)	promoter-TSS (NM_003883)	-25	NM_003883	8841	Hs.519632	NM_003883	ENSG00000171720	HDAC3	HD3|RPD3|RPD3-2	histone deacetylase 3	protein-coding	0.118421	0.764192
chr4-17	chr4	49652507	49652735	+	31	0.631	Intergenic	(GAATG)n|Satellite|Satellite	663962	NM_001286791	80157	Hs.479703	XM_005248125	ENSG00000109182	CWH43	CWH43-C	cell wall biogenesis 43 C-terminal homolog (S. cerevisiae)	protein-coding	0.026316	0.419214
chr10-32	chr10	104159341	104159569	+	31	0.886	exon (NM_001077494, exon 14 of 23)	exon (NM_001077494, exon 14 of 23)	4102	NM_001261403	4791	Hs.73090	XM_005269860	ENSG00000077150	NFKB2	CVID10|H2TF1|LYT-10|LYT10|NF-kB2|p105|p52	nuclear factor of kappa light polypeptide gene enhancer in B-cells 2 (p49/p100)	protein-coding	0.149123	0.724891
chr6-10	chr6	36788945	36789173	+	30.6	0.926	intron (NM_020939, intron 3 of 20)	L2a|LINE|L2	18161	NM_020939	57699	Hs.657869	XM_005249247	ENSG00000124772	CPNE5	COPN5|CPN5	copine V	protein-coding	0.026316	0.58952
chr1-48	chr1	44412114	44412342	+	30.6	0.75	promoter-TSS (NM_014652)	promoter-TSS (NM_014652)	-250	NM_014652	9670	Hs.158497	XM_003846624	ENSG00000117408	IPO13	IMP13|KAP13|LGL2|RANBP13	importin 13	protein-coding	0.109649	0.729258
chr18-12	chr18	13726459	13726687	+	30.6	0.825	promoter-TSS (NM_152352)	promoter-TSS (NM_152352)	18	NM_152352	125228	Hs.13034	XM_005258082	ENSG00000177150	FAM210A	C18orf19|HsT2329	family with sequence similarity 210, member A	protein-coding	0.153509	0.716157
chr18-11	chr18	77439318	77439546	+	30.6	0.681	promoter-TSS (NM_048368)	promoter-TSS (NM_048368)	-369	NM_004715	9150	Hs.734021	XM_005266782	ENSG00000060069	CTDP1	CCFDN|FCP1	CTD (carboxy-terminal domain, RNA polymerase II, polypeptide A) phosphatase, subunit 1	protein-coding	0.127193	0.676856
chr2-23	chr2	136742593	136742821	+	30.6	0.75	promoter-TSS (NR_110200)	promoter-TSS (NR_110200)	-39	NR_110200	101928243	Hs.602178	XR_244860		AC093391.2	-	uncharacterized LOC101928243	ncRNA	0.065789	0.585153
chr8-5	chr8	26241102	26241330	+	30.6	0.83	intron (NM_004331, intron 1 of 5)	intron (NM_004331, intron 1 of 5)	693	NM_004331	665	Hs.131226	XM_005273616	ENSG00000104765	BNIP3L	BNIP3a|NIX	BCL2/adenovirus E1B 19kDa interacting protein 3-like	protein-coding	0.135965	0.724891
chr19-11	chr19	2489371	2489599	+	30.1	0.757	Intergenic	CpG	13362	NM_015675	4616	Hs.110571	NM_015675	ENSG00000099860	GADD45B	GADD45BETA|MYD118	growth arrest and DNA-damage-inducible, beta	protein-coding	0.118421	0.746725
chr12-5	chr12	6642563	6642791	+	30.1	0.73	promoter-TSS (NM_002046)	promoter-TSS (NM_002046)	-908	NM_002046	2597	Hs.598320	XM_005253678	ENSG00000111640	GAPDH	G3PD|GAPD	glyceraldehyde-3-phosphate dehydrogenase	protein-coding	0.04386	0.628821
chr1-40	chr1	157108265	157108493	+	30.1	0.728	promoter-TSS (NM_005240)	promoter-TSS (NM_005240)	4	NM_001145312	2117	Hs.105636	NM_001145312	ENSG00000117036	ETV3	METS|PE-1|PE1|bA110J1.4	ets variant 3	protein-coding	0.135965	0.746725
chr1-37	chr1	16939837	16940065	+	30.1	0.626	5' UTR (NM_017940, exon 1 of 29)	5' UTR (NM_017940, exon 1 of 29)	149	NM_017940	55672	Hs.745004	NM_017940	ENSG00000219481	NBPF1	AB13|AB14|AB23|AD2|NBG|NBPF	neuroblastoma breakpoint family, member 1	protein-coding	0.127193	0.716157
chr1-39	chr1	193090822	193091050	+	30.1	0.793	promoter-TSS (NM_024529)	promoter-TSS (NM_024529)	-152	NM_024529	79577	Hs.378996	NM_024529	ENSG00000134371	CDC73	C1orf28|HPTJT|HRPT2|HYX	cell division cycle 73	protein-coding	0.135965	0.707424
chr8-6	chr8	134387836	134388064	+	29.7	0.837	Intergenic	Intergenic	-78403	NM_006096	10397	Hs.618002	XM_005250753	ENSG00000104419	NDRG1	CAP43|CMT4D|DRG-1|DRG1|GC4|HMSNL|NDR1|NMSL|PROXY1|RIT42|RTP|TARG1|TDD5	N-myc downstream regulated 1	protein-coding	0.035088	0.655022
chr16-22	chr16	31106011	31106239	+	29.3	0.736	5' UTR (NM_024006, exon 1 of 3)	5' UTR (NM_024006, exon 1 of 3)	151	NM_206824	79001	Hs.324844	XM_005255568	ENSG00000167397	VKORC1	EDTP308|IMAGE3455200|MST134|MST576|VKCFD2|VKOR	vitamin K epoxide reductase complex, subunit 1	protein-coding	0.100877	0.68559
chr4-10	chr4	26321069	26321297	+	28.8	0.767	promoter-TSS (NM_203283)	promoter-TSS (NM_203283)	-149	NM_203283	3516	Hs.479396	XM_005248161	ENSG00000168214	RBPJ	AOS3|CBF1|IGKJRB|IGKJRB1|KBF2|RBP-J|RBPJK|RBPSUH|SUH|csl	recombination signal binding protein for immunoglobulin kappa J region	protein-coding	0.122807	0.68559
chr22-8	chr22	25843910	25844138	+	28.8	0.892	promoter-TSS (NR_033734)	promoter-TSS (NR_033734)	-30	NR_033733	1416	Hs.571835	NR_033733	ENSG00000100058	CRYBB2P1	CRYB2B	crystallin, beta B2 pseudogene 1	pseudo	0.087719	0.637555
chr2-24	chr2	39351507	39351735	+	28.8	0.882	Intergenic	CpG	-4017	NM_005633	6654	Hs.732497	XM_005264515	ENSG00000115904	SOS1	GF1|GGF1|GINGF|HGF|NS4	son of sevenless homolog 1 (Drosophila)	protein-coding	0.135965	0.724891
chr1-36	chr1	22448771	22448999	+	28.4	0.766	intron (NM_030761, intron 2 of 4)	MIRb|SINE|MIR	20634	NM_030761	54361	Hs.25766	XM_005245897	ENSG00000162552	WNT4	SERKAL|WNT-4	wingless-type MMTV integration site family, member 4	protein-coding	0.030702	0.532751
chr9-10	chr9	79186746	79186974	+	28.4	0.876	Intergenic	LSU-rRNA_Hsa|rRNA|rRNA	71311	NM_001097636	2650	Hs.521568	XM_005251919	ENSG00000187210	GCNT1	C2GNT|C2GNT-L|C2GNT1|G6NT|NACGT2|NAGCT2	glucosaminyl (N-acetyl) transferase 1, core 2	protein-coding	0.092105	0.567686
chr4-8	chr4	120221758	120221986	+	28.4	0.896	promoter-TSS (NM_001001701)	promoter-TSS (NM_001001701)	96	NM_001001701	401152	Hs.173705	NM_001001701		C4orf3	-	chromosome 4 open reading frame 3	protein-coding	0.109649	0.668122
chr7-13	chr7	155142894	155143122	+	28.4	0.907	Intergenic	CpG	17620	NR_103545	338436	Hs.521326	NR_103545	ENSG00000204960	BLACE	-	B-cell acute lymphoblastic leukemia expressed	ncRNA	0.087719	0.755459
chr2-21	chr2	118845649	118845877	+	28.4	0.83	promoter-TSS (NM_016133)	promoter-TSS (NM_016133)	-287	NM_016133	51141	Hs.7089	XM_005263690	ENSG00000125629	INSIG2	-	insulin induced gene 2	protein-coding	0.083333	0.611354
chr22-6	chr22	18008875	18009103	+	28.4	0.854	intron (NM_031413, intron 8 of 17)	intron (NM_031413, intron 8 of 17)	-34194	NM_031481	83733	Hs.282982	XM_005261288	ENSG00000182902	SLC25A18	GC2	solute carrier family 25 (glutamate carrier), member 18	protein-coding	0.039474	0.624454
chr3-9	chr3	195808981	195809209	+	28.4	0.752	promoter-TSS (NM_001128148)	promoter-TSS (NM_001128148)	-63	NM_001128148	7037	Hs.529618	NM_001128148	ENSG00000072274	TFRC	CD71|T9|TFR|TFR1|TR|TRFR|p90	transferrin receptor	protein-coding	0.122807	0.746725
chr7-5	chr7	105925579	105925807	+	28	0.811	promoter-TSS (NM_005746)	promoter-TSS (NM_005746)	-55	NM_005746	10135	Hs.489615	XM_005250100	ENSG00000105835	NAMPT	1110035O14Rik|PBEF|PBEF1|VF|VISFATIN	nicotinamide phosphoribosyltransferase	protein-coding	0.131579	0.759825
chr2-29	chr2	676692	676920	+	28	0.648	intron (NM_152834, intron 1 of 4)	CpG	633	NM_152834	129787	Hs.43899	XM_005264683		TMEM18	-	transmembrane protein 18	protein-coding	0.114035	0.720524
chr5-12	chr5	134260155	134260383	+	28	0.866	intron (NM_032151, intron 2 of 3)	intron (NM_032151, intron 2 of 3)	-3460	NR_039666	100616209		NR_039666		MIR4461	-	microRNA 4461	ncRNA	0.017544	0.414847
chr7-6	chr7	95157356	95157584	+	28	0.854	exon (NM_016116, exon 3 of 5)	exon (NM_016116, exon 3 of 5)	42257	NM_145872	51666	Hs.737518	NM_016116	ENSG00000005981	ASB4	ASB-4	ankyrin repeat and SOCS box containing 4	protein-coding	0.04386	0.567686
chr17-12	chr17	58469552	58469780	+	28	0.806	promoter-TSS (NM_032582)	promoter-TSS (NM_032582)	-80	NM_032582	84669	Hs.132868	XM_005257738		USP32	NY-REN-60|USP10	ubiquitin specific peptidase 32	protein-coding	0.122807	0.720524
chr1-44	chr1	244998548	244998776	+	27.5	0.748	promoter-TSS (NM_198076)	promoter-TSS (NM_198076)	23	NM_198076	116228	Hs.411490	XM_005273039	ENSG00000203667	COX20	FAM36A	COX20 cytochrome C oxidase assembly factor	protein-coding	0.118421	0.707424
chr6-9	chr6	157342574	157342802	+	27.5	0.859	intron (NM_017519, intron 4 of 18)	CpG	-241823	NR_039676	100616154		NR_039676	ENSG00000271899	MIR4466	-	microRNA 4466	ncRNA	0.131579	0.742358
chr20-10	chr20	61866959	61867187	+	27.5	0.774	promoter-TSS (NM_139317)	promoter-TSS (NM_139317)	-162	NM_022161	79444	Hs.256126	NM_022161	ENSG00000101197	BIRC7	KIAP|LIVIN|ML-IAP|MLIAP|RNF50	baculoviral IAP repeat containing 7	protein-coding	0.035088	0.655022
chr8-15	chr8	43092806	43093034	+	27.5	0.892	Intergenic	SAR|Satellite|Satellite	-54665	NM_001002920	340441	Hs.531579	NM_001002920		POTEA	A26A1|CT104.3|POTE-8|POTE8	POTE ankyrin domain family, member A	protein-coding	0	0.20524
chr22-7	chr22	39715595	39715823	+	27.1	0.798	promoter-TSS (NR_002439)	promoter-TSS (NR_002439)	-39	NM_000967	6122	Hs.119598	NM_000967	ENSG00000100316	RPL3	ASC-1|L3|TARBP-B	ribosomal protein L3	protein-coding	0.122807	0.620087
chr16-40	chr16	33950078	33950306	+	27.1	0.89	Intergenic	Intergenic	12311	NR_038368	649159	Hs.532675	NM_001040069	ENSG00000256642	LINC00273	NCRNA00273|TOP	long intergenic non-protein coding RNA 273	ncRNA	0.026316	0.576419
chr17-11	chr17	18086330	18086558	+	26.7	0.793	promoter-TSS (NM_017758)	promoter-TSS (NM_017758)	-423	NM_017758	54890	Hs.744130	NM_017758	ENSG00000091542	ALKBH5	ABH5|OFOXD|OFOXD1	alkB, alkylation repair homolog 5 (E. coli)	protein-coding	0.122807	0.668122
chr19-20	chr19	16683264	16683492	+	26.7	0.877	promoter-TSS (NM_024881)	promoter-TSS (NM_024881)	-185	NM_024881	79939	Hs.620596	NM_024881	ENSG00000127526	SLC35E1	-	solute carrier family 35, member E1	protein-coding	0.122807	0.68559
chr2-38	chr2	133020030	133020258	+	26.7	0.821	Intergenic	Intergenic	-4602	NR_027020	554226	Hs.380689	NR_027019	ENSG00000163046	ANKRD30BL	ANKRD30BP3|NCRNA00164	ankyrin repeat domain 30B-like	pseudo	0.004386	0.393013
chr20-9	chr20	34205379	34205607	+	26.7	0.858	exon (NM_003116, exon 3 of 12)	exon (NM_003116, exon 3 of 12)	1684	NM_003116	6676	Hs.123159	XM_005260519	ENSG00000061656	SPAG4	CT127|SUN4	sperm associated antigen 4	protein-coding	0.04386	0.650655
chr1-50	chr1	36554408	36554636	+	26.3	0.74	promoter-TSS (NM_017825)	promoter-TSS (NM_017825)	69	NM_017825	54936	Hs.18021	XM_005270973	ENSG00000116863	ADPRHL2	ARH3	ADP-ribosylhydrolase like 2	protein-coding	0.122807	0.729258
chrY-28	chrY	10025130	10025358	+	26.3	0.825	Intergenic	L1MD|LINE|L1	276837	NR_003593	100101121	Hs.744834	XR_244578		TTTY23B	TTTY23	testis-specific transcript, Y-linked 23B (non-protein coding)	ncRNA	0.004386	0.541485
chr1-45	chr1	115053855	115054083	+	26.3	0.894	promoter-TSS (NM_015906)	promoter-TSS (NM_015906)	-188	NM_033020	51592	Hs.26837	XM_005270936	ENSG00000197323	TRIM33	ECTO|PTC7|RFG7|TF1G|TIF1G|TIF1GAMMA|TIFGAMMA	tripartite motif containing 33	protein-coding	0.127193	0.637555
chr2-25	chr2	74648724	74648952	+	26.3	0.792	promoter-TSS (NM_032118)	promoter-TSS (NM_032118)	-47	NM_032118	84058	Hs.643480	XM_005264586	ENSG00000005448	WDR54	-	WD repeat domain 54	protein-coding	0.127193	0.707424
chr17-14	chr17	78120911	78121139	+	25.8	0.791	promoter-TSS (NM_014740)	promoter-TSS (NM_014740)	-43	NM_014740	9775	Hs.389649	NM_014740	ENSG00000141543	EIF4A3	DDX48|NMP265|NUK34|eIF4AIII	eukaryotic translation initiation factor 4A3	protein-coding	0.135965	0.637555
chr3-12	chr3	81810762	81810990	+	25.8	0.699	promoter-TSS (NM_000158)	promoter-TSS (NM_000158)	74	NM_000158	2632	Hs.436062	XM_005264728	ENSG00000114480	GBE1	APBD|GBE|GSD4	glucan (1,4-alpha-), branching enzyme 1	protein-coding	0.114035	0.737991
chr6-12	chr6	7313342	7313570	+	25.8	0.837	promoter-TSS (NM_003144)	promoter-TSS (NM_003144)	85	NM_003144	6745	Hs.114033	XM_005249329	ENSG00000124783	SSR1	TRAPA	signal sequence receptor, alpha	protein-coding	0.114035	0.703057
chr7-7	chr7	55766718	55766946	+	25.8	0.879	non-coding (NR_003949, exon 2 of 6)	non-coding (NR_003949, exon 2 of 6)	5428	NR_003949	360132	Hs.446691	NM_182827	ENSG00000176826	FKBP9L	-	FK506 binding protein 9-like	pseudo	0.02193	0.50655
chr3-11	chr3	193852759	193852987	+	25.4	0.724	Intergenic	GC_rich|Low_complexity|Low_complexity	-1058	NM_005524	3280	Hs.250666	NM_005524	ENSG00000114315	HES1	HES-1|HHL|HRY|bHLHb39	hes family bHLH transcription factor 1	protein-coding	0.122807	0.720524
chr15-8	chr15	75230365	75230593	+	25.4	0.802	promoter-TSS (NM_004255)	promoter-TSS (NM_004255)	16	NM_004255	9377	Hs.401903	NM_004255		COX5A	COX|COX-VA|VA	cytochrome c oxidase subunit Va	protein-coding	0.144737	0.746725
chr11-3	chr11	10329542	10329770	+	25.4	0.764	promoter-TSS (NR_103765)	promoter-TSS (NR_103765)	-204	NR_103765	100130460	Hs.738353	XR_242768		CAND1.11	-	uncharacterized LOC100130460	ncRNA	0.061404	0.563319
chr19-19	chr19	17622748	17622976	+	25.4	0.777	intron (NM_012088, intron 1 of 4)	CpG	430	NM_012088	25796	Hs.466165	XM_005259849	ENSG00000130313	PGLS	6PGL	6-phosphogluconolactonase	protein-coding	0.096491	0.716157
chr19-16	chr19	18134800	18135028	+	25	0.778	Intergenic	(TG)n|Simple_repeat|Simple_repeat	15937	NM_001286826	27106	Hs.515249	NM_001025604	ENSG00000105643	ARRDC2	CLONE24945	arrestin domain containing 2	protein-coding	0.061404	0.58952
chr10-51	chr10	103124525	103124753	+	25	0.844	intron (NM_003939, intron 1 of 13)	U2|snRNA|snRNA	10849	NM_001256856	8945	Hs.643802	XM_005270264	ENSG00000166167	BTRC	BETA-TRCP|FBW1A|FBXW1|FBXW1A|FWD1|bTrCP|bTrCP1|betaTrCP	beta-transducin repeat containing E3 ubiquitin protein ligase	protein-coding	0.02193	0.384279
chr3-13	chr3	183415676	183415904	+	25	0.817	intron (NM_018023, intron 1 of 30)	CpG	184	NM_018023	55689	Hs.632575	XM_005247597	ENSG00000163872	YEATS2	-	YEATS domain containing 2	protein-coding	0.149123	0.781659
chr11-4	chr11	65337723	65337951	+	25	0.844	promoter-TSS (NM_006396)	promoter-TSS (NM_006396)	47	NR_038923	254100	Hs.595927	NR_038923		SSSCA1-AS1	-	SSSCA1 antisense RNA 1 (head to head)	ncRNA	0.131579	0.69869
chr9-2	chr9	139010571	139010799	+	25	0.835	promoter-TSS (NM_001256526)	promoter-TSS (NM_001256526)	46	NM_152833	90120	Hs.287411	XR_244778	ENSG00000238227	C9orf69	bA83N9.1	chromosome 9 open reading frame 69	protein-coding	0.162281	0.755459
chr22-9	chr22	38598441	38598669	+	25	0.786	promoter-TSS (NM_001161573)	promoter-TSS (NM_001161573)	-472	NM_001161573	23764	Hs.517617	NM_001161572	ENSG00000185022	MAFF	U-MAF|hMafF	v-maf avian musculoaponeurotic fibrosarcoma oncogene homolog F	protein-coding	0.162281	0.786026
chr8-9	chr8	135844614	135844842	+	25	0.886	Intergenic	CpG	-27540	NR_029599	407033		NR_029599	ENSG00000199153	MIR30D	MIRN30D	microRNA 30d	ncRNA	0.105263	0.68559
chr17-24	chr17	25263702	25263930	+	25	0.792	Intergenic	(GAATG)n|Satellite|Satellite	357206	NR_039748	100616277		NR_039748	ENSG00000263583	MIR4522	-	microRNA 4522	ncRNA	0.008772	0.445415
chr20-12	chr20	29811836	29812064	+	25	0.935	Intergenic	(GAATG)n|Satellite|Satellite	-33517	NM_001037730	245929	Hs.580793	NM_001037730	ENSG00000215547	DEFB115	DEFB-15	defensin, beta 115	protein-coding	0.030702	0.388646
chr17-15	chr17	79818968	79819196	+	25	0.786	promoter-TSS (NM_000918)	promoter-TSS (NM_000918)	-538	NM_000918	5034	Hs.464336	XM_005256370	ENSG00000185624	P4HB	DSI|ERBA2L|GIT|P4Hbeta|PDI|PDIA1|PHDB|PO4DB|PO4HB|PROHB	prolyl 4-hydroxylase, beta polypeptide	protein-coding	0.135965	0.707424
chr19-15	chr19	18336640	18336868	+	24.5	0.75	intron (NM_000923, intron 2 of 15)	CpG	531	NR_040546	5143	Hs.132584	NM_000923	ENSG00000105650	PDE4C	DPDE1	phosphodiesterase 4C, cAMP-specific	protein-coding	0.039474	0.681223
chr19-14	chr19	5720059	5720287	+	24.5	0.771	promoter-TSS (NM_152784)	promoter-TSS (NM_152784)	3	NR_076392	9361	Hs.350265	NM_001276479	ENSG00000196365	LONP1	LON|LONP|LonHS|PIM1|PRSS15|hLON	lon peptidase 1, mitochondrial	protein-coding	0.153509	0.716157
chr6-13	chr6	53516568	53516796	+	24.5	0.825	exon (NM_001003760, exon 3 of 3)	exon (NM_001003760, exon 3 of 3)	13824	NM_001003760	401265	Hs.131064	XM_005249107	ENSG00000124743	KLHL31	BKLHD6|KBTBD1|KLHL|bA345L23.2	kelch-like family member 31	protein-coding	0.127193	0.733624
chr17-13	chr17	7738908	7739136	+	24.5	0.833	Intergenic	CpG	-4213	NM_001080424	23135	Hs.223678	XM_005256549	ENSG00000132510	KDM6B	JMJD3	lysine (K)-specific demethylase 6B	protein-coding	0.105263	0.755459
chr19-12	chr19	18118528	18118756	+	24.1	0.755	promoter-TSS (NM_015683)	promoter-TSS (NM_015683)	-335	NM_015683	27106	Hs.515249	NM_001025604	ENSG00000105643	ARRDC2	CLONE24945	arrestin domain containing 2	protein-coding	0.052632	0.620087
chr16-29	chr16	31119535	31119763	+	24.1	0.802	promoter-TSS (NM_005881)	promoter-TSS (NM_005881)	34	NM_005881	10295	Hs.513520	NM_001122957	ENSG00000103507	BCKDK	BCKDKD|BDK	branched chain ketoacid dehydrogenase kinase	protein-coding	0.114035	0.716157
chr17-16	chr17	25266286	25266514	+	24.1	0.632	Intergenic	(GAATG)n|Simple_repeat|Simple_repeat	354622	NR_039748	100616277		NR_039748	ENSG00000263583	MIR4522	-	microRNA 4522	ncRNA	0.008772	0.445415
chr2-33	chr2	75005729	75005957	+	24.1	0.877	Intergenic	Intergenic	-53939	NM_000189	3099	Hs.591588	XM_005264280	ENSG00000159399	HK2	HKII|HXK2	hexokinase 2	protein-coding	0.02193	0.541485
chr3-15	chr3	143691433	143691661	+	24.1	0.659	promoter-TSS (NM_001134470)	promoter-TSS (NM_001134470)	-620	NM_001134470	205428	Hs.288954	NM_001134470	ENSG00000181744	C3orf58	DIA1|GoPro49|HASF	chromosome 3 open reading frame 58	protein-coding	0.157895	0.729258
chr1-49	chr1	2064650	2064878	+	24.1	0.802	intron (NM_001033582, intron 1 of 14)	CpG	28609	NM_001033582	5590	Hs.496255	XM_005244770	ENSG00000067606	PRKCZ	PKC-ZETA|PKC2	protein kinase C, zeta	protein-coding	0.105263	0.733624
chr12-7	chr12	125322734	125322962	+	23.7	0.887	intron (NM_001082959, intron 1 of 11)	intron (NM_001082959, intron 1 of 11)	25671	NM_005505	949	Hs.731377	XM_005253633	ENSG00000073060	SCARB1	CD36L1|CLA-1|CLA1|HDLQTL6|SR-BI|SRB1	scavenger receptor class B, member 1	protein-coding	0.035088	0.641921
chr16-42	chr16	35229149	35229377	+	23.7	0.877	Intergenic	ALR/Alpha|Satellite|centr	248340	NR_033985	400533	Hs.499135	NR_033985	ENSG00000261122	FLJ26245	RP11-352B15.1	uncharacterized LOC400533	ncRNA	0.004386	0.388646
chr17-17	chr17	61994055	61994283	+	23.7	0.567	TTS (NM_022560)	TTS (NM_022560)	2029	NM_022560	2688	Hs.655229	XM_005257218	ENSG00000259384	GH1	GH|GH-N|GHN|IGHD1B|hGH-N	growth hormone 1	protein-coding	0.017544	0.528384
chr16-30	chr16	1877383	1877611	+	23.7	0.763	promoter-TSS (NM_001286249)	promoter-TSS (NM_001286249)	272	NM_001018104	81889	Hs.513265	NM_001018104	ENSG00000180185	FAHD1	C16orf36|YISKL	fumarylacetoacetate hydrolase domain containing 1	protein-coding	0.100877	0.681223
chr1-54	chr1	8021626	8021854	+	23.7	0.88	promoter-TSS (NM_007262)	promoter-TSS (NM_007262)	26	NM_001123377	11315	Hs.419640	XM_005263424	ENSG00000116288	PARK7	DJ-1|DJ1|HEL-S-67p	parkinson protein 7	protein-coding	0.118421	0.707424
chr1-51	chr1	118628023	118628251	+	23.7	0.926	intron (NM_206996, intron 13 of 48)	(CGTG)n|Simple_repeat|Simple_repeat	99711	NM_206996	200162	Hs.528821	NM_206996	ENSG00000155761	SPAG17	CT143|PF6|RP4-776P7.2	sperm associated antigen 17	protein-coding	0.04386	0.458515
chr21-10	chr21	45720194	45720422	+	23.2	0.9	intron (NM_002626, intron 1 of 21)	CpG	378	NM_002626	5211	Hs.255093	XM_005261134	ENSG00000141959	PFKL	PFK-B	phosphofructokinase, liver	protein-coding	0.135965	0.803493
chr11-6	chr11	47664038	47664266	+	23.2	0.862	promoter-TSS (NM_014342)	promoter-TSS (NM_014342)	54	NM_014342	23788	Hs.269944	XM_005252841	ENSG00000109919	MTCH2	MIMP|SLC25A50	mitochondrial carrier 2	protein-coding	0.144737	0.755459
chr1-42	chr1	65533491	65533719	+	23.2	0.924	Intergenic	CpG	-9414	NR_029516	406893		NR_029516	ENSG00000199135	MIR101-1	MIRN101-1	microRNA 101-1	ncRNA	0.061404	0.615721
chr7-62	chr7	61794501	61794729	+	23.2	0.896	Intergenic	HSATII|Satellite|Satellite	969819	NR_003952	643955	Hs.583308	NR_003952	ENSG00000185037	ZNF733P	ZNF733	zinc finger protein 733, pseudogene	pseudo	0.035088	0.366812
chr3-18	chr3	150480861	150481089	+	23.2	0.726	5' UTR (NM_005067, exon 1 of 2)	5' UTR (NM_005067, exon 1 of 2)	288	NM_005067	6478	Hs.692394	NM_005067	ENSG00000181788	SIAH2	hSiah2	siah E3 ubiquitin protein ligase 2	protein-coding	0.140351	0.799127
chrX-6	chrX	115004778	115005006	+	22.8	0.714	Intergenic	CpG	177073	NM_001282338	5358	Hs.496622	XM_005268344	ENSG00000102024	PLS3	BMND18|T-plastin	plastin 3	protein-coding	0.092105	0.724891
chr19-17	chr19	1275668	1275896	+	22.8	0.738	TTS (NR_023312)	TTS (NR_023312)	262	NM_017914	55009	Hs.591383	NM_017914		C19orf24	-	chromosome 19 open reading frame 24	protein-coding	0.157895	0.71179
chr17-20	chr17	73127600	73127828	+	22.8	0.744	non-coding (NR_045513, exon 1 of 5)	non-coding (NR_045513, exon 1 of 5)	176	NM_001252377	30833	Hs.67201	NM_001252377	ENSG00000125458	NT5C	DNT|DNT1|HEL74|P5N2|PN-I|PN-II|UMPH2|cdN|dNT-1	5', 3'-nucleotidase, cytosolic	protein-coding	0.149123	0.772926
chr6-11	chr6	6008054	6008282	+	22.8	0.651	promoter-TSS (NM_016588)	promoter-TSS (NM_016588)	-330	NM_001278710	51299	Hs.103291	NM_001278710	ENSG00000124785	NRN1	NRN|dJ380B8.2	neuritin 1	protein-coding	0.057018	0.524017
chr7-11	chr7	32534884	32535112	+	22.8	0.739	promoter-TSS (NM_015060)	promoter-TSS (NM_015060)	-128	NM_001130710	23658	Hs.424908	NM_001130710	ENSG00000106355	LSM5	YER146W	LSM5 homolog, U6 small nuclear RNA associated (S. cerevisiae)	protein-coding	0.096491	0.759825
chr3-17	chr3	80819550	80819778	+	22.8	0.775	Intergenic	CpG	991286	NM_000158	2632	Hs.436062	XM_005264728	ENSG00000114480	GBE1	APBD|GBE|GSD4	glucan (1,4-alpha-), branching enzyme 1	protein-coding	0.149123	0.606987
chr7-58	chr7	158387839	158388067	+	22.4	0.912	Intergenic	HAL1-2a_MD|LINE|L1	3645	NR_049893	100847032		NR_049893	ENSG00000265598	MIR5707	-	microRNA 5707	ncRNA	0.008772	0.545852
chr15-7	chr15	72522653	72522881	+	22.4	0.718	promoter-TSS (NM_001206799)	promoter-TSS (NM_001206799)	-704	NM_001206799	5315	Hs.534770	XM_005254443	ENSG00000067225	PKM	CTHBP|HEL-S-30|OIP3|PK3|PKM2|TCB|THBP1	pyruvate kinase, muscle	protein-coding	0.109649	0.755459
chr2-40	chr2	220441671	220441899	+	22.4	0.814	Intergenic	Intergenic	4831	NM_002191	3623	Hs.407506	NM_002191	ENSG00000123999	INHA	-	inhibin, alpha	protein-coding	0.02193	0.576419
chr1-53	chr1	110881103	110881331	+	22.4	0.736	promoter-TSS (NM_022768)	promoter-TSS (NM_022768)	576	NR_036595	440600	Hs.649375	NR_036595	ENSG00000227963	RP5-1074L1.1	-	uncharacterized LOC440600	ncRNA	0.105263	0.694323
chr5-11	chr5	131563558	131563786	+	22.4	0.81	promoter-TSS (NM_001142599)	promoter-TSS (NM_001142599)	-116	NM_001017974	8974	Hs.519568	XM_005272116	ENSG00000072682	P4HA2	-	prolyl 4-hydroxylase, alpha polypeptide II	protein-coding	0.135965	0.781659
chr4-13	chr4	6736175	6736403	+	22.4	0.848	Intergenic	Intergenic	18447	NM_018366	55330	Hs.7570	NM_018366	ENSG00000186222	BLOC1S4	BCAS4L|BLOS4|CNO	biogenesis of lysosomal organelles complex-1, subunit 4, cappuccino	protein-coding	0.030702	0.576419
chrY-44	chrY	13704235	13704463	+	22.4	0.982	Intergenic	(GAATG)n|Satellite|Satellite	829040	NR_033667	352887	Hs.546221	NR_033667	ENSG00000206159	GYG2P1	GYG2P	glycogenin 2 pseudogene 1	pseudo	0.030702	0.362445
chr20-11	chr20	26318376	26318604	+	22.4	0.902	Intergenic	ALR/Alpha|Satellite|centr	-128621	NR_040095	284801	Hs.370699	NR_040095	ENSG00000227195	LOC284801	-	uncharacterized LOC284801	ncRNA	0.004386	0.349345
chr2-43	chr2	25285451	25285679	+	22.4	0.819	intron (NM_014971, intron 1 of 22)	intron (NM_014971, intron 1 of 22)	20592	NM_014971	22979	Hs.4892	XM_005264217		EFR3B	KIAA0953|RP11-509E16.1	EFR3 homolog B (S. cerevisiae)	protein-coding	0.030702	0.606987
chr15-5	chr15	72519115	72519343	+	21.9	0.921	intron (NM_001206798, intron 1 of 10)	intron (NM_001206798, intron 1 of 10)	2834	NM_001206799	5315	Hs.534770	XM_005254443	ENSG00000067225	PKM	CTHBP|HEL-S-30|OIP3|PK3|PKM2|TCB|THBP1	pyruvate kinase, muscle	protein-coding	0.02193	0.598253
chr5-10	chr5	1174563	1174791	+	21.9	0.823	non-coding (NR_109911, exon 4 of 5)	non-coding (NR_109911, exon 4 of 5)	4043	NR_109911	101928857	Hs.593732	XR_241721	ENSG00000249201	CTD-3080P12.3	-	uncharacterized LOC101928857	ncRNA	0.052632	0.572052
chr5-15	chr5	81267766	81267994	+	21.9	0.786	promoter-TSS (NM_001131028)	promoter-TSS (NM_001131028)	36	NM_001131028	83734	Hs.713698	XM_005248610	ENSG00000152348	ATG10	APG10|APG10L|pp12616	autophagy related 10	protein-coding	0.127193	0.737991
chrY-75	chrY	13651250	13651478	+	21.9	0.947	Intergenic	(GAATG)n|Satellite|Satellite	882025	NR_033667	352887	Hs.546221	NR_033667	ENSG00000206159	GYG2P1	GYG2P	glycogenin 2 pseudogene 1	pseudo	0.04386	0.384279
chr3-19	chr3	48722957	48723185	+	21.9	0.808	exon (NM_184231, exon 1 of 13)	exon (NM_184231, exon 1 of 13)	295	NM_016453	51517	Hs.655006	XM_005265222	ENSG00000213672	NCKIPSD	AF3P21|DIP|DIP1|ORF1|SPIN90|VIP54|WASLBP|WISH	NCK interacting protein with SH3 domain	protein-coding	0.114035	0.755459
chr12-10	chr12	107349491	107349719	+	21.9	0.833	promoter-TSS (NM_152261)	promoter-TSS (NM_152261)	61	NM_152261	90488	Hs.257664	XM_005269216	ENSG00000151135	C12orf23	-	chromosome 12 open reading frame 23	protein-coding	0.135965	0.768559
chr14-4	chr14	53162185	53162413	+	21.9	0.674	5' UTR (NM_014584, exon 1 of 16)	5' UTR (NM_014584, exon 1 of 16)	120	NM_014584	30001	Hs.592304	NM_014584		ERO1L	ERO1-alpha|ERO1A|ERO1LA	ERO1-like (S. cerevisiae)	protein-coding	0.140351	0.786026
chr7-12	chr7	35840446	35840674	+	21.9	0.842	promoter-TSS (NM_001788)	promoter-TSS (NM_001788)	-36	NM_001242956	989	Hs.191346	NM_001011553		2007-09-01	CDC10|CDC3|NBLA02942|SEPT7A	septin 7	protein-coding	0.087719	0.620087
chr8-11	chr8	48920913	48921141	+	21.5	0.859	promoter-TSS (NM_003350)	promoter-TSS (NM_003350)	32	NM_003350	7336	Hs.595400	XM_005251300		UBE2V2	DDVIT1|DDVit-1|EDAF-1|EDPF-1|EDPF1|MMS2|UEV-2|UEV2	ubiquitin-conjugating enzyme E2 variant 2	protein-coding	0.153509	0.733624
chr1-57	chr1	43424524	43424752	+	21.5	0.728	promoter-TSS (NR_033967)	promoter-TSS (NR_033967)	-82	NR_033967	440584	Hs.260928	NR_033967	ENSG00000227533	SLC2A1-AS1	RP5-848E13.3	SLC2A1 antisense RNA 1	ncRNA	0.087719	0.720524
chr19-22	chr19	18668566	18668794	+	21.5	0.836	5' UTR (NM_001171949, exon 1 of 5)	5' UTR (NM_001171949, exon 1 of 5)	108	NM_001171948	79036	Hs.714548	XM_005260072	ENSG00000105700	KXD1	C19orf50|KXDL|MST096|MSTP096	KxDL motif containing 1	protein-coding	0.144737	0.720524
chr10-42	chr10	17028569	17028797	+	21.5	0.812	intron (NM_001081, intron 29 of 66)	intron (NM_001081, intron 29 of 66)	143133	NM_001081	8029	Hs.166206	NM_001081	ENSG00000107611	CUBN	IFCR|MGA1|gp280	cubilin (intrinsic factor-cobalamin receptor)	protein-coding	0.008772	0.510917
chr20-17	chr20	29518676	29518904	+	21.5	0.827	Intergenic	SST1|Satellite|centr	-93089	NR_003579	284802	Hs.653099	NR_003579	ENSG00000149531	FRG1B	C20orf80|bA348I14.2	FSHD region gene 1 family, member B	pseudo	0.114035	0.681223
chr7-14	chr7	108166636	108166864	+	21.5	0.831	promoter-TSS (NM_015723)	promoter-TSS (NM_015723)	12	NM_001256008	50640	Hs.617340	XM_005250395	ENSG00000135241	PNPLA8	IPLA2(GAMMA)|IPLA2-2|IPLA2G|iPLA2gamma	patatin-like phospholipase domain containing 8	protein-coding	0.114035	0.650655
chr22-10	chr22	19419956	19420184	+	21.5	0.809	promoter-TSS (NM_003776)	promoter-TSS (NM_003776)	34	NM_003776	64976	Hs.431307	XM_005261267		MRPL40	MRP-L22|MRPL22|NLVCF|URIM	mitochondrial ribosomal protein L40	protein-coding	0.131579	0.737991
chr6-15	chr6	86353038	86353266	+	21.5	0.555	promoter-TSS (NM_001253771)	promoter-TSS (NM_001253771)	-109	NM_006372	10492	Hs.571177	XM_005248635	ENSG00000135316	SYNCRIP	GRY-RBP|GRYRBP|HNRNPQ|HNRPQ1|NSAP1|PP68|hnRNP-Q	synaptotagmin binding, cytoplasmic RNA interacting protein	protein-coding	0.122807	0.759825
chr11-11	chr11	113746434	113746662	+	21.5	0.933	promoter-TSS (NM_020886)	promoter-TSS (NM_020886)	-292	NM_020886	57646	Hs.503891	XM_005271630	ENSG00000048028	USP28	-	ubiquitin specific peptidase 28	protein-coding	0.096491	0.650655
chr1-65	chr1	109642803	109643031	+	21.5	0.719	non-coding (NR_003023, exon 1 of 1)	non-coding (NR_003023, exon 1 of 1)	102	NR_003023	677766	Hs.550815	NR_003023	ENSG00000270066	SCARNA2	HBII-382|mgU2-25/61	small Cajal body-specific RNA 2	ncRNA	0.100877	0.650655
chr1-47	chr1	11989941	11990169	+	21.1	0.831	Intergenic	Intergenic	-3570	NM_138346	90231	Hs.520094	XM_005263531	ENSG00000116685	KIAA2013	-	KIAA2013	protein-coding	0.02193	0.532751
chr1-72	chr1	100435357	100435585	+	21.1	0.728	promoter-TSS (NM_001271685)	promoter-TSS (NM_001271685)	126	NM_001271684	23443	Hs.534953	XM_005270691	ENSG00000117620	SLC35A3	AMRS	solute carrier family 35 (UDP-N-acetylglucosamine (UDP-GlcNAc) transporter), member A3	protein-coding	0.083333	0.694323
chr7-10	chr7	104653151	104653379	+	21.1	0.756	non-coding (NR_024586, exon 1 of 1)	non-coding (NR_024586, exon 1 of 1)	1323	NR_024586	100216545	Hs.631150	NR_024586		KMT2E-AS1	-	KMT2E antisense RNA 1 (head to head)	ncRNA	0.078947	0.68559
chr5-18	chr5	415609	415837	+	21.1	0.787	intron (NM_001242412, intron 5 of 10)	intron (NM_001242412, intron 5 of 10)	27535	NM_138464	116349	Hs.446702	NM_138464	ENSG00000221990	C5orf55	-	chromosome 5 open reading frame 55	protein-coding	0.061404	0.724891
chr15-6	chr15	23034306	23034534	+	21.1	0.875	promoter-TSS (NM_030922)	promoter-TSS (NM_030922)	7	NM_001008894	81614	Hs.591003	XM_005272546	ENSG00000140157	NIPA2	-	non imprinted in Prader-Willi/Angelman syndrome 2	protein-coding	0.122807	0.69869
chr1-76	chr1	89149716	89149944	+	21.1	0.744	promoter-TSS (NM_006256)	promoter-TSS (NM_006256)	-92	NM_006256	5586	Hs.440833	XM_005271031	ENSG00000065243	PKN2	PAK2|PRK2|PRKCL2|PRO2042|Pak-2	protein kinase N2	protein-coding	0.100877	0.689956
chr3-21	chr3	25831425	25831653	+	21.1	0.892	promoter-TSS (NM_001145294)	promoter-TSS (NM_001145294)	-9	NM_001145294	55768	Hs.368960	XM_005265316	ENSG00000151092	NGLY1	CDG1V|PNG1|PNGase	N-glycanase 1	protein-coding	0.131579	0.641921
chr3-14	chr3	196065252	196065480	+	21.1	0.688	promoter-TSS (NM_001204898)	promoter-TSS (NM_001204898)	-75	NM_001204898	116211	Hs.733264	NM_001204897	ENSG00000145107	TM4SF19	-	transmembrane 4 L six family member 19	protein-coding	0.04386	0.60262
chr7-19	chr7	157944036	157944264	+	21.1	0.9	intron (NM_002847, intron 6 of 22)	intron (NM_002847, intron 6 of 22)	296873	NR_038966	100506585	Hs.661265	NR_038966	ENSG00000233038	AC011899.9	-	uncharacterized LOC100506585	ncRNA	0.052632	0.650655
chr22-11	chr22	24407541	24407769	+	21.1	0.807	promoter-TSS (NM_001199281)	promoter-TSS (NM_001199281)	-110	NM_012295	23523	Hs.517478	XM_005261415	ENSG00000099991	CABIN1	CAIN|PPP3IN	calcineurin binding protein 1	protein-coding	0.153509	0.716157
chr16-36	chr16	11836665	11836893	+	21.1	0.688	promoter-TSS (NM_015914)	promoter-TSS (NM_015914)	-131	NM_015914	51061	Hs.313847	XM_005255344	ENSG00000153066	TXNDC11	EFP1	thioredoxin domain containing 11	protein-coding	0.131579	0.746725
chr12-9	chr12	26277861	26278089	+	21.1	0.843	promoter-TSS (NM_030762)	promoter-TSS (NM_030762)	28	NM_030762	79365	Hs.177841	XM_005253481	ENSG00000123095	BHLHE41	BHLHB3|DEC2|SHARP1|hDEC2	basic helix-loop-helix family, member e41	protein-coding	0.114035	0.729258
chr2-35	chr2	128144853	128145081	+	21.1	0.778	Intergenic	(CA)n|Simple_repeat|Simple_repeat	-31029	NM_000312	5624	Hs.224698	XM_005263715	ENSG00000115718	PROC	APC|PC|PROC1|THPH3|THPH4	protein C (inactivator of coagulation factors Va and VIIIa)	protein-coding	0.127193	0.733624
chr2-37	chr2	70369860	70370088	+	21.1	0.732	Intergenic	CpG	-17526	NR_024444	100133985	Hs.135528	NR_024444	ENSG00000231327	LOC100133985	-	uncharacterized LOC100133985	ncRNA	0.127193	0.707424
chr1-59	chr1	155057619	155057847	+	20.7	0.705	exon (NM_004952, exon 2 of 5)	exon (NM_004952, exon 2 of 5)	6385	NM_004952	1944	Hs.516656	XM_005244941	ENSG00000143590	EFNA3	EFL2|EPLG3|Ehk1-L|LERK3	ephrin-A3	protein-coding	0.092105	0.676856
chr18-17	chr18	658023	658251	+	20.7	0.857	exon (NM_001012716, exon 1 of 2)	exon (NM_001012716, exon 1 of 2)	203	NM_001012716	494514	Hs.274959	NM_001012716	ENSG00000176912	C18orf56	-	chromosome 18 open reading frame 56	protein-coding	0.127193	0.69869
chr1-84	chr1	231557767	231557995	+	20.7	0.753	5' UTR (NM_022051, exon 1 of 5)	5' UTR (NM_022051, exon 1 of 5)	2909	NM_022051	54583	Hs.444450	XM_005273166	ENSG00000135766	EGLN1	C1orf12|ECYT3|HIF-PH2|HIFPH2|HPH-2|HPH2|PHD2|SM20|ZMYND6	egl-9 family hypoxia-inducible factor 1	protein-coding	0.135965	0.781659
chr7-9	chr7	47580058	47580286	+	20.7	0.818	intron (NM_022748, intron 1 of 30)	intron (NM_022748, intron 1 of 30)	41570	NM_022748	64759	Hs.520814	XM_005249823	ENSG00000136205	TNS3	TEM6|TENS1	tensin 3	protein-coding	0.048246	0.572052
chr7-24	chr7	44835960	44836188	+	20.7	0.797	promoter-TSS (NM_021130)	promoter-TSS (NM_021130)	-167	NM_021130	5478	Hs.356331	XM_005249791	ENSG00000196262	PPIA	CYPA|CYPH|HEL-S-69p	peptidylprolyl isomerase A (cyclophilin A)	protein-coding	0.144737	0.729258
chr8-28	chr8	43838589	43838817	+	20.7	0.98	Intergenic	ALR/Alpha|Satellite|centr	691118	NM_001005365	340441	Hs.531579	NM_001002920		POTEA	A26A1|CT104.3|POTE-8|POTE8	POTE ankyrin domain family, member A	protein-coding	0.013158	0.388646
chr1-70	chr1	85742141	85742369	+	20.7	0.652	non-coding (NR_045484, exon 1 of 2)	non-coding (NR_045484, exon 1 of 2)	214	NR_045484	646626	Hs.653214	NR_045484		LOC646626	-	uncharacterized LOC646626	ncRNA	0.149123	0.707424
chr19-23	chr19	13164770	13164998	+	20.7	0.844	intron (NM_001271043, intron 2 of 10)	intron (NM_001271043, intron 2 of 10)	29489	NM_001271043	4784	Hs.257970	XM_005259917	ENSG00000008441	NFIX	MRSHSS|NF1A|SOTOS2	nuclear factor I/X (CCAAT-binding transcription factor)	protein-coding	0.035088	0.624454
chr12-11	chr12	2921886	2922114	+	20.7	0.829	exon (NM_018463, exon 1 of 12)	exon (NM_018463, exon 1 of 12)	213	NM_018463	55846	Hs.448720	XM_005253707	ENSG00000111203	ITFG2	MDS028	integrin alpha FG-GAP repeat containing 2	protein-coding	0.083333	0.624454
chr5-13	chr5	133340581	133340809	+	20.7	0.806	promoter-TSS (NR_036625)	promoter-TSS (NR_036625)	-38	NR_036625	7416	Hs.519320	XM_005272073	ENSG00000213585	VDAC1	PORIN|VDAC-1	voltage-dependent anion channel 1	protein-coding	0.109649	0.716157
chr2-36	chr2	28974438	28974666	+	20.7	0.758	promoter-TSS (NM_002709)	promoter-TSS (NM_002709)	-62	NM_206876	5500	Hs.702907	NM_002709	ENSG00000213639	PPP1CB	HEL-S-80p|PP-1B|PP1B|PP1beta|PPP1CD	protein phosphatase 1, catalytic subunit, beta isozyme	protein-coding	0.171053	0.768559
chr12-21	chr12	34372530	34372758	+	20.7	0.889	Intergenic	LSU-rRNA_Hsa|rRNA|rRNA	197428	NM_032834	84920	Hs.102971	NM_032834		ALG10	ALG10A|DIE2|KCR1	ALG10, alpha-1,2-glucosyltransferase	protein-coding	0.039474	0.537118
chr21-19	chr21	14365210	14365438	+	20.7	0.968	Intergenic	ALR/Alpha|Satellite|centr	-45163	NR_026916	149992	Hs.579474	NR_026916		ANKRD30BP2	C21orf99|CT85|CTSP-1|CTSP1	ankyrin repeat domain 30B pseudogene 2	pseudo	0.008772	0.366812
chr1-60	chr1	93544574	93544802	+	20.7	0.734	promoter-TSS (NM_007358)	promoter-TSS (NM_007358)	-104	NM_001164391	22823	Hs.31016	XM_005270627	ENSG00000143033	MTF2	M96|PCL2|RP5-976O13.1|TDRD19A|dJ976O13.2	metal response element binding transcription factor 2	protein-coding	0.096491	0.628821
chr16-41	chr16	25268903	25269131	+	20.7	0.731	promoter-TSS (NM_001012981)	promoter-TSS (NM_001012981)	-162	NM_001012981	342357	Hs.513451	XM_005255302	ENSG00000155592	ZKSCAN2	ZNF694|ZSCAN31|ZSCAN34	zinc finger with KRAB and SCAN domains 2	protein-coding	0.140351	0.742358
chr17-21	chr17	27230035	27230263	+	20.2	0.712	promoter-TSS (NM_144683)	promoter-TSS (NM_144683)	-60	NM_144683	147015	Hs.631760	XM_005257933	ENSG00000167536	DHRS13	SDR7C5	dehydrogenase/reductase (SDR family) member 13	protein-coding	0.105263	0.737991
chr10-44	chr10	71078222	71078450	+	20.2	0.779	promoter-TSS (NM_000188)	promoter-TSS (NM_000188)	-267	NM_000188	3098	Hs.370365	XM_005269735	ENSG00000156515	HK1	HK1-ta|HK1-tb|HK1-tc|HKD|HKI|HMSNR|HXK1	hexokinase 1	protein-coding	0.153509	0.79476
chr19-21	chr19	17197040	17197268	+	20.2	0.847	intron (NM_004145, intron 1 of 39)	intron (NM_004145, intron 1 of 39)	10563	NM_004145	4650	Hs.123198	XM_005259915	ENSG00000099331	MYO9B	CELIAC4|MYR5	myosin IXB	protein-coding	0.039474	0.655022
chr14-5	chr14	65453638	65453866	+	20.2	0.747	exon (NM_002028, exon 1 of 12)	exon (NM_002028, exon 1 of 12)	245	NM_002028	2342	Hs.325531	NM_002028	ENSG00000125954	FNTB	FPTB	farnesyltransferase, CAAX box, beta	protein-coding	0.074561	0.606987
chr17-18	chr17	19881136	19881364	+	20.2	0.785	promoter-TSS (NM_007202)	promoter-TSS (NM_007202)	-81	NM_007202	11216	Hs.642676	XR_243536	ENSG00000108599	AKAP10	AKAP-10|D-AKAP-2|D-AKAP2|PRKA10	A kinase (PRKA) anchor protein 10	protein-coding	0.118421	0.733624
chr9-14	chr9	126692497	126692725	+	20.2	0.889	promoter-TSS (NM_020946)	promoter-TSS (NM_020946)	-194	NM_024820	57706	Hs.744995	XM_005252109	ENSG00000119522	DENND1A	FAM31A|KIAA1608|RP11-230L22.3	DENN/MADD domain containing 1A	protein-coding	0.096491	0.707424
chr15-10	chr15	81294907	81295135	+	20.2	0.688	exon (NM_022566, exon 1 of 1)	exon (NM_022566, exon 1 of 1)	1726	NM_022566	59274	Hs.513071	NM_022566	ENSG00000140406	MESDC1	-	mesoderm development candidate 1	protein-coding	0.131579	0.751092
chr1-80	chr1	45240964	45241192	+	20.2	0.818	promoter-TSS (NM_001012)	promoter-TSS (NM_001012)	-168	NM_001012	6202	Hs.512675	XM_005271099	ENSG00000142937	RPS8	S8	ribosomal protein S8	protein-coding	0.100877	0.637555
chr22-13	chr22	21355961	21356189	+	20.2	0.659	promoter-TSS (NR_027052)	promoter-TSS (NR_027052)	-136	NR_027051	439931	Hs.517430	NR_027051	ENSG00000230513	THAP7-AS1	-	THAP7 antisense RNA 1	ncRNA	0.131579	0.672489
chr7-51	chr7	56441128	56441356	+	20.2	0.979	Intergenic	Intergenic	74826	NR_029420	650226	Hs.448401	NR_029420		LOC650226	-	ankyrin repeat domain 26 pseudogene	pseudo	0.070175	0.655022
chr12-13	chr12	6977173	6977401	+	19.8	0.76	promoter-TSS (NM_001258026)	promoter-TSS (NM_001258026)	9	NM_001258026	7167	Hs.524219	XM_005253762	ENSG00000111669	TPI1	HEL-S-49|TIM|TPI|TPID	triosephosphate isomerase 1	protein-coding	0.122807	0.742358
chr1-74	chr1	42800909	42801137	+	19.8	0.72	promoter-TSS (NM_014947)	promoter-TSS (NM_014947)	-120	NM_014947	22887	Hs.26023	XM_005270631	ENSG00000198815	FOXJ3	-	forkhead box J3	protein-coding	0.144737	0.729258
chr2-48	chr2	28615534	28615762	+	19.8	0.723	promoter-TSS (NM_005253)	promoter-TSS (NM_005253)	-131	NM_005253	2355	Hs.596972	XM_005264231		FOSL2	FRA2	FOS-like antigen 2	protein-coding	0.070175	0.659389
chr22-18	chr22	50683457	50683685	+	19.8	0.667	promoter-TSS (NM_020461)	promoter-TSS (NM_020461)	-171	NM_020461	85378	Hs.336431	XM_005261954	ENSG00000128159	TUBGCP6	GCP-6|GCP6|MCCRP|MCPHCR	tubulin, gamma complex associated protein 6	protein-coding	0.135965	0.681223
chr17-29	chr17	7210675	7210903	+	19.8	0.833	promoter-TSS (NM_001143762)	promoter-TSS (NM_001143762)	-67	NM_001970	1984	Hs.534314	XM_005256505	ENSG00000132507	EIF5A	EIF-5A|EIF5A1|eIF5AI	eukaryotic translation initiation factor 5A	protein-coding	0.087719	0.60262
chr13-2	chr13	50510236	50510464	+	19.8	0.805	exon (NM_020456, exon 1 of 5)	exon (NM_020456, exon 1 of 5)	275	NR_023351	57213	Hs.44235	NM_001127482	ENSG00000123178	SPRYD7	C13orf1|CLLD6	SPRY domain containing 7	protein-coding	0.087719	0.707424
chr22-17	chr22	19842364	19842592	+	19.4	0.712	promoter-TSS (NM_053004)	promoter-TSS (NM_053004)	-16	NM_053004	54584	Hs.105642	XM_005261250	ENSG00000185838	GNB1L	DGCRK3|GY2|WDR14|WDVCF	guanine nucleotide binding protein (G protein), beta polypeptide 1-like	protein-coding	0.149123	0.742358
chr3-23	chr3	98312485	98312713	+	19.4	0.87	promoter-TSS (NM_000097)	promoter-TSS (NM_000097)	-144	NM_000097	1371	Hs.476982	XM_005247125	ENSG00000080819	CPOX	CPO|CPX|HCP	coproporphyrinogen oxidase	protein-coding	0.100877	0.659389
chr19-24	chr19	48825100	48825328	+	19.4	0.814	Intergenic	CpG	-1882	NM_144577	93233	Hs.112645	XM_005259413	ENSG00000105479	CCDC114	CILD20	coiled-coil domain containing 114	protein-coding	0.109649	0.676856
chr2-68	chr2	9696009	9696237	+	19.4	0.797	promoter-TSS (NM_003183)	promoter-TSS (NM_003183)	-206	NM_003183	6868	Hs.404914	NM_003183	ENSG00000151694	ADAM17	ADAM18|CD156B|CSVP|NISBD|TACE	ADAM metallopeptidase domain 17	protein-coding	0.118421	0.742358
chr9-11	chr9	6757517	6757745	+	19.4	0.701	promoter-TSS (NM_001146694)	promoter-TSS (NM_001146694)	-10	NM_001146695	23081	Hs.709425	XM_005251407	ENSG00000107077	KDM4C	GASC1|JHDM3C|JMJD2C|TDRD14C|bA146B14.1	lysine (K)-specific demethylase 4C	protein-coding	0.118421	0.681223
chr1-91	chr1	28157147	28157375	+	19.4	0.857	promoter-TSS (NM_138558)	promoter-TSS (NM_138558)	9	NM_014110	5511	Hs.533474	NM_002713	ENSG00000117751	PPP1R8	ARD-1|ARD1|NIPP-1|NIPP1|PRO2047	protein phosphatase 1, regulatory subunit 8	protein-coding	0.096491	0.611354
chr3-22	chr3	190284277	190284505	+	19.4	0.844	intron (NM_134470, intron 3 of 8)	intron (NM_134470, intron 3 of 8)	52551	NM_001167931	3556	Hs.478673	XM_005247433	ENSG00000196083	IL1RAP	C3orf13|IL-1RAcP|IL1R3	interleukin 1 receptor accessory protein	protein-coding	0.013158	0.489083
chr10-54	chr10	76585439	76585667	+	19.4	0.845	promoter-TSS (NM_012330)	promoter-TSS (NM_012330)	-618	NM_001256469	23522	Hs.740873	XM_005269664	ENSG00000156650	KAT6B	GTPTS|MORF|MOZ2|MYST4|ZC2HC6B|qkf|querkopf	K(lysine) acetyltransferase 6B	protein-coding	0.092105	0.733624
chr16-38	chr16	2802552	2802780	+	19.4	0.658	promoter-TSS (NR_027275)	promoter-TSS (NR_027275)	-65	NR_027275	100128788	Hs.311208	XR_243250	ENSG00000205913	SRRM2-AS1	-	SRRM2 antisense RNA 1	ncRNA	0.157895	0.759825
chr1-69	chr1	112162373	112162601	+	19.4	0.719	promoter-TSS (NM_002884)	promoter-TSS (NM_002884)	82	NM_002884	5906	Hs.190334	XM_005271092	ENSG00000116473	RAP1A	KREV-1|KREV1|RAP1|SMGP21	RAP1A, member of RAS oncogene family	protein-coding	0.114035	0.764192
chr1-102	chr1	109419565	109419793	+	19.4	0.784	promoter-TSS (NM_013296)	promoter-TSS (NM_013296)	76	NM_013296	29899	Hs.658489	XM_005270786	ENSG00000121957	GPSM2	CMCS|DFNB82|LGN|PINS	G-protein signaling modulator 2	protein-coding	0.114035	0.746725
chr11-9	chr11	18034446	18034674	+	18.9	0.786	non-coding (NR_104040, exon 1 of 12)	non-coding (NR_104040, exon 1 of 12)	149	NM_012139	26297	Hs.32470	XM_005252852	ENSG00000129158	SERGEF	DELGEF|Gnefr	secretion regulating guanine nucleotide exchange factor	protein-coding	0.162281	0.799127
chr1-67	chr1	22778250	22778478	+	18.9	0.779	promoter-TSS (NM_001083621)	promoter-TSS (NM_001083621)	20	NM_001083621	9923	Hs.418966	NM_001083621	ENSG00000184677	ZBTB40	ZNF923	zinc finger and BTB domain containing 40	protein-coding	0.105263	0.650655
chr9-13	chr9	44879408	44879636	+	18.9	0.712	Intergenic	SST1|Satellite|centr	-110714	NR_027421	100132948	Hs.645763	NR_027421	ENSG00000154537	FAM27C	FAM27A3|bA374M1.5	family with sequence similarity 27, member C	ncRNA	0.087719	0.668122
chr12-15	chr12	122018318	122018546	+	18.9	0.787	promoter-TSS (NM_001005366)	promoter-TSS (NM_001005366)	-68	NM_001005366	84678	Hs.524800	XM_005253954	ENSG00000089094	KDM2B	CXXC2|FBXL10|Fbl10|JHDM1B|PCCX2	lysine (K)-specific demethylase 2B	protein-coding	0.100877	0.703057
chr3-24	chr3	192958739	192958967	+	18.9	0.782	promoter-TSS (NR_026877)	promoter-TSS (NR_026877)	-64	NM_020386	57110	Hs.36761	XM_005247657	ENSG00000127252	HRASLS	A-C1|H-REV107|HRASLS1|HRSL1|HSD28	HRAS-like suppressor	protein-coding	0.166667	0.742358
chr8-12	chr8	22455581	22455809	+	18.9	0.769	TTS (NM_176871)	TTS (NM_176871)	-1419	NM_173686	541565	Hs.743508	NM_001013842	ENSG00000241852	C8orf58	-	chromosome 8 open reading frame 58	protein-coding	0.013158	0.606987
chr1-89	chr1	90460419	90460647	+	18.9	0.714	promoter-TSS (NR_002830)	promoter-TSS (NR_002830)	-8	NR_002830	492303	Hs.550796	NR_002830		GEMIN8P4	-	gem (nuclear organelle) associated protein 8 pseudogene 4	pseudo	0.092105	0.672489
chr5-19	chr5	5422276	5422504	+	18.9	0.697	promoter-TSS (NM_015325)	promoter-TSS (NM_015325)	-396	NM_015325	23379	Hs.449296	NM_015325	ENSG00000164151	KIAA0947	-	KIAA0947	protein-coding	0.087719	0.659389
chr1-87	chr1	87380219	87380447	+	18.9	0.703	promoter-TSS (NM_203341)	promoter-TSS (NM_203341)	-2	NM_001134492	9653	Hs.743280	XM_005271353	ENSG00000153936	HS2ST1	dJ604K5.2	heparan sulfate 2-O-sulfotransferase 1	protein-coding	0.122807	0.755459
chr1-125	chr1	94702964	94703192	+	18.9	0.694	5' UTR (NM_004815, exon 1 of 23)	5' UTR (NM_004815, exon 1 of 23)	229	NM_004815	9411	Hs.483238	XM_005271349		ARHGAP29	PARG1|RP11-255E17.1	Rho GTPase activating protein 29	protein-coding	0.131579	0.772926
chr1-116	chr1	109584545	109584773	+	18.9	0.679	5' UTR (NM_014969, exon 1 of 15)	5' UTR (NM_014969, exon 1 of 15)	191	NM_014969	22911	Hs.570055	XM_005270634	ENSG00000085433	WDR47	-	WD repeat domain 47	protein-coding	0.118421	0.69869
chr19-26	chr19	5790784	5791012	+	18.9	0.783	intron (NM_001161619, intron 1 of 11)	CpG	351	NM_020175	56931	Hs.284297	XR_244033	ENSG00000141994	DUS3L	DUS3	dihydrouridine synthase 3-like (S. cerevisiae)	protein-coding	0.078947	0.641921
chr7-22	chr7	61821755	61821983	+	18.9	0.684	Intergenic	CpG	942565	NR_003952	643955	Hs.583308	NR_003952	ENSG00000185037	ZNF733P	ZNF733	zinc finger protein 733, pseudogene	pseudo	0.061404	0.681223
chr1-131	chr1	110693178	110693406	+	18.9	0.639	5' UTR (NM_001010898, exon 1 of 12)	5' UTR (NM_001010898, exon 1 of 12)	160	NM_001010898	388662	Hs.128382	NM_001010898	ENSG00000197106	SLC6A17	NTT4	solute carrier family 6 (neutral amino acid transporter), member 17	protein-coding	0.135965	0.786026
chr6-17	chr6	26172134	26172362	+	18.9	0.859	TTS (NM_138720)	TTS (NM_138720)	-11776	NM_003523	8344	Hs.534369	NM_003523	ENSG00000197697	HIST1H2BE	H2B.h|H2B/h|H2BFH|dJ221C16.8	histone cluster 1, H2be	protein-coding	0.140351	0.69869
chr19-27	chr19	18061221	18061449	+	18.5	0.641	promoter-TSS (NM_002248)	promoter-TSS (NM_002248)	-776	NM_002248	3780	Hs.158173	XM_005259905		KCNN1	KCa2.1|SK1|SKCA1|hSK1	potassium intermediate/small conductance calcium-activated channel, subfamily N, member 1	protein-coding	0.057018	0.646288
chr1-90	chr1	173837303	173837531	+	18.5	0.646	promoter-TSS (NM_001122770)	promoter-TSS (NM_001122770)	-76	NM_001122770	84614	Hs.668497	XM_005245546	ENSG00000185278	ZBTB37	D430004I08Rik|ZNF908	zinc finger and BTB domain containing 37	protein-coding	0.074561	0.659389
chr2-75	chr2	241846046	241846274	+	18.5	0.873	Intergenic	Intergenic	-10587	NM_001085437	79919	Hs.193745	XM_005247044	ENSG00000172478	C2orf54	-	chromosome 2 open reading frame 54	protein-coding	0.039474	0.633188
chr5-16	chr5	43120957	43121185	+	18.5	0.691	promoter-TSS (NM_003432)	promoter-TSS (NM_003432)	-571	NM_003432	7690	Hs.535804	XM_005248359	ENSG00000172262	ZNF131	ZBTB35|pHZ-10	zinc finger protein 131	protein-coding	0.122807	0.707424
chr1-178	chr1	108742555	108742783	+	18.5	0.75	exon (NM_013386, exon 1 of 10)	exon (NM_013386, exon 1 of 10)	311	NM_013386	29957	Hs.656870	NM_013386	ENSG00000085491	SLC25A24	APC1|SCAMC-1	solute carrier family 25 (mitochondrial carrier; phosphate carrier), member 24	protein-coding	0.105263	0.724891
chr7-23	chr7	66385947	66386175	+	18.5	0.864	promoter-TSS (NM_017994)	promoter-TSS (NM_017994)	-142	NM_017994	55069	Hs.488478	XM_005250482	ENSG00000106609	TMEM248	C7orf42	transmembrane protein 248	protein-coding	0.122807	0.646288
chr1-77	chr1	43423875	43424103	+	18.5	0.55	promoter-TSS (NR_033967)	promoter-TSS (NR_033967)	-731	NR_033967	440584	Hs.260928	NR_033967	ENSG00000227533	SLC2A1-AS1	RP5-848E13.3	SLC2A1 antisense RNA 1	ncRNA	0.135965	0.790393
chr11-10	chr11	65819635	65819863	+	18.5	0.818	promoter-TSS (NM_006842)	promoter-TSS (NM_006842)	-67	NM_006842	10992	Hs.406423	XM_005273726	ENSG00000087365	SF3B2	Cus1|SAP145|SF3B145|SF3b1|SF3b150	splicing factor 3b, subunit 2, 145kDa	protein-coding	0.114035	0.694323
chr2-56	chr2	55844780	55845008	+	18.5	0.831	promoter-TSS (NM_020463)	promoter-TSS (NM_020463)	-34	NM_020463	57223	Hs.654969	XM_005264442	ENSG00000138041	SMEK2	FLFL2|PP4R3B|PSY2|smk1	SMEK homolog 2, suppressor of mek1 (Dictyostelium)	protein-coding	0.114035	0.676856
chr17-23	chr17	29876787	29877015	+	18.5	0.747	Intergenic	CpG	-10114	NR_029710	406968		NR_029710	ENSG00000207614	MIR193A	MIRN193|MIRN193A	microRNA 193a	ncRNA	0.135965	0.777293
chr7-20	chr7	25896547	25896775	+	18.5	0.819	Intergenic	(CA)n|Simple_repeat|Simple_repeat	-16031	NR_046486	100873753		NR_046486		RNU6-16P	RNU6-16	RNA, U6 small nuclear 16, pseudogene	snRNA	0.083333	0.624454
chr1-152	chr1	110527376	110527604	+	18.5	0.817	5' UTR (NM_006621, exon 1 of 17)	5' UTR (NM_006621, exon 1 of 17)	103	NM_001242673	10768	Hs.743973	XM_005270388	ENSG00000168710	AHCYL1	DCAL|IRBIT|PRO0233|XPVKONA	adenosylhomocysteinase-like 1	protein-coding	0.127193	0.707424
chr2-59	chr2	74374904	74375132	+	18.5	0.946	promoter-TSS (NM_212552)	promoter-TSS (NM_212552)	21	NM_212552	388962	Hs.61472	NM_001035505	ENSG00000163170	BOLA3	MMDS2	bolA family member 3	protein-coding	0.140351	0.790393
chr1-201	chr1	6761630	6761858	+	18.5	0.847	intron (NM_018198, intron 1 of 15)	CpG	222	NM_018198	55735	Hs.462640	XM_005263483	ENSG00000007923	DNAJC11	dJ126A5.1	DnaJ (Hsp40) homolog, subfamily C, member 11	protein-coding	0.122807	0.733624
chr2-58	chr2	100106654	100106882	+	18.5	0.758	promoter-TSS (NM_016316)	promoter-TSS (NM_016316)	-288	NM_001037872	51455	Hs.443077	XM_005263967	ENSG00000135945	REV1	REV1L	REV1, polymerase (DNA directed)	protein-coding	0.140351	0.755459
chr15-9	chr15	75182316	75182544	+	18.5	0.809	promoter-TSS (NM_001289155)	promoter-TSS (NM_001289155)	78	NM_001289157	4351	Hs.75694	XM_005254386	ENSG00000178802	MPI	CDG1B|PMI|PMI1	mannose phosphate isomerase	protein-coding	0.096491	0.655022
chr12-12	chr12	133706972	133707200	+	18.5	0.735	promoter-TSS (NM_015394)	promoter-TSS (NM_015394)	-27	NM_001277291	101060200	Hs.614816	XM_005266150		ZNF891	-	zinc finger protein 891	protein-coding	0.162281	0.764192
chr5-20	chr5	7869074	7869302	+	18.5	0.732	promoter-TSS (NM_024010)	promoter-TSS (NM_024010)	-29	NM_002454	4552	Hs.481551	XM_005248304	ENSG00000124275	MTRR	MSR|cblE	5-methyltetrahydrofolate-homocysteine methyltransferase reductase	protein-coding	0.118421	0.676856
chr19-31	chr19	45908287	45908515	+	18.1	0.724	promoter-TSS (NM_006663)	promoter-TSS (NM_006663)	-89	NM_006663	10848	Hs.466937	XM_005258424	ENSG00000104881	PPP1R13L	IASPP|NKIP1|RAI|RAI4	protein phosphatase 1, regulatory subunit 13 like	protein-coding	0.065789	0.646288
chrY-64	chrY	10029551	10029779	+	18.1	0.683	Intergenic	Intergenic	281258	NR_003593	100101121	Hs.744834	XR_244578		TTTY23B	TTTY23	testis-specific transcript, Y-linked 23B (non-protein coding)	ncRNA	0.013158	0.432314
chr9-8	chr9	132629239	132629467	+	18.1	0.761	intron (NM_001008563, intron 10 of 25)	intron (NM_001008563, intron 10 of 25)	-2531	NR_106914	102466750		NR_106914		MIR6855	hsa-mir-6855	microRNA mir-6855	ncRNA	0.02193	0.624454
chr9-12	chr9	15422610	15422838	+	18.1	0.833	promoter-TSS (NM_001039697)	promoter-TSS (NM_001039697)	-58	NM_001039697	6619	Hs.546299	XM_005251559	ENSG00000164975	SNAPC3	PTFbeta|SNAP50	small nuclear RNA activating complex, polypeptide 3, 50kDa	protein-coding	0.122807	0.71179
chr1-71	chr1	94884010	94884238	+	18.1	0.574	exon (NM_001122674, exon 1 of 9)	exon (NM_001122674, exon 1 of 9)	191	NM_001122674	5825	Hs.700576	XM_005271087	ENSG00000117528	ABCD3	ABC43|PMP70|PXMP1|ZWS2	ATP-binding cassette, sub-family D (ALD), member 3	protein-coding	0.114035	0.707424
chr10-52	chr10	99447194	99447422	+	18.1	0.794	promoter-TSS (NM_021732)	promoter-TSS (NM_021732)	-293	NM_021732	60370	Hs.23918	NM_021732	ENSG00000119986	AVPI1	PP5395|RP11-548K23.7|VIP32|VIT32	arginine vasopressin-induced 1	protein-coding	0.109649	0.729258
chr7-40	chr7	50517954	50518182	+	18.1	0.791	promoter-TSS (NM_001287492)	promoter-TSS (NM_001287492)	20	NM_001287496	63979	Hs.137516	XM_005271778	ENSG00000132436	FIGNL1	-	fidgetin-like 1	protein-coding	0.153509	0.755459
chr1-98	chr1	32479205	32479433	+	18.1	0.851	promoter-TSS (NM_001271878)	promoter-TSS (NM_001271878)	24	NR_073498	10657	Hs.445893	NM_001271878	ENSG00000121774	KHDRBS1	Sam68|p62|p68	KH domain containing, RNA binding, signal transduction associated 1	protein-coding	0.122807	0.676856
chr17-36	chr17	17109575	17109803	+	18.1	0.72	promoter-TSS (NM_178836)	promoter-TSS (NM_178836)	-43	NM_178836	201164	Hs.729079	NM_178836	ENSG00000179598	PLD6	ZUC	phospholipase D family, member 6	protein-coding	0.114035	0.742358
chr1-107	chr1	26758507	26758735	+	18.1	0.719	promoter-TSS (NM_001243565)	promoter-TSS (NM_001243565)	-152	NM_001243565	79947	Hs.369385	XM_005246003	ENSG00000117682	DHDDS	CIT|CPT|DS|HDS|RP59	dehydrodolichyl diphosphate synthase	protein-coding	0.092105	0.703057
chr13-1	chr13	48877660	48877888	+	18.1	0.764	promoter-TSS (NM_000321)	promoter-TSS (NM_000321)	23	NR_046414	100862704	Hs.374221	NR_046414	ENSG00000231473	LINC00441	RP11-305D15.2	long intergenic non-protein coding RNA 441	ncRNA	0.127193	0.69869
chr16-39	chr16	1593436	1593664	+	18.1	0.792	intron (NM_024600, intron 2 of 2)	MIRc|SINE|MIR	9892	NM_024600	79652	Hs.459652	NM_001256541	ENSG00000131634	TMEM204	C16orf30|CLP24	transmembrane protein 204	protein-coding	0.039474	0.585153
chr13-3	chr13	31191731	31191959	+	18.1	0.781	promoter-TSS (NM_005800)	promoter-TSS (NM_005800)	15	NM_005800	10208	Hs.533831	XM_005266213	ENSG00000132952	USPL1	C13orf22|D13S106E|RP11-121O19.1|bA121O19.1	ubiquitin specific peptidase like 1	protein-coding	0.105263	0.694323
chr22-23	chr22	50714628	50714856	+	18.1	0.71	intron (NM_012401, intron 35 of 36)	intron (NM_012401, intron 35 of 36)	-5963	NM_002751	5600	Hs.57732	NM_002751	ENSG00000185386	MAPK11	P38B|P38BETA2|PRKM11|SAPK2|SAPK2B|p38-2|p38Beta	mitogen-activated protein kinase 11	protein-coding	0.083333	0.772926
chr16-43	chr16	28833860	28834088	+	18.1	0.794	promoter-TSS (NM_145714)	promoter-TSS (NM_145714)	-395	NM_148416	11273	Hs.460499	XM_005255061	ENSG00000168488	ATXN2L	A2D|A2LG|A2LP|A2RP	ataxin 2-like	protein-coding	0.118421	0.689956
chr7-25	chr7	25164956	25165184	+	18.1	0.732	promoter-TSS (NM_018947)	promoter-TSS (NM_018947)	-90	NM_018947	54205	Hs.617193	NM_018947		CYCS	CYC|HCS|THC4	cytochrome c, somatic	protein-coding	0.122807	0.650655
chr12-30	chr12	34842025	34842253	+	18.1	0.902	Intergenic	ALR/Alpha|Satellite|centr	666923	NM_032834	84920	Hs.102971	NM_032834		ALG10	ALG10A|DIE2|KCR1	ALG10, alpha-1,2-glucosyltransferase	protein-coding	0.008772	0.358079
chr5-34	chr5	1358895	1359123	+	17.6	0.667	Intergenic	Intergenic	-14007	NM_030782	81037	Hs.444673	XM_005248379	ENSG00000049656	CLPTM1L	CRR9	CLPTM1-like	protein-coding	0.039474	0.681223
chr19-63	chr19	24183996	24184224	+	17.6	0.842	Intergenic	LSU-rRNA_Hsa|rRNA|rRNA	-32097	NM_001278661	9534	Hs.729302	XM_005260166	ENSG00000213096	ZNF254	BMZF-5|HD-ZNF1|ZNF539|ZNF91L	zinc finger protein 254	protein-coding	0.017544	0.528384
chr7-17	chr7	22893891	22894119	+	17.6	0.862	Intergenic	CpG	-2227	NR_003075	692210		NR_003075	ENSG00000221740	SNORD93	HBII-336	small nucleolar RNA, C/D box 93	snoRNA	0.122807	0.729258
chr17-27	chr17	62971696	62971924	+	17.6	0.713	promoter-TSS (NR_026903)	promoter-TSS (NR_026903)	-107	NR_026903	201283	Hs.396447	NM_153032	ENSG00000214174	AMZ2P1	-	archaelysin family metallopeptidase 2 pseudogene 1	pseudo	0.157895	0.746725
chr11-12	chr11	85956032	85956260	+	17.6	0.809	5' UTR (NM_003797, exon 1 of 12)	5' UTR (NM_003797, exon 1 of 12)	340	NM_003797	8726	Hs.503510	XM_005274372	ENSG00000074266	EED	HEED|WAIT1	embryonic ectoderm development	protein-coding	0.135965	0.751092
chr22-14	chr22	36925055	36925283	+	17.6	0.771	5' UTR (NM_003753, exon 1 of 15)	5' UTR (NM_003753, exon 1 of 15)	108	NM_003753	8664	Hs.55682	XM_005261802	ENSG00000100353	EIF3D	EIF3S7|eIF3-p66|eIF3-zeta	eukaryotic translation initiation factor 3, subunit D	protein-coding	0.114035	0.650655
chr10-50	chr10	134145422	134145650	+	17.6	0.851	promoter-TSS (NM_001143759)	promoter-TSS (NM_001143759)	-78	NM_001143759	80313	Hs.119897	NM_001143757	ENSG00000148814	LRRC27	-	leucine rich repeat containing 27	protein-coding	0.118421	0.768559
chr16-51	chr16	24550750	24550978	+	17.6	0.776	promoter-TSS (NM_018703)	promoter-TSS (NM_018703)	-44	NM_006910	5930	Hs.188553	XM_005255461	ENSG00000122257	RBBP6	MY038|P2P-R|PACT|RBQ-1|SNAMA	retinoblastoma binding protein 6	protein-coding	0.149123	0.733624
chr5-24	chr5	43018069	43018297	+	17.6	0.699	non-coding (NR_034085, exon 1 of 1)	non-coding (NR_034085, exon 1 of 1)	730	NR_034086	648987	Hs.649468	NR_034085	ENSG00000177738	LOC648987	-	uncharacterized LOC648987	ncRNA	0.100877	0.620087
chrX-9	chrX	148622306	148622534	+	17.6	0.724	promoter-TSS (NM_178124)	promoter-TSS (NM_178124)	-99	NM_178124	91966	Hs.737793	XM_005262347	ENSG00000197620	CXorf40A	CXorf40|EOLA1	chromosome X open reading frame 40A	protein-coding	0.083333	0.567686
chr1-81	chr1	109825880	109826108	+	17.6	0.77	promoter-TSS (NM_032636)	promoter-TSS (NM_032636)	-204	NM_001032291	84722	Hs.405925	XM_005271278	ENSG00000134222	PSRC1	DDA3|FP3214	proline/serine-rich coiled-coil 1	protein-coding	0.100877	0.689956
chr3-38	chr3	156323787	156324015	+	17.6	0.77	Intergenic	Intergenic	-50928	NM_007107	6747	Hs.518346	XM_005247729	ENSG00000114850	SSR3	TRAPG	signal sequence receptor, gamma (translocon-associated protein gamma)	protein-coding	0.04386	0.558952
chr1-133	chr1	2136725	2136953	+	17.6	0.628	intron (NM_001282670, intron 2 of 7)	CpG	2333	NM_001146310	199990	Hs.107101	NR_024445	ENSG00000162585	C1orf86	FAAP20|FP7162	chromosome 1 open reading frame 86	protein-coding	0.105263	0.746725
chr6-22	chr6	90122000	90122228	+	17.6	0.8	promoter-TSS (NM_021244)	promoter-TSS (NM_021244)	-119	NM_021244	58528	Hs.31712	XM_005248755	ENSG00000025039	RRAGD	RAGD|bA11D8.2.1	Ras-related GTP binding D	protein-coding	0.135965	0.733624
chr3-20	chr3	88108422	88108650	+	17.6	0.701	promoter-TSS (NM_003663)	promoter-TSS (NM_003663)	-390	NM_003663	8545	Hs.444818	XM_005264772	ENSG00000163320	CGGBP1	CGGBP|p20-CGGBP	CGG triplet repeat binding protein 1	protein-coding	0.127193	0.707424
chr1-100	chr1	117452575	117452803	+	17.6	0.794	promoter-TSS (NM_020440)	promoter-TSS (NM_020440)	0	NM_020440	5738	Hs.418093	NM_020440	ENSG00000134247	PTGFRN	CD315|CD9P-1|EWI-F|FPRP|SMAP-6	prostaglandin F2 receptor inhibitor	protein-coding	0.118421	0.755459
chr1-127	chr1	116976270	116976498	+	17.6	0.667	Intergenic	Intergenic	-15140	NR_027646	84852	Hs.664752	NR_024124	ENSG00000203865	ATP1A1OS	C1orf203	ATP1A1 opposite strand	ncRNA	0.026316	0.532751
chr19-25	chr19	11616261	11616489	+	17.6	0.729	TTS (NM_001142464)	TTS (NM_001142464)	363	NM_138783	115950	Hs.465928	XM_005259726	ENSG00000161914	ZNF653	E430039K05Rik|ZIP67	zinc finger protein 653	protein-coding	0.140351	0.755459
chr17-34	chr17	45234225	45234453	+	17.6	0.863	exon (NM_001256, exon 7 of 19)	exon (NM_001256, exon 7 of 19)	32326	NM_001114091	996	Hs.463295	XM_005257891	ENSG00000004897	CDC27	ANAPC3|APC3|CDC27Hs|D0S1430E|D17S978E|HNUC|NUC2	cell division cycle 27	protein-coding	0.004386	0.366812
chr22-12	chr22	28315277	28315505	+	17.6	0.72	promoter-TSS (NM_012399)	promoter-TSS (NM_012399)	27	NR_026963	284900	Hs.602319	NR_026962	ENSG00000235954	TTC28-AS1	TTC28-AS|TTC28AS|dJ353E16.2	TTC28 antisense RNA 1	ncRNA	0.122807	0.689956
chr1-86	chr1	32538572	32538800	+	17.6	0.743	intron (NM_018056, intron 1 of 8)	CpG	183	NM_018056	55116	Hs.25544	XM_005270988	ENSG00000121775	TMEM39B	-	transmembrane protein 39B	protein-coding	0.109649	0.716157
chr20-13	chr20	23342396	23342624	+	17.2	0.794	Intergenic	CpG	-2511	NM_022482	64412	Hs.709462	XM_005260797	ENSG00000125812	GZF1	ZBTB23|ZNF336	GDNF-inducible zinc finger protein 1	protein-coding	0.122807	0.707424
chr7-18	chr7	30634319	30634547	+	17.2	0.851	5' UTR (NM_002047, exon 1 of 17)	5' UTR (NM_002047, exon 1 of 17)	252	NM_002047	2617	Hs.404321	NM_002047	ENSG00000106105	GARS	CMT2D|DSMAV|GlyRS|HMN5|SMAD1	glycyl-tRNA synthetase	protein-coding	0.153509	0.689956
chr6-20	chr6	71377499	71377727	+	17.2	0.895	promoter-TSS (NM_001281440)	promoter-TSS (NM_001281440)	139	NM_001281439	60682	Hs.485717	XM_005248760	ENSG00000112305	SMAP1	SMAP-1	small ArfGAP 1	protein-coding	0.144737	0.781659
chr20-70	chr20	29829197	29829425	+	17.2	0.804	Intergenic	(GAATG)n|Satellite|Satellite	-16156	NM_001037730	245929	Hs.580793	NM_001037730	ENSG00000215547	DEFB115	DEFB-15	defensin, beta 115	protein-coding	0.030702	0.393013
chr7-46	chr7	61791664	61791892	+	17.2	0.712	Intergenic	HSATII|Satellite|Satellite	972656	NR_003952	643955	Hs.583308	NR_003952	ENSG00000185037	ZNF733P	ZNF733	zinc finger protein 733, pseudogene	pseudo	0.048246	0.323144
chr1-97	chr1	95699473	95699701	+	17.2	0.627	promoter-TSS (NM_001278248)	promoter-TSS (NM_001278248)	-124	NR_103483	25950	Hs.709591	NM_001128142	ENSG00000122481	RWDD3	RSUME	RWD domain containing 3	protein-coding	0.122807	0.716157
chr3-29	chr3	185655850	185656078	+	17.2	0.771	promoter-TSS (NM_004593)	promoter-TSS (NM_004593)	-40	NM_004593	6434	Hs.533122	XM_005247703		TRA2B	Htra2-beta|SFRS10|SRFS10|TRA2-BETA|TRAN2B	transformer 2 beta homolog (Drosophila)	protein-coding	0.074561	0.628821
chr20-18	chr20	3792506	3792734	+	17.2	0.754	intron (NR_109859, intron 3 of 3)	intron (NR_109859, intron 3 of 3)	3479	NR_109859	101929125	Hs.744106	XR_244231		LOC101929125	-	uncharacterized LOC101929125	ncRNA	0.02193	0.659389
chr15-11	chr15	75932196	75932424	+	17.2	0.714	exon (NM_018285, exon 1 of 1)	exon (NM_018285, exon 1 of 1)	354	NM_018285	55272	Hs.513043	XM_005254534	ENSG00000177971	IMP3	BRMS2|C15orf12|MRPS4	IMP3, U3 small nucleolar ribonucleoprotein, homolog (yeast)	protein-coding	0.162281	0.707424
chr1-101	chr1	24151817	24152045	+	17.2	0.821	promoter-TSS (NM_001166059)	promoter-TSS (NM_001166059)	18	NM_000191	3155	Hs.533444	XM_005245857	ENSG00000117305	HMGCL	HL	3-hydroxymethyl-3-methylglutaryl-CoA lyase	protein-coding	0.109649	0.720524
chr1-82	chr1	202780418	202780646	+	17.2	0.722	intron (NR_046326, intron 1 of 1)	CpG	458	NR_046326	100506696	Hs.23459	NR_046325	ENSG00000228288	PCAT6	KDM5B-AS1|PCAN-R1|ncRNA-a2	prostate cancer associated transcript 6 (non-protein coding)	ncRNA	0.087719	0.694323
chr20-21	chr20	25604361	25604589	+	17.2	0.6	intron (NM_152667, intron 1 of 1)	CpG	173	NM_152667	140838	Hs.606268	NM_152667	ENSG00000170191	NANP	C20orf147|HDHD4|dJ694B14.3	N-acetylneuraminic acid phosphatase	protein-coding	0.096491	0.681223
chr5-17	chr5	150460642	150460870	+	17.2	0.734	promoter-TSS (NM_006058)	promoter-TSS (NM_006058)	-107	NM_001258454	10318	Hs.731557	XM_005268355	ENSG00000145901	TNIP1	ABIN-1|NAF1|VAN|nip40-1	TNFAIP3 interacting protein 1	protein-coding	0.135965	0.764192
chr3-25	chr3	143690660	143690888	+	17.2	0.625	5' UTR (NM_173552, exon 1 of 3)	5' UTR (NM_173552, exon 1 of 3)	134	NM_173552	205428	Hs.288954	NM_001134470	ENSG00000181744	C3orf58	DIA1|GoPro49|HASF	chromosome 3 open reading frame 58	protein-coding	0.109649	0.676856
chr14-47	chr14	19038319	19038547	+	17.2	0.87	Intergenic	ALR/Alpha|Satellite|centr	-339161	NM_001013354	440153	Hs.534880	NM_001013354	ENSG00000257115	OR11H12	-	olfactory receptor, family 11, subfamily H, member 12	protein-coding	0.008772	0.379913
chr20-20	chr20	3995663	3995891	+	16.8	0.781	intron (NM_001134338, intron 1 of 6)	CpG	277	NM_007219	11237	Hs.589884	NM_001134337	ENSG00000101236	RNF24	G1L	ring finger protein 24	protein-coding	0.096491	0.737991
chr20-14	chr20	46311307	46311535	+	16.8	0.807	intron (NM_018837, intron 7 of 20)	intron (NM_018837, intron 7 of 20)	103387	NM_018837	55959	Hs.162016	XM_005260458	ENSG00000196562	SULF2	HSULF-2	sulfatase 2	protein-coding	0.026316	0.593886
chr1-139	chr1	15853138	15853366	+	16.8	0.828	promoter-TSS (NM_001287811)	promoter-TSS (NM_001287811)	-56	NR_109898	23341	Hs.655410	XM_005245797	ENSG00000116138	DNAJC16	-	DnaJ (Hsp40) homolog, subfamily C, member 16	protein-coding	0.070175	0.598253
chr5-23	chr5	8457745	8457973	+	16.8	0.667	promoter-TSS (NR_039984)	promoter-TSS (NR_039984)	59	NR_039989	100505738	Hs.42197	NR_039989	ENSG00000247516	MIR4458HG	-	MIR4458 host gene (non-protein coding)	ncRNA	0.092105	0.68559
chr9-18	chr9	35657743	35657971	+	16.8	0.783	promoter-TSS (NM_001195201)	promoter-TSS (NM_001195201)	158	NR_003051	6023	Hs.587502	NR_003051	ENSG00000269900	RMRP	CHH|NME1|RMRPR|RRP2	RNA component of mitochondrial RNA processing endoribonuclease	ncRNA	0.100877	0.633188
chr3-31	chr3	149688826	149689054	+	16.8	0.727	promoter-TSS (NM_002628)	promoter-TSS (NM_002628)	-126	NR_036538	646903	Hs.632559	NR_036538		LOC646903	-	uncharacterized LOC646903	ncRNA	0.157895	0.759825
chr3-26	chr3	174159091	174159319	+	16.8	0.757	Intergenic	CpG	-417906	NM_207015	254827	Hs.660010	XM_005247264	ENSG00000177694	NAALADL2	-	N-acetylated alpha-linked acidic dipeptidase-like 2	protein-coding	0.127193	0.69869
chr15-13	chr15	20547151	20547379	+	16.8	0.529	Intergenic	(CAGC)n|Simple_repeat|Simple_repeat	59268	NR_038836	646096	Hs.448789	NR_038836		CHEK2P2	-	checkpoint kinase 2 pseudogene 2	pseudo	0.008772	0.68559
chr22-15	chr22	21271459	21271687	+	16.8	0.718	promoter-TSS (NM_005207)	promoter-TSS (NM_005207)	-141	NM_005207	1399	Hs.5613	NM_005207	ENSG00000099942	CRKL	-	v-crk avian sarcoma virus CT10 oncogene homolog-like	protein-coding	0.127193	0.746725
chr22-32	chr22	42017070	42017298	+	16.8	0.703	promoter-TSS (NM_015704)	promoter-TSS (NM_015704)	17	NM_001288978	2547	Hs.730702	XM_005261487	ENSG00000196419	XRCC6	CTC75|CTCBF|G22P1|KU70|ML8|TLAA	X-ray repair complementing defective repair in Chinese hamster cells 6	protein-coding	0.078947	0.624454
chr5-51	chr5	178012578	178012806	+	16.8	0.786	intron (NM_173465, intron 1 of 28)	intron (NM_173465, intron 1 of 28)	4864	NM_173465	91522	Hs.660026	XM_005266009	ENSG00000050767	COL23A1	-	collagen, type XXIII, alpha 1	protein-coding	0.026316	0.624454
chr10-63	chr10	125426287	125426515	+	16.8	0.828	exon (NM_153442, exon 1 of 3)	exon (NM_153442, exon 1 of 3)	530	NM_153442	2849	Hs.12751	NM_153442		GPR26	-	G protein-coupled receptor 26	protein-coding	0.114035	0.681223
chr1-181	chr1	95392195	95392423	+	16.8	0.6	promoter-TSS (NM_001286056)	promoter-TSS (NM_001286056)	470	NM_001839	1266	Hs.736112	XM_005270435	ENSG00000117519	CNN3	-	calponin 3, acidic	protein-coding	0.122807	0.733624
chr7-27	chr7	1980140	1980368	+	16.8	0.729	intron (NM_001013836, intron 16 of 18)	intron (NM_001013836, intron 16 of 18)	-96365	NR_039799	100616160		NR_039799		MIR4655	-	microRNA 4655	ncRNA	0.057018	0.663755
chr1-99	chr1	93645997	93646225	+	16.8	0.634	promoter-TSS (NM_206886)	promoter-TSS (NM_206886)	135	NM_001167830	50999	Hs.482873	NM_001167830	ENSG00000117500	TMED5	CGI-100|p28	transmembrane emp24 protein transport domain containing 5	protein-coding	0.114035	0.707424
chr3-27	chr3	73045764	73045992	+	16.8	0.754	promoter-TSS (NM_174907)	promoter-TSS (NM_174907)	-241	NM_174907	151987	Hs.431092	XM_005264714	ENSG00000163605	PPP4R2	PP4R2	protein phosphatase 4, regulatory subunit 2	protein-coding	0.135965	0.755459
chr17-33	chr17	19281362	19281590	+	16.8	0.836	promoter-TSS (NM_139034)	promoter-TSS (NM_139034)	19	NM_001243475	27077	Hs.462445	XM_005256605	ENSG00000108641	B9D1	B9|EPPB9|MKS9|MKSR1	B9 protein domain 1	protein-coding	0.078947	0.633188
chr7-28	chr7	12726132	12726360	+	16.8	0.868	promoter-TSS (NM_001195396)	promoter-TSS (NM_001195396)	-206	NM_001037164	10124	Hs.245540	NM_001037164	ENSG00000122644	ARL4A	ARL4	ADP-ribosylation factor-like 4A	protein-coding	0.105263	0.646288
chr2-65	chr2	208634476	208634704	+	16.8	0.714	promoter-TSS (NM_003468)	promoter-TSS (NM_003468)	-447	NM_003468	7855	Hs.17631	NM_003468	ENSG00000163251	FZD5	C2orf31|HFZ5	frizzled family receptor 5	protein-coding	0.131579	0.768559
chr22-22	chr22	17640182	17640410	+	16.8	0.643	promoter-TSS (NM_033070)	promoter-TSS (NM_033070)	17	NR_024482	100130717	Hs.660066	NR_024482	ENSG00000185837	CECR5-AS1	CECR4|NCRNA00017	CECR5 antisense RNA 1	ncRNA	0.144737	0.716157
chr1-212	chr1	91316965	91317193	+	16.8	0.722	Intergenic	CpG	-134285	NM_020063	343472	Hs.451956	NM_020063		BARHL2	-	BarH-like homeobox 2	protein-coding	0.100877	0.737991
chr1-110	chr1	16840453	16840681	+	16.8	0.727	Intergenic	Intergenic	-21371	NR_023386	114819	Hs.597881	NR_023386	ENSG00000080947	CROCCP3	CROCCL2|dJ798A10.2	ciliary rootlet coiled-coil, rootletin pseudogene 3	pseudo	0.030702	0.449782
chr7-33	chr7	915910	916138	+	16.8	0.891	promoter-TSS (NM_015949)	promoter-TSS (NM_015949)	-167	NM_015949	51608	Hs.107387	XM_005249771	ENSG00000239857	GET4	C7orf20|CEE|TRC35	golgi to ER traffic protein 4 homolog (S. cerevisiae)	protein-coding	0.100877	0.733624
chr9-23	chr9	115983613	115983841	+	16.8	0.8	promoter-TSS (NM_001859)	promoter-TSS (NM_001859)	-81	NM_001859	1317	Hs.532315	NM_001859	ENSG00000136868	SLC31A1	COPT1|CTR1	solute carrier family 31 (copper transporter), member 1	protein-coding	0.092105	0.672489
chr1-122	chr1	40506137	40506365	+	16.8	0.726	promoter-TSS (NM_001105530)	promoter-TSS (NM_001105530)	-4	NM_001105530	10487	Hs.370581	XM_005270367	ENSG00000131236	CAP1	CAP|CAP1-PEN	CAP, adenylate cyclase-associated protein 1 (yeast)	protein-coding	0.109649	0.71179
chr1-103	chr1	100818139	100818367	+	16.8	0.676	5' UTR (NM_033313, exon 1 of 11)	5' UTR (NM_033313, exon 1 of 11)	230	NM_033312	8556	Hs.127411	XM_005271294	ENSG00000079335	CDC14A	cdc14|hCDC14	cell division cycle 14A	protein-coding	0.109649	0.707424
chr2-60	chr2	86422444	86422672	+	16.4	0.766	5' UTR (NM_001100170, exon 1 of 15)	5' UTR (NM_001100170, exon 1 of 15)	335	NM_001100169	10989	Hs.148559	XM_005264107	ENSG00000132305	IMMT	HMP|MINOS2|P87|P87/89|P89|PIG52	inner membrane protein, mitochondrial	protein-coding	0.153509	0.729258
chr11-16	chr11	12806576	12806804	+	16.4	0.837	intron (NM_021961, intron 3 of 12)	intron (NM_021961, intron 3 of 12)	110721	NM_021961	7003	Hs.655331	XM_005253090	ENSG00000187079	TEAD1	AA|NTEF-1|REF1|TCF-13|TCF13|TEAD-1|TEF-1	TEA domain family member 1 (SV40 transcriptional enhancer factor)	protein-coding	0.013158	0.572052
chr1-104	chr1	234746589	234746817	+	16.4	0.73	Intergenic	CpG	-1432	NM_001077397	359948	Hs.350268	NM_001077397	ENSG00000168264	IRF2BP2	-	interferon regulatory factor 2 binding protein 2	protein-coding	0.166667	0.755459
chrY-83	chrY	13869725	13869953	+	16.4	0.656	Intergenic	(GAATG)n|Satellite|Satellite	663550	NR_033667	352887	Hs.546221	NR_033667	ENSG00000206159	GYG2P1	GYG2P	glycogenin 2 pseudogene 1	pseudo	0.026316	0.401747
chr1-376	chr1	236260556	236260784	+	16.4	0.979	Intergenic	LTR10A|LTR|ERV1	-32189	NM_002508	4811	Hs.356624	XM_005273148	ENSG00000116962	NID1	NID	nidogen 1	protein-coding	0.013158	0.550218
chr1-137	chr1	9498145	9498373	+	16.4	0.88	Intergenic	Intergenic	-9204	NR_104622	100506022	Hs.568596	XR_109872		LOC100506022	-	uncharacterized LOC100506022	ncRNA	0.048246	0.567686
chr4-43	chr4	190943790	190944018	+	16.4	0.867	Intergenic	CpG	4508	NM_001199232	100288255	Hs.730594	NM_001199232		LOC100288255	-	FSHD region gene 2-like	protein-coding	0.096491	0.69869
chr12-91	chr12	34838463	34838691	+	16.4	0.95	Intergenic	ALR/Alpha|Satellite|centr	663361	NM_032834	84920	Hs.102971	NM_032834		ALG10	ALG10A|DIE2|KCR1	ALG10, alpha-1,2-glucosyltransferase	protein-coding	0.008772	0.349345
chr6-28	chr6	151711540	151711768	+	16.4	0.692	intron (NM_020861, intron 1 of 2)	CpG	1023	NM_020861	57621	Hs.520073	XM_005267076	ENSG00000181472	ZBTB2	ZNF437	zinc finger and BTB domain containing 2	protein-coding	0.175439	0.755459
chr2-55	chr2	85132258	85132486	+	16.4	0.763	promoter-TSS (NM_021103)	promoter-TSS (NM_021103)	-391	NM_021103	9168	Hs.446574	NM_021103	ENSG00000034510	TMSB10	MIG12|TB10	thymosin beta 10	protein-coding	0.052632	0.611354
chr2-54	chr2	219432961	219433189	+	16.4	0.718	promoter-TSS (NM_001271634)	promoter-TSS (NM_001271634)	9	NM_020935	57695	Hs.166068	XM_005246718	ENSG00000135913	USP37	-	ubiquitin specific peptidase 37	protein-coding	0.105263	0.659389
chr20-15	chr20	30102113	30102341	+	16.4	0.781	promoter-TSS (NM_178581)	promoter-TSS (NM_178581)	14	NM_178582	81502	Hs.373741	XM_005260562	ENSG00000101294	HM13	H13|IMP1|IMPAS|IMPAS-1|MSTP086|PSENL3|PSL3|SPP|SPPL1|dJ324O17.1	histocompatibility (minor) 13	protein-coding	0.140351	0.716157
chr7-35	chr7	675983	676211	+	16.4	0.857	intron (NM_001164759, intron 4 of 10)	intron (NM_001164759, intron 4 of 10)	33062	NR_110055	101926963	Hs.521338	XR_242112		AC147651.4	-	uncharacterized LOC101926963	ncRNA	0.083333	0.733624
chr20-16	chr20	34043199	34043427	+	16.4	0.757	promoter-TSS (NM_007186)	promoter-TSS (NM_007186)	90	NM_007186	11190	Hs.443976	XM_005260262	ENSG00000126001	CEP250	C-NAP1|CEP2|CNAP1	centrosomal protein 250kDa	protein-coding	0.096491	0.689956
chr1-232	chr1	1918065	1918293	+	16.4	0.69	intron (NM_001080484, intron 5 of 17)	intron (NM_001080484, intron 5 of 17)	17097	NM_001080484	85452	Hs.232092	XM_005244811		KIAA1751	-	KIAA1751	protein-coding	0.017544	0.633188
chr1-109	chr1	95392700	95392928	+	16.4	0.534	promoter-TSS (NM_001286055)	promoter-TSS (NM_001286055)	-35	NM_001286055	1266	Hs.736112	XM_005270435	ENSG00000117519	CNN3	-	calponin 3, acidic	protein-coding	0.127193	0.812227
chr18-19	chr18	712466	712694	+	16.4	0.804	promoter-TSS (NM_017512)	promoter-TSS (NM_017512)	-63	NM_202758	55556	Hs.732707	XM_005258111	ENSG00000132199	ENOSF1	HSRTSBETA|RTS|TYMSAS	enolase superfamily member 1	protein-coding	0.171053	0.777293
chr1-141	chr1	43534031	43534259	+	16.4	0.672	Intergenic	CpG	-79449	NM_001101376	440585	Hs.657614	XM_005270875	ENSG00000186973	FAM183A	-	family with sequence similarity 183, member A	protein-coding	0.109649	0.751092
chr17-30	chr17	38296512	38296740	+	16.4	0.825	5' UTR (NM_007359, exon 1 of 14)	5' UTR (NM_007359, exon 1 of 14)	119	NM_007359	22794	Hs.743287	XM_005257163	ENSG00000108349	CASC3	BTZ|MLN51	cancer susceptibility candidate 3	protein-coding	0.061404	0.637555
chr16-63	chr16	4817086	4817314	+	16.4	0.714	promoter-TSS (NM_021646)	promoter-TSS (NM_021646)	-34	NM_021646	26048	Hs.513316	XM_005255242	ENSG00000103199	ZNF500	ZKSCAN18|ZSCAN50	zinc finger protein 500	protein-coding	0.087719	0.668122
chr22-28	chr22	32928626	32928854	+	16.4	0.818	intron (NM_003490, intron 9 of 12)	intron (NM_003490, intron 9 of 12)	57516	NM_001033024	25793	Hs.5912	NM_001033024	ENSG00000100225	FBXO7	FBX|FBX07|FBX7|PARK15|PKPS	F-box protein 7	protein-coding	0.04386	0.68559
chr3-28	chr3	145878946	145879174	+	16.4	0.817	5' UTR (NM_000935, exon 1 of 19)	5' UTR (NM_000935, exon 1 of 19)	222	NM_000935	5352	Hs.477866	XM_005247535	ENSG00000152952	PLOD2	LH2|TLH	procollagen-lysine, 2-oxoglutarate 5-dioxygenase 2	protein-coding	0.131579	0.742358
chr3-36	chr3	49507642	49507870	+	16.4	0.782	5' UTR (NM_001177634, exon 1 of 6)	5' UTR (NM_001177634, exon 1 of 6)	191	NM_001177644	1605	Hs.76111	NM_001165928	ENSG00000173402	DAG1	156DAG|A3a|AGRNR|DAG|MDDGC7|MDDGC9	dystroglycan 1 (dystrophin-associated glycoprotein 1)	protein-coding	0.166667	0.772926
chr1-123	chr1	144932380	144932608	+	16.4	0.612	promoter-TSS (NM_001002811)	promoter-TSS (NM_001002811)	-129	NM_001002811	9659	Hs.731111	XM_005272981	ENSG00000178104	PDE4DIP	CMYA2|MMGL	phosphodiesterase 4D interacting protein	protein-coding	0.100877	0.716157
chr19-41	chr19	7515712	7515940	+	16.4	0.7	intron (NM_015318, intron 6 of 20)	intron (NM_015318, intron 6 of 20)	11252	NM_001130955	23370	Hs.736818	XM_005272463	ENSG00000104880	ARHGEF18	P114-RhoGEF	Rho/Rac guanine nucleotide exchange factor (GEF) 18	protein-coding	0.061404	0.467249
chr3-45	chr3	126422760	126422988	+	16.4	0.701	promoter-TSS (NM_032343)	promoter-TSS (NM_032343)	-189	NM_032343	84303	Hs.518119	XM_005247830	ENSG00000159685	CHCHD6	CHCM1|PPP1R23	coiled-coil-helix-coiled-coil-helix domain containing 6	protein-coding	0.057018	0.650655
chr6-23	chr6	30720048	30720276	+	16.4	0.857	Intergenic	Intergenic	-7835	NM_003897	8870	Hs.76095	NM_003897	ENSG00000137331	IER3	DIF-2|DIF2|GLY96|IEX-1|IEX-1L|IEX1|PRG1	immediate early response 3	protein-coding	0.026316	0.598253
chr3-33	chr3	196295394	196295622	+	16.4	0.842	promoter-TSS (NM_001105573)	promoter-TSS (NM_001105573)	-95	NM_182627	348793	Hs.385865	XM_005269319	ENSG00000185798	WDR53	-	WD repeat domain 53	protein-coding	0.153509	0.729258
chr3-34	chr3	194992214	194992442	+	15.9	0.689	promoter-TSS (NM_152531)	promoter-TSS (NM_152531)	-433	NM_152531	152002	Hs.744847	XM_005269282	ENSG00000173950	XXYLT1	C3orf21	xyloside xylosyltransferase 1	protein-coding	0.078947	0.650655
chr4-50	chr4	70296604	70296832	+	15.9	0.974	Intergenic	LSU-rRNA_Hsa|rRNA|rRNA	64908	NM_021139	7363	Hs.285887	XM_005265699	ENSG00000156096	UGT2B4	HLUG25|UDPGT2B4|UDPGTH1|UGT2B11	UDP glucuronosyltransferase 2 family, polypeptide B4	protein-coding	0.039474	0.497817
chr16-45	chr16	21313038	21313266	+	15.9	0.677	intron (NR_026675, intron 1 of 2)	CpG	982	NR_026675	400508	Hs.578949	XR_243282		CRYM-AS1	NCRNA00169	CRYM antisense RNA 1	ncRNA	0.118421	0.768559
chr1-105	chr1	91869896	91870124	+	15.9	0.786	intron (NM_001017975, intron 1 of 38)	CpG	416	NM_001017975	164045	Hs.454818	XM_005270552	ENSG00000162669	HFM1	MER3|RP11-539G11.1|SEC63D1|Si-11|Si-11-6|helicase	HFM1, ATP-dependent DNA helicase homolog (S. cerevisiae)	protein-coding	0.114035	0.724891
chr9-28	chr9	78790045	78790273	+	15.9	0.927	intron (NM_006200, intron 14 of 20)	(GAATG)n|Simple_repeat|Simple_repeat	219285	NM_018339	55312	Hs.37558	NM_018339	ENSG00000135002	RFK	RIFK	riboflavin kinase	protein-coding	0.017544	0.406114
chr6-25	chr6	2988683	2988911	+	15.9	0.754	non-coding (NR_026855, exon 2 of 2)	non-coding (NR_026855, exon 2 of 2)	596	NR_026856	401232	Hs.720158	NM_207495	ENSG00000244041	LINC01011	DKFZP686I15217|RP1-90J20.7	long intergenic non-protein coding RNA 1011	ncRNA	0.039474	0.628821
chr12-17	chr12	133613956	133614184	+	15.9	0.762	promoter-TSS (NM_001127372)	promoter-TSS (NM_001127372)	90	NM_001127372	7637	Hs.445019	XM_005266184	ENSG00000198040	ZNF84	HPF2	zinc finger protein 84	protein-coding	0.184211	0.742358
chr15-18	chr15	75248588	75248816	+	15.9	0.671	exon (NM_017793, exon 1 of 1)	exon (NM_017793, exon 1 of 1)	1073	NM_017793	54913	Hs.8562	NM_017793		RPP25	-	ribonuclease P/MRP 25kDa subunit	protein-coding	0.118421	0.703057
chr7-30	chr7	1084331	1084559	+	15.9	0.778	intron (NM_032350, intron 2 of 4)	CpG	-12696	NM_138445	115330	Hs.718624	XM_005249613	ENSG00000164849	GPR146	PGR8	G protein-coupled receptor 146	protein-coding	0.078947	0.716157
chr1-142	chr1	45792926	45793154	+	15.9	0.763	exon (NM_032756, exon 1 of 1)	exon (NM_032756, exon 1 of 1)	495	NM_032756	84842	Hs.162717	NM_032756	ENSG00000186603	HPDL	4-HPPD-L|GLOXD1|RP4-534D1.1	4-hydroxyphenylpyruvate dioxygenase-like	protein-coding	0.140351	0.720524
chr8-14	chr8	62627320	62627548	+	15.9	0.742	promoter-TSS (NM_001164756)	promoter-TSS (NM_001164756)	87	NR_039680	100616484		NR_039680	ENSG00000264408	MIR4470	-	microRNA 4470	ncRNA	0.100877	0.641921
chr1-165	chr1	161696907	161697135	+	15.9	0.648	intron (NM_001288831, intron 5 of 5)	CpG-1867	4578	NM_001288829	127943	Hs.517422	XM_005244893	ENSG00000162746	FCRLB	FCRL2|FCRLM2|FCRLY|FREB-2|FcRY	Fc receptor-like B	protein-coding	0.074561	0.681223
chr5-48	chr5	6633284	6633512	+	15.9	0.54	promoter-TSS (NM_001047)	promoter-TSS (NM_001047)	75	NM_001193455	54888	Hs.481526	NM_001193455	ENSG00000037474	NSUN2	MISU|MRT5|SAKI|TRM4	NOP2/Sun RNA methyltransferase family, member 2	protein-coding	0.118421	0.69869
chr7-21	chr7	32996799	32997027	+	15.9	0.754	promoter-TSS (NM_001284341)	promoter-TSS (NM_001284341)	-103	NM_007270	11328	Hs.103934	XM_005249609	ENSG00000122642	FKBP9	FKBP60|FKBP63|PPIase	FK506 binding protein 9, 63 kDa	protein-coding	0.078947	0.694323
chr11-13	chr11	47609157	47609385	+	15.9	0.737	intron (NM_001164379, intron 1 of 2)	intron (NM_001164379, intron 1 of 2)	1041	NM_001164379	399888	Hs.502529	NM_001164379	ENSG00000196666	FAM180B	-	family with sequence similarity 180, member B	protein-coding	0.013158	0.615721
chr11-21	chr11	74204159	74204387	+	15.9	0.804	intron (NM_001144869, intron 1 of 1)	CpG	482	NM_001144869	387787	Hs.591971	NM_001144869	ENSG00000175536	LIPT2	-	lipoyl(octanoyl) transferase 2 (putative)	protein-coding	0.131579	0.724891
chr1-168	chr1	100315704	100315932	+	15.9	0.613	promoter-TSS (NM_000644)	promoter-TSS (NM_000644)	178	NM_000642	178	Hs.904	XM_005270557	ENSG00000162688	AGL	GDE	amylo-alpha-1, 6-glucosidase, 4-alpha-glucanotransferase	protein-coding	0.100877	0.720524
chr16-52	chr16	4303695	4303923	+	15.9	0.78	promoter-TSS (NR_039999)	promoter-TSS (NR_039999)	-19	NR_039999	100507501	Hs.632979	XR_243254	ENSG00000262468	RP11-95P2.1	-	uncharacterized LOC100507501	ncRNA	0.144737	0.751092
chr1-132	chr1	25348925	25349153	+	15.9	0.773	Intergenic	Intergenic	-57538	NM_001031680	864	Hs.170019	XM_005246024	ENSG00000020633	RUNX3	AML2|CBFA3|PEBP2aC	runt-related transcription factor 3	protein-coding	0.039474	0.681223
chr17-32	chr17	61850914	61851142	+	15.9	0.766	promoter-TSS (NM_203499)	promoter-TSS (NM_203499)	60	NM_020198	57003	Hs.202011	XM_005257527	ENSG00000108588	CCDC47	MSTP041	coiled-coil domain containing 47	protein-coding	0.114035	0.663755
chr1-147	chr1	93297628	93297856	+	15.9	0.62	TTS (NM_001252273)	TTS (NM_001252273)	148	NM_000969	6125	Hs.532359	XM_005271097	ENSG00000122406	RPL5	DBA6|L5	ribosomal protein L5	protein-coding	0.092105	0.633188
chr1-140	chr1	110672864	110673092	+	15.9	0.723	Intergenic	CpG	17916	NM_203412	164153	Hs.374027	NM_203412	ENSG00000186150	UBL4B	-	ubiquitin-like 4B	protein-coding	0.070175	0.668122
chr5-45	chr5	442945	443173	+	15.9	0.646	promoter-TSS (NM_007277)	promoter-TSS (NM_007277)	199	NM_138464	116349	Hs.446702	NM_138464	ENSG00000221990	C5orf55	-	chromosome 5 open reading frame 55	protein-coding	0.078947	0.689956
chr1-171	chr1	11865920	11866148	+	15.9	0.656	promoter-TSS (NR_046428)	promoter-TSS (NR_046428)	-119	NM_001256959	1185	Hs.193043	NM_001256959	ENSG00000011021	CLCN6	CLC-6	chloride channel, voltage-sensitive 6	protein-coding	0.114035	0.733624
chr21-15	chr21	44527638	44527866	+	15.5	0.923	promoter-TSS (NM_006758)	promoter-TSS (NM_006758)	-64	NM_001025204	7307	Hs.365116	XM_005261172	ENSG00000160201	U2AF1	FP793|RN|RNU2AF1|U2AF35|U2AFBP	U2 small nuclear RNA auxiliary factor 1	protein-coding	0.149123	0.751092
chr1-170	chr1	43389994	43390222	+	15.5	0.729	TTS (NM_006516)	TTS (NM_006516)	-34612	NR_033967	440584	Hs.260928	NR_033967	ENSG00000227533	SLC2A1-AS1	RP5-848E13.3	SLC2A1 antisense RNA 1	ncRNA	0.083333	0.672489
chr1-118	chr1	110088994	110089222	+	15.5	0.887	TTS (NM_031936)	TTS (NM_031936)	-2078	NM_006496	2773	Hs.741171	NM_006496		GNAI3	87U6|ARCND1	guanine nucleotide binding protein (G protein), alpha inhibiting activity polypeptide 3	protein-coding	0.008772	0.467249
chr11-17	chr11	73309202	73309430	+	15.5	0.793	promoter-TSS (NM_001286051)	promoter-TSS (NM_001286051)	-82	NM_001286050	23201	Hs.475334	XM_005273852	ENSG00000054965	FAM168A	KIAA0280|TCRP1	family with sequence similarity 168, member A	protein-coding	0.122807	0.716157
chr2-79	chr2	61698242	61698470	+	15.5	0.789	promoter-TSS (NM_014709)	promoter-TSS (NM_014709)	-507	NM_014709	9736	Hs.644708	XM_005264661	ENSG00000115464	USP34	-	ubiquitin specific peptidase 34	protein-coding	0.122807	0.746725
chr1-156	chr1	84326487	84326715	+	15.5	0.662	intron (NR_049805, intron 3 of 4)	CpG	52458	NR_049805	100847084		NR_049805	ENSG00000264406	MIR548AP	-	microRNA 548ap	ncRNA	0.083333	0.655022
chr22-16	chr22	47158302	47158530	+	15.5	0.703	promoter-TSS (NM_014346)	promoter-TSS (NM_014346)	-98	NM_001284303	25771	Hs.435044	XM_005261492	ENSG00000054611	TBC1D22A	C22orf4|HSC79E021	TBC1 domain family, member 22A	protein-coding	0.122807	0.659389
chr17-42	chr17	76836847	76837075	+	15.5	0.662	promoter-TSS (NM_025090)	promoter-TSS (NM_025090)	8	NM_025090	57602	Hs.464243	XM_005257542	ENSG00000055483	USP36	DUB1	ubiquitin specific peptidase 36	protein-coding	0.131579	0.68559
chr22-53	chr22	41985592	41985820	+	15.5	0.745	intron (NM_002676, intron 1 of 7)	CpG	165	NM_002676	5372	Hs.75835	XM_005261637	ENSG00000100417	PMM1	Sec53	phosphomannomutase 1	protein-coding	0.087719	0.694323
chr7-45	chr7	6769369	6769597	+	15.5	0.824	Intergenic	CpG	-5453	NR_002217	441194	Hs.715590	NR_002217	ENSG00000187953	PMS2CL	PMS2P13	PMS2 C-terminal like pseudogene	pseudo	0.087719	0.689956
chr5-42	chr5	2038783	2039011	+	15.5	0.733	Intergenic	CpG	54868	NR_107011	102465854		NR_107011		MIR548BA	hsa-mir-548ba	microRNA mir-548ba	ncRNA	0.092105	0.746725
chr17-31	chr17	25620941	25621169	+	15.5	0.774	promoter-TSS (NR_039748)	promoter-TSS (NR_039748)	-33	NR_039748	100616277		NR_039748	ENSG00000263583	MIR4522	-	microRNA 4522	ncRNA	0.118421	0.716157
chr19-40	chr19	17716931	17717159	+	15.5	0.662	exon (NM_001080421, exon 42 of 42)	exon (NM_001080421, exon 42 of 42)	50534	NM_024656	79709	Hs.418795	XM_005260080	ENSG00000130309	COLGALT1	GLT25D1	collagen beta(1-O)galactosyltransferase 1	protein-coding	0.131579	0.71179
chr1-117	chr1	66744443	66744671	+	15.5	0.833	intron (NM_001037341, intron 7 of 16)	intron (NM_001037341, intron 7 of 16)	-53236	NM_001037339	5142	Hs.198072	XM_005270923	ENSG00000184588	PDE4B	DPDE4|PDE4B5|PDEIVB	phosphodiesterase 4B, cAMP-specific	protein-coding	0.017544	0.475983
chr1-176	chr1	28879445	28879673	+	15.5	0.78	promoter-TSS (NM_017846)	promoter-TSS (NM_017846)	30	NM_017846	54952	Hs.533626	NM_017846	ENSG00000180098	TRNAU1AP	PRO1902|RP4-669K10.4|SECP43|TRSPAP1	tRNA selenocysteine 1 associated protein 1	protein-coding	0.127193	0.737991
chr6-19	chr6	2765492	2765720	+	15.5	0.696	promoter-TSS (NM_020135)	promoter-TSS (NM_020135)	-60	NM_020135	56897	Hs.236828	XM_005249232	ENSG00000124535	WRNIP1	RP11-420G6.2|WHIP|bA420G6.2	Werner helicase interacting protein 1	protein-coding	0.153509	0.703057
chr16-60	chr16	9185335	9185563	+	15.5	0.677	promoter-TSS (NM_014117)	promoter-TSS (NM_014117)	-88	NM_014117	29035	Hs.221497	NM_014117		C16orf72	PRO0149	chromosome 16 open reading frame 72	protein-coding	0.114035	0.71179
chr20-30	chr20	328398	328626	+	15.5	0.738	intron (NM_024958, intron 1 of 3)	CpG	1142	NM_024958	80023	Hs.416024	XM_005260831	ENSG00000125841	NRSN2	C20orf98|dJ1103G7.6	neurensin 2	protein-coding	0.100877	0.755459
chr12-16	chr12	13197260	13197488	+	15.5	0.847	promoter-TSS (NM_020853)	promoter-TSS (NM_020853)	59	NM_020853	57613	Hs.132660	XM_005253450	ENSG00000084444	KIAA1467	-	KIAA1467	protein-coding	0.109649	0.71179
chr11-18	chr11	78792506	78792734	+	15.5	0.902	intron (NM_001098816, intron 4 of 33)	intron (NM_001098816, intron 4 of 33)	320533	NR_030598	100126333		NR_030598	ENSG00000211997	MIR708	MIRN708|hsa-mir-708	microRNA 708	ncRNA	0	0.524017
chr19-39	chr19	15235949	15236177	+	15.5	0.65	intron (NM_006844, intron 1 of 15)	CpG	547	NM_006844	10994	Hs.78880	XM_005259717	ENSG00000105135	ILVBL	209L8|AHAS|ILV2H	ilvB (bacterial acetolactate synthase)-like	protein-coding	0.061404	0.637555
chr1-190	chr1	84464701	84464929	+	15.5	0.73	promoter-TSS (NM_024686)	promoter-TSS (NM_024686)	18	NM_024686	79739	Hs.445826	XM_005271208		TTLL7	RP5-836J3.2	tubulin tyrosine ligase-like family, member 7	protein-coding	0.144737	0.768559
chr22-21	chr22	43343709	43343937	+	15.5	0.771	promoter-TSS (NM_007229)	promoter-TSS (NM_007229)	-776	NM_007229	11252	Hs.162877	XM_005261319	ENSG00000100266	PACSIN2	SDPII	protein kinase C and casein kinase substrate in neurons 2	protein-coding	0.02193	0.593886
chr7-38	chr7	156931375	156931603	+	15.5	0.8	promoter-TSS (NM_014671)	promoter-TSS (NM_014671)	-166	NM_014671	9690	Hs.118351	XM_005249563	ENSG00000009335	UBE3C	HECTH2	ubiquitin protein ligase E3C	protein-coding	0.175439	0.781659
chr2-71	chr2	190648776	190649004	+	15.5	0.774	promoter-TSS (NM_000534)	promoter-TSS (NM_000534)	79	NR_110332	5378	Hs.111749	XM_005246647	ENSG00000064933	PMS1	HNPCC3|PMSL1|hPMS1	PMS1 postmeiotic segregation increased 1 (S. cerevisiae)	protein-coding	0.109649	0.668122
chr11-178	chr11	50651077	50651305	+	15.5	0.881	Intergenic	ALR/Alpha|Satellite|centr	282873	NR_024504	646813	Hs.684179	NR_024504		LOC646813	-	DEAH (Asp-Glu-Ala-His) box helicase 9 pseudogene	pseudo	0	0.340611
chr3-30	chr3	184081160	184081388	+	15.5	0.763	5' UTR (NM_001278714, exon 1 of 4)	5' UTR (NM_001278714, exon 1 of 4)	503	NM_001278699	5437	Hs.432574	XM_005247541	ENSG00000163882	POLR2H	RPABC3|RPB17|RPB8	polymerase (RNA) II (DNA directed) polypeptide H	protein-coding	0.070175	0.576419
chr22-20	chr22	19165450	19165678	+	15.5	0.672	intron (NR_033687, intron 2 of 8)	CpG-17507	454	NR_033687	6576	Hs.111024	NM_001256534	ENSG00000100075	SLC25A1	CTP|D2L2AD|SEA|SLC20A3	solute carrier family 25 (mitochondrial carrier; citrate transporter), member 1	protein-coding	0.122807	0.759825
chr19-37	chr19	3574348	3574576	+	15.5	0.774	exon (NM_006339, exon 4 of 10)	exon (NM_006339, exon 4 of 10)	1519	NM_006339	10362	Hs.406534	XM_005259476	ENSG00000064961	HMG20B	BRAF25|BRAF35|HMGX2|HMGXB2|PP7706|SMARCE1r|SOXL|pp8857	high mobility group 20B	protein-coding	0.105263	0.663755
chr3-60	chr3	194207550	194207778	+	15.5	0.841	promoter-TSS (NR_033929)	promoter-TSS (NR_033929)	-205	NR_033929	401106	Hs.638278	NR_033929		LINC00884	-	long intergenic non-protein coding RNA 884	ncRNA	0.135965	0.768559
chr15-16	chr15	72668318	72668546	+	15.5	0.83	promoter-TSS (NM_000520)	promoter-TSS (NM_000520)	-22	NR_027262	80072	Hs.591113	NM_001037223	ENSG00000260339	HEXA-AS1	C15orf34	HEXA antisense RNA 1	ncRNA	0.092105	0.68559
chr6-33	chr6	36561833	36562061	+	15.5	0.696	promoter-TSS (NM_003017)	promoter-TSS (NM_003017)	-143	NR_036610	6428	Hs.405144	NM_003017		SRSF3	SFRS3|SRp20	serine/arginine-rich splicing factor 3	protein-coding	0.109649	0.637555
chr7-53	chr7	129251418	129251646	+	15.5	0.837	promoter-TSS (NM_005011)	promoter-TSS (NM_005011)	-23	NM_005011	4899	Hs.654363	XM_005250387	ENSG00000106459	NRF1	ALPHA-PAL	nuclear respiratory factor 1	protein-coding	0.153509	0.786026
chr1-153	chr1	762817	763045	+	15.5	0.754	promoter-TSS (NR_047524)	promoter-TSS (NR_047524)	-29	NR_024321	79854	Hs.351445	NM_024796	ENSG00000225880	LINC00115	NCRNA00115	long intergenic non-protein coding RNA 115	ncRNA	0.122807	0.707424
chr12-18	chr12	58146105	58146333	+	15.5	0.815	promoter-TSS (NM_000075)	promoter-TSS (NM_000075)	11	NM_000075	1019	Hs.95577	XM_005268560	ENSG00000135446	CDK4	CMM3|PSK-J3	cyclin-dependent kinase 4	protein-coding	0.083333	0.655022
chr1-124	chr1	44440517	44440745	+	15.5	0.538	promoter-TSS (NM_004047)	promoter-TSS (NM_004047)	29	NM_001039457	533	Hs.596514	XM_005270944	ENSG00000117410	ATP6V0B	ATP6F|HATPL|VMA16	ATPase, H+ transporting, lysosomal 21kDa, V0 subunit b	protein-coding	0.157895	0.733624
chr2-64	chr2	48667789	48668017	+	15.5	0.763	promoter-TSS (NM_152994)	promoter-TSS (NM_152994)	-5	NM_001135629	129285	Hs.654619	NM_001135630	ENSG00000162869	PPP1R21	CCDC128|KLRAQ1	protein phosphatase 1, regulatory subunit 21	protein-coding	0.122807	0.742358
chr6-42	chr6	43739211	43739439	+	15.5	0.811	promoter-TSS (NM_001287044)	promoter-TSS (NM_001287044)	-397	NM_001287044	7422	Hs.73793	XM_005249363	ENSG00000112715	VEGFA	MVCD1|VEGF|VPF	vascular endothelial growth factor A	protein-coding	0.114035	0.737991
chr7-144	chr7	61992445	61992673	+	15.5	0.927	Intergenic	ALR/Alpha|Satellite|centr	771875	NR_003952	643955	Hs.583308	NR_003952	ENSG00000185037	ZNF733P	ZNF733	zinc finger protein 733, pseudogene	pseudo	0.008772	0.375546
chr1-126	chr1	154193109	154193337	+	15.5	0.804	promoter-TSS (NM_138740)	promoter-TSS (NM_138740)	50	NM_138740	25912	Hs.287471	XM_005245077	ENSG00000143612	C1orf43	NICE-3|NS5ATP4|S863-3	chromosome 1 open reading frame 43	protein-coding	0.135965	0.694323
chr10-68	chr10	74079421	74079649	+	15.5	0.852	Intergenic	CpG	35372	NM_001002762	54788	Hs.500013	XM_005269931	ENSG00000148719	DNAJB12	DJ10	DnaJ (Hsp40) homolog, subfamily B, member 12	protein-coding	0.109649	0.764192
chr13-5	chr13	25875566	25875794	+	15.5	0.712	promoter-TSS (NM_014089)	promoter-TSS (NM_014089)	14	NM_014089	9818	Hs.732064	XM_005266600	ENSG00000139496	NUPL1	PRO2463	nucleoporin like 1	protein-coding	0.105263	0.624454
chr19-35	chr19	49122498	49122726	+	15.1	0.768	promoter-TSS (NM_020126)	promoter-TSS (NM_020126)	63	NM_001270490	6141	Hs.515517	NM_000979	ENSG00000063177	RPL18	L18	ribosomal protein L18	protein-coding	0.100877	0.615721
chr6-31	chr6	56708549	56708777	+	15.1	0.791	promoter-TSS (NM_183380)	promoter-TSS (NM_183380)	-200	NM_183380	667	Hs.735651	XM_005249310	ENSG00000151914	DST	BP240|BPA|BPAG1|CATX-15|CATX15|D6S1101|DMH|DT|EBSB2|HSAN6|MACF2	dystonin	protein-coding	0.100877	0.772926
chr1-143	chr1	171750376	171750604	+	15.1	0.885	promoter-TSS (NM_015935)	promoter-TSS (NM_015935)	-271	NM_015935	51603	Hs.494705	XM_005245255	ENSG00000010165	METTL13	5630401D24Rik|KIAA0859|feat	methyltransferase like 13	protein-coding	0.100877	0.668122
chr1-120	chr1	1014979	1015207	+	15.1	0.722	Intergenic	Intergenic	-5406	NM_001205252	401934	Hs.568137	NM_001205252		RNF223	-	ring finger protein 223	protein-coding	0.048246	0.68559
chr19-36	chr19	50379697	50379925	+	15.1	0.773	promoter-TSS (NM_024682)	promoter-TSS (NM_024682)	-305	NM_001278159	84335	Hs.610819	NM_001098632	ENSG00000204673	AKT1S1	Lobe|PRAS40	AKT1 substrate 1 (proline-rich)	protein-coding	0.096491	0.689956
chr21-16	chr21	46293737	46293965	+	15.1	0.833	promoter-TSS (NM_004339)	promoter-TSS (NM_004339)	-33	NR_104597	754	Hs.474010	XM_005261175	ENSG00000183255	PTTG1IP	C21orf1|C21orf3|PBF	pituitary tumor-transforming 1 interacting protein	protein-coding	0.157895	0.751092
chr9-21	chr9	139742304	139742532	+	15.1	0.831	promoter-TSS (NM_001135861)	promoter-TSS (NM_001135861)	-850	NM_014172	29085	Hs.731711	NM_001135860	ENSG00000054148	PHPT1	CGI-202|HEL-S-132P|HSPC141|PHP14	phosphohistidine phosphatase 1	protein-coding	0.122807	0.69869
chr12-14	chr12	7023481	7023709	+	15.1	0.646	promoter-TSS (NM_001975)	promoter-TSS (NM_001975)	-19	NM_001975	2026	Hs.511915	XM_005253673	ENSG00000111674	ENO2	HEL-S-279|NSE	enolase 2 (gamma, neuronal)	protein-coding	0.105263	0.720524
chr22-19	chr22	44421721	44421949	+	15.1	0.745	promoter-TSS (NM_001243386)	promoter-TSS (NM_001243386)	-349	NM_001243386	29780	Hs.475074	XM_005261593	ENSG00000188677	PARVB	CGI-56	parvin, beta	protein-coding	0.04386	0.60262
chr22-27	chr22	32924380	32924608	+	15.1	0.729	intron (NM_003490, intron 10 of 12)	intron (NM_003490, intron 10 of 12)	53270	NM_001033024	25793	Hs.5912	NM_001033024	ENSG00000100225	FBXO7	FBX|FBX07|FBX7|PARK15|PKPS	F-box protein 7	protein-coding	0.039474	0.585153
chr19-29	chr19	12958353	12958581	+	15.1	0.75	exon (NM_014975, exon 6 of 26)	exon (NM_014975, exon 6 of 26)	-4607	NR_106852	102466196		NR_106852		MIR6794	hsa-mir-6794	microRNA mir-6794	ncRNA	0.087719	0.659389
chr7-56	chr7	98476542	98476770	+	15.1	0.917	intron (NM_001244580, intron 1 of 71)	CpG	543	NM_003496	8295	Hs.203952	XM_005250617	ENSG00000196367	TRRAP	PAF350/400|PAF400|STAF40|TR-AP|Tra1	transformation/transcription domain-associated protein	protein-coding	0.118421	0.751092
chr19-34	chr19	15183795	15184023	+	15.1	0.84	Intergenic	LTR3A|LTR|ERVK	-13968	NM_001004713	126370	Hs.631610	NM_001004713	ENSG00000094661	OR1I1	OR19-20|OR1I1P|OR1I1Q	olfactory receptor, family 1, subfamily I, member 1	protein-coding	0.04386	0.550218
chr1-154	chr1	24969396	24969624	+	15.1	0.745	promoter-TSS (NM_005839)	promoter-TSS (NM_005839)	-84	NM_005839	10250	Hs.18192	XM_005245717	ENSG00000133226	SRRM1	160-KD|POP101|SRM160	serine/arginine repetitive matrix 1	protein-coding	0.078947	0.60262
chr22-38	chr22	18893610	18893838	+	15.1	0.705	promoter-TSS (NM_005675)	promoter-TSS (NM_005675)	-12	NM_005675	8214	Hs.474185	NM_005675	ENSG00000183628	DGCR6	-	DiGeorge syndrome critical region gene 6	protein-coding	0.131579	0.71179
chr1-206	chr1	100503482	100503710	+	15.1	0.62	promoter-TSS (NM_033055)	promoter-TSS (NM_033055)	-193	NM_033055	64645	Hs.124156	XM_005271118	ENSG00000156875	HIAT1	-	hippocampus abundant transcript 1	protein-coding	0.149123	0.742358
chr1-242	chr1	84158251	84158479	+	15.1	0.638	Intergenic	Intergenic	220694	NR_049805	100847084		NR_049805	ENSG00000264406	MIR548AP	-	microRNA 548ap	ncRNA	0.013158	0.554585
chr15-17	chr15	72523623	72523851	+	15.1	0.714	promoter-TSS (NM_182470)	promoter-TSS (NM_182470)	-10	NM_182471	5315	Hs.534770	XM_005254443	ENSG00000067225	PKM	CTHBP|HEL-S-30|OIP3|PK3|PKM2|TCB|THBP1	pyruvate kinase, muscle	protein-coding	0.122807	0.69869
chr16-62	chr16	4466570	4466798	+	15.1	0.789	5' UTR (NM_024535, exon 1 of 28)	5' UTR (NM_024535, exon 1 of 28)	278	NM_024535	79585	Hs.739021	XM_005255576	ENSG00000262246	CORO7	0610011B16Rik|CRN7|POD1	coronin 7	protein-coding	0.131579	0.759825
chr3-40	chr3	196669304	196669532	+	15.1	0.692	promoter-TSS (NM_007362)	promoter-TSS (NM_007362)	46	NM_007362	22916	Hs.591671	XM_005269313	ENSG00000114503	NCBP2	CBC2|CBP20|NIP1	nuclear cap binding protein subunit 2, 20kDa	protein-coding	0.127193	0.672489
chr2-63	chr2	20550600	20550828	+	15.1	0.808	promoter-TSS (NM_001282752)	promoter-TSS (NM_001282752)	-103	NM_015317	23369	Hs.467824	XM_005262607	ENSG00000055917	PUM2	PUMH2|PUML2	pumilio RNA-binding family member 2	protein-coding	0.140351	0.759825
chr10-66	chr10	111986602	111986830	+	15.1	0.628	intron (NM_005962, intron 1 of 5)	G-rich|Low_complexity|Low_complexity	954	NM_005962	4601	Hs.728542	XM_005269845	ENSG00000119950	MXI1	MAD2|MXD2|MXI|bHLHc11	MAX interactor 1, dimerization protein	protein-coding	0.105263	0.746725
chr7-39	chr7	1499304	1499532	+	15.1	0.764	promoter-TSS (NM_182924)	promoter-TSS (NM_182924)	-309	NM_182924	79778	Hs.663699	XM_005249852	ENSG00000164877	MICALL2	JRAB|MICAL-L2	MICAL-like 2	protein-coding	0.096491	0.764192
chr7-34	chr7	675444	675672	+	15.1	0.816	intron (NM_001164759, intron 4 of 10)	intron (NM_001164759, intron 4 of 10)	32523	NR_110055	101926963	Hs.521338	XR_242112		AC147651.4	-	uncharacterized LOC101926963	ncRNA	0.092105	0.637555
chr1-128	chr1	92351689	92351917	+	15.1	0.653	promoter-TSS (NM_001195683)	promoter-TSS (NM_001195683)	33	NM_003243	7049	Hs.735919	NM_001195683	ENSG00000069702	TGFBR3	BGCAN|betaglycan	transforming growth factor, beta receptor III	protein-coding	0.118421	0.737991
chr22-34	chr22	44422701	44422929	+	15.1	0.682	intron (NM_001243386, intron 1 of 11)	intron (NM_001243386, intron 1 of 11)	631	NM_001243386	29780	Hs.475074	XM_005261593	ENSG00000188677	PARVB	CGI-56	parvin, beta	protein-coding	0.026316	0.593886
chr14-50	chr14	19011411	19011639	+	15.1	0.735	Intergenic	ALR/Alpha|Satellite|centr	-366069	NM_001013354	440153	Hs.534880	NM_001013354	ENSG00000257115	OR11H12	-	olfactory receptor, family 11, subfamily H, member 12	protein-coding	0.008772	0.362445
chr1-169	chr1	87170340	87170568	+	15.1	0.646	5' UTR (NM_001206653, exon 1 of 8)	5' UTR (NM_001206653, exon 1 of 8)	201	NM_001206653	51100	Hs.136309	XM_005270912	ENSG00000097033	SH3GLB1	Bif-1|PPP1R70|dJ612B15.2	SH3-domain GRB2-like endophilin B1	protein-coding	0.140351	0.751092
chr22-25	chr22	41842886	41843114	+	15.1	0.679	promoter-TSS (NM_016272)	promoter-TSS (NM_016272)	27	NM_016272	10766	Hs.474978	XM_005261315	ENSG00000183864	TOB2	TOB4|TOBL|TROB2	transducer of ERBB2, 2	protein-coding	0.096491	0.689956
chr5-55	chr5	32444808	32445036	+	15.1	0.75	promoter-TSS (NM_016107)	promoter-TSS (NM_016107)	-78	NM_016107	51663	Hs.435231	NM_016107	ENSG00000056097	ZFR	ZFR1	zinc finger RNA binding protein	protein-coding	0.144737	0.772926
chr1-160	chr1	110051777	110052005	+	15.1	0.721	intron (NM_020703, intron 1 of 1)	intron (NM_020703, intron 1 of 1)	445	NM_020703	57463	Hs.726479	NM_020703	ENSG00000181754	AMIGO1	AMIGO|AMIGO-1	adhesion molecule with Ig-like domain 1	protein-coding	0.048246	0.668122
chr7-57	chr7	134001714	134001942	+	14.6	0.78	promoter-TSS (NM_032826)	promoter-TSS (NM_032826)	-1	NM_032826	84912	Hs.490181	NM_032826	ENSG00000205060	SLC35B4	YEA|YEA4	solute carrier family 35 (UDP-xylose/UDP-N-acetylglucosamine transporter), member B4	protein-coding	0.096491	0.637555
chr2-61	chr2	96874437	96874665	+	14.6	0.634	promoter-TSS (NM_020151)	promoter-TSS (NM_020151)	22	NM_020151	56910	Hs.469331	NM_139267	ENSG00000084090	STARD7	GTT1	StAR-related lipid transfer (START) domain containing 7	protein-coding	0.127193	0.71179
chrX-7	chrX	149106714	149106942	+	14.6	0.81	promoter-TSS (NM_001013845)	promoter-TSS (NM_001013845)	62	NR_027456	100272228	Hs.496916	NR_027456	ENSG00000235703	LINC00894	RP13-507I23.1	long intergenic non-protein coding RNA 894	ncRNA	0.109649	0.606987
chr5-71	chr5	179125703	179125931	+	14.6	0.724	promoter-TSS (NM_001746)	promoter-TSS (NM_001746)	-113	NM_001024649	821	Hs.567968	XM_005265997	ENSG00000127022	CANX	CNX|IP90|P90	calnexin	protein-coding	0.100877	0.69869
chr6-38	chr6	34024187	34024415	+	14.6	0.865	intron (NM_001256811, intron 5 of 9)	CpG	49458	NM_001256813	2914	Hs.736330	NM_000841	ENSG00000124493	GRM4	GPRC1D|MGLUR4|mGlu4	glutamate receptor, metabotropic 4	protein-coding	0.074561	0.681223
chr22-31	chr22	17048665	17048893	+	14.6	0.661	Intergenic	(CAGC)n|Simple_repeat|Simple_repeat	24921	NM_014406	150160	Hs.128342	NM_014406	ENSG00000198445	CCT8L2	CESK1	chaperonin containing TCP1, subunit 8 (theta)-like 2	protein-coding	0.013158	0.676856
chr9-19	chr9	139685466	139685694	+	14.6	0.776	promoter-TSS (NM_032928)	promoter-TSS (NM_032928)	-197	NM_032928	85014	Hs.356744	XM_005266115	ENSG00000244187	TMEM141	RP11-216L13.7	transmembrane protein 141	protein-coding	0.109649	0.751092
chr10-76	chr10	102759265	102759493	+	14.6	0.712	intron (NM_032429, intron 1 of 4)	CpG	2515	NM_032429	84445	Hs.734981	XM_005270222	ENSG00000107816	LZTS2	LAPSER1	leucine zipper, putative tumor suppressor 2	protein-coding	0.144737	0.764192
chr1-144	chr1	116915997	116916225	+	14.6	0.551	promoter-TSS (NM_001160233)	promoter-TSS (NM_001160233)	316	NM_000701	476	Hs.371889	XM_005270890	ENSG00000163399	ATP1A1	-	ATPase, Na+/K+ transporting, alpha 1 polypeptide	protein-coding	0.096491	0.733624
chr2-121	chr2	133038567	133038795	+	14.6	0.69	Intergenic	LSU-rRNA_Hsa|rRNA|rRNA	-23139	NR_027020	554226	Hs.380689	NR_027019	ENSG00000163046	ANKRD30BL	ANKRD30BP3|NCRNA00164	ankyrin repeat domain 30B-like	pseudo	0.02193	0.524017
chr19-32	chr19	18058735	18058963	+	14.6	0.706	Intergenic	CpG	-3262	NM_002248	3780	Hs.158173	XM_005259905		KCNN1	KCa2.1|SK1|SKCA1|hSK1	potassium intermediate/small conductance calcium-activated channel, subfamily N, member 1	protein-coding	0.153509	0.79476
chr1-186	chr1	17051645	17051873	+	14.6	0.754	Intergenic	CpG	-5107	NR_026567	284729	Hs.548239	NR_026567	ENSG00000268869	ESPNP	RP1-163M9.1|dJ1182A14.1	espin pseudogene	pseudo	0.092105	0.676856
chr5-49	chr5	982620	982848	+	14.6	0.708	Intergenic	Intergenic	14721	NR_104614	100506688	Hs.532063	XM_005248226		LOC100506688	-	uncharacterized LOC100506688	ncRNA	0.030702	0.663755
chr1-163	chr1	40349136	40349364	+	14.6	0.826	promoter-TSS (NM_017646)	promoter-TSS (NM_017646)	-73	NM_017646	54802	Hs.356554	XM_005270953	ENSG00000043514	TRIT1	IPT|MOD5	tRNA isopentenyltransferase 1	protein-coding	0.074561	0.576419
chr17-40	chr17	56084601	56084829	+	14.6	0.754	promoter-TSS (NM_001078166)	promoter-TSS (NM_001078166)	-8	NM_006924	6426	Hs.68714	NM_001078166		SRSF1	ASF|SF2|SF2p33|SFRS1|SRp30a	serine/arginine-rich splicing factor 1	protein-coding	0.118421	0.628821
chr1-189	chr1	174128439	174128667	+	14.6	0.808	promoter-TSS (NM_014857)	promoter-TSS (NM_014857)	1	NM_014857	9910	Hs.744937	XM_005245680	ENSG00000152061	RABGAP1L	HHL|TBC1D18	RAB GTPase activating protein 1-like	protein-coding	0.149123	0.772926
chrY-65	chrY	58972852	58973080	+	14.6	0.796	Intergenic	(CATTC)n|Satellite|Satellite	-127491	NM_005840	10251	Hs.381912	XM_005274642	ENSG00000168939	SPRY3	HSPRY3|spry-3	sprouty homolog 3 (Drosophila)	protein-coding	0.04386	0.406114
chrY-100	chrY	10019830	10020058	+	14.6	0.921	Intergenic	Intergenic	271537	NR_003593	100101121	Hs.744834	XR_244578		TTTY23B	TTTY23	testis-specific transcript, Y-linked 23B (non-protein coding)	ncRNA	0.017544	0.510917
chr14-9	chr14	77564027	77564255	+	14.6	0.724	promoter-TSS (NM_033426)	promoter-TSS (NM_033426)	-437	NM_033426	85457	Hs.709066	XM_005268136	ENSG00000198894	CIPC	KIAA1737	CLOCK-interacting pacemaker	protein-coding	0.131579	0.720524
chr6-27	chr6	43737578	43737806	+	14.6	0.708	promoter-TSS (NM_001171624)	promoter-TSS (NM_001171624)	-254	NM_001171630	7422	Hs.73793	XM_005249363	ENSG00000112715	VEGFA	MVCD1|VEGF|VPF	vascular endothelial growth factor A	protein-coding	0.070175	0.628821
chr12-19	chr12	53719555	53719783	+	14.6	0.837	TTS (NM_001173467)	TTS (NM_001173467)	-4257	NM_015665	8086	Hs.369144	NM_001173466	ENSG00000094914	AAAS	AAA|AAASb|ADRACALA|ADRACALIN|ALADIN	achalasia, adrenocortical insufficiency, alacrimia	protein-coding	0.105263	0.703057
chr17-38	chr17	4046241	4046469	+	14.6	0.87	promoter-TSS (NM_144611)	promoter-TSS (NM_144611)	-102	NM_015113	23140	Hs.277624	XM_005256560	ENSG00000074755	ZZEF1	ZZZ4	zinc finger, ZZ-type with EF-hand domain 1	protein-coding	0.114035	0.655022
chr15-20	chr15	101604159	101604387	+	14.6	0.736	intron (NM_024652, intron 31 of 33)	intron (NM_024652, intron 31 of 33)	144813	NM_024652	79705	Hs.407918	XM_005254979	ENSG00000154237	LRRK1	RIPK6|Roco1	leucine-rich repeat kinase 1	protein-coding	0.048246	0.672489
chr22-40	chr22	38415305	38415533	+	14.6	0.672	Intergenic	Intergenic	30618	NR_039759	100616146		NR_039759	ENSG00000264505	MIR4534	-	microRNA 4534	ncRNA	0.02193	0.633188
chr9-25	chr9	84304442	84304670	+	14.6	0.848	promoter-TSS (NM_005077)	promoter-TSS (NM_005077)	-72	NR_109772	101927502	Hs.528628	XR_242631	ENSG00000233926	RP11-154D17.1	-	uncharacterized LOC101927502	ncRNA	0.135965	0.737991
chr8-26	chr8	101322335	101322563	+	14.6	0.733	promoter-TSS (NM_183419)	promoter-TSS (NM_183419)	-55	NM_183419	25897	Hs.292882	XM_005250853	ENSG00000034677	RNF19A	RNF19	ring finger protein 19A, RBR E3 ubiquitin protein ligase	protein-coding	0.144737	0.786026
chr22-29	chr22	38429668	38429896	+	14.6	0.722	Intergenic	Intergenic	-23480	NM_001039583	9463	Hs.180871	NM_001039583	ENSG00000100151	PICK1	PICK|PRKCABP	protein interacting with PRKCA 1	protein-coding	0.057018	0.637555
chr5-57	chr5	9157373	9157601	+	14.6	0.667	intron (NM_003966, intron 11 of 22)	intron (NM_003966, intron 11 of 22)	-103480	NR_039779	100616326		NR_039779		MIR4636	-	microRNA 4636	ncRNA	0.013158	0.537118
chr20-35	chr20	10654865	10655093	+	14.6	0.651	promoter-TSS (NM_000214)	promoter-TSS (NM_000214)	-285	NM_000214	182	Hs.626544	NM_000214	ENSG00000101384	JAG1	AGS|AHD|AWS|CD339|HJ1|JAGL1	jagged 1	protein-coding	0.122807	0.746725
chr12-20	chr12	63026380	63026608	+	14.6	0.844	Intergenic	Intergenic	29028	NR_029661	406891		NR_029661	ENSG00000199179	MIRLET7I	LET7I|MIRNLET7I|hsa-let-7i	microRNA let-7i	ncRNA	0.04386	0.628821
chr6-43	chr6	28891653	28891881	+	14.6	0.765	promoter-TSS (NM_006510)	promoter-TSS (NM_006510)	1	NM_006510	5987	Hs.440382	XM_005249262	ENSG00000204713	TRIM27	RFP|RNF76	tripartite motif containing 27	protein-coding	0.105263	0.694323
chr3-48	chr3	152879896	152880124	+	14.6	0.741	promoter-TSS (NM_002886)	promoter-TSS (NM_002886)	9	NM_002886	5912	Hs.700713	NM_002886		RAP2B	-	RAP2B, member of RAS oncogene family	protein-coding	0.153509	0.759825
chr6-21	chr6	43597034	43597262	+	14.6	0.745	promoter-TSS (NM_019096)	promoter-TSS (NM_019096)	-131	NM_001003690	9587	Hs.715485	NM_001003690	ENSG00000124688	MAD2L1BP	CMT2|RP1-261G23.6	MAD2L1 binding protein	protein-coding	0.100877	0.641921
chr1-238	chr1	121138194	121138422	+	14.6	0.724	intron (NR_104189, intron 2 of 3)	CpG	1457	NR_104189	100873165	Hs.568525	NR_104189		SRGAP2-AS1	-	SRGAP2 antisense RNA 1	ncRNA	0.127193	0.676856
chr3-35	chr3	58090017	58090245	+	14.6	0.824	intron (NM_001164319, intron 10 of 44)	intron (NM_001164319, intron 10 of 44)	96004	NM_001164317	2317	Hs.476448	XM_005264977	ENSG00000136068	FLNB	ABP-278|ABP-280|AOI|FH1|FLN-B|FLN1L|LRS1|SCT|TABP|TAP	filamin B, beta	protein-coding	0.02193	0.510917
chr14-7	chr14	103058570	103058798	+	14.6	0.721	promoter-TSS (NM_015156)	promoter-TSS (NM_015156)	-312	NM_015156	23186	Hs.510521	XM_005267453	ENSG00000089902	RCOR1	COREST|RCOR	REST corepressor 1	protein-coding	0.118421	0.742358
chrX-10	chrX	24483203	24483431	+	14.6	0.852	promoter-TSS (NM_005391)	promoter-TSS (NM_005391)	-27	NM_001142386	5165	Hs.296031	NM_001142386	ENSG00000067992	PDK3	CMTX6|GS1-358P8.4	pyruvate dehydrogenase kinase, isozyme 3	protein-coding	0.140351	0.746725
chr16-49	chr16	79203138	79203366	+	14.6	0.938	intron (NM_016373, intron 8 of 8)	intron (NM_016373, intron 8 of 8)	431370	NM_005360	4094	Hs.134859	NM_001031804	ENSG00000178573	MAF	CCA4|c-MAF	v-maf avian musculoaponeurotic fibrosarcoma oncogene homolog	protein-coding	0.008772	0.467249
chr20-24	chr20	40272275	40272503	+	14.6	0.796	Intergenic	Intergenic	-25256	NM_032221	84181	Hs.740645	XM_005260573	ENSG00000124177	CHD6	CHD-6|CHD5|RIGB	chromodomain helicase DNA binding protein 6	protein-coding	0.013158	0.524017
chr9-30	chr9	102581844	102582072	+	14.6	0.815	intron (NR_109802, intron 1 of 6)	CpG	213	NR_109802	101928438	Hs.637767	XR_242657	ENSG00000237461	RP11-554F20.1	-	uncharacterized LOC101928438	ncRNA	0.135965	0.759825
chr3-55	chr3	76362975	76363203	+	14.6	0.95	Intergenic	Intergenic	-528834	NM_001128223	100131827	Hs.556877	XM_005264710	ENSG00000227124	ZNF717	X17|ZNF838	zinc finger protein 717	protein-coding	0.02193	0.462882
chr17-44	chr17	36831258	36831486	+	14.6	0.784	promoter-TSS (NM_001130677)	promoter-TSS (NM_001130677)	-185	NM_001130677	100170841	Hs.445574	NM_001130677	ENSG00000179294	C17orf96	-	chromosome 17 open reading frame 96	protein-coding	0.149123	0.724891
chr4-52	chr4	49144039	49144267	+	14.6	0.878	Intergenic	(CATTC)n|Satellite|Satellite	155494	NM_001286791	80157	Hs.479703	XM_005248125	ENSG00000109182	CWH43	CWH43-C	cell wall biogenesis 43 C-terminal homolog (S. cerevisiae)	protein-coding	0.017544	0.432314
chr1-157	chr1	90286316	90286544	+	14.2	0.75	promoter-TSS (NM_001134479)	promoter-TSS (NM_001134479)	-143	NM_001134479	55144	Hs.482087	XM_005270991	ENSG00000171492	LRRC8D	LRRC5	leucine rich repeat containing 8 family, member D	protein-coding	0.096491	0.69869
chr3-57	chr3	140661365	140661593	+	14.2	0.746	intron (NM_018155, intron 1 of 6)	CpG	817	NM_001104647	55186	Hs.144130	XM_005247574	ENSG00000114120	SLC25A36	PNC2	solute carrier family 25 (pyrimidine nucleotide carrier ), member 36	protein-coding	0.087719	0.655022
chr1-138	chr1	235292239	235292467	+	14.2	0.804	promoter-TSS (NM_014765)	promoter-TSS (NM_014765)	-97	NM_014765	9804	Hs.533192	NM_014765	ENSG00000173726	TOMM20	MAS20|MOM19|TOM20	translocase of outer mitochondrial membrane 20 homolog (yeast)	protein-coding	0.087719	0.580786
chr1-387	chr1	101361373	101361601	+	14.2	0.569	promoter-TSS (NM_001261442)	promoter-TSS (NM_001261442)	-145	NM_001144884	148867	Hs.533903	XM_005270503	ENSG00000162695	SLC30A7	RP11-421L21.2|ZNT7|ZnT-7|ZnTL2	solute carrier family 30 (zinc transporter), member 7	protein-coding	0.078947	0.69869
chr20-27	chr20	304926	305154	+	14.2	0.672	intron (NR_109990, intron 1 of 2)	CpG	856	NR_109990	100507459	Hs.659689	XR_109638		RP5-1103G7.4	-	uncharacterized LOC100507459	ncRNA	0.078947	0.676856
chr22-30	chr22	39097131	39097359	+	14.2	0.788	promoter-TSS (NM_014876)	promoter-TSS (NM_014876)	-786	NM_014876	9929	Hs.3094	XM_005261876	ENSG00000100221	JOSD1	dJ508I15.2	Josephin domain containing 1	protein-coding	0.105263	0.746725
chr1-216	chr1	89357135	89357363	+	14.2	0.69	promoter-TSS (NM_001514)	promoter-TSS (NM_001514)	52	NM_001514	2959	Hs.481852	NM_001514	ENSG00000137947	GTF2B	TF2B|TFIIB	general transcription factor IIB	protein-coding	0.096491	0.58952
chr14-8	chr14	91976800	91977028	+	14.2	0.725	promoter-TSS (NM_001284280)	promoter-TSS (NM_001284280)	-90	NM_001284281	55671	Hs.533887	XM_005267842	ENSG00000100796	SMEK1	FLFL1|KIAA2010|PP4R3A|smk-1|smk1	SMEK homolog 1, suppressor of mek1 (Dictyostelium)	protein-coding	0.140351	0.733624
chr1-209	chr1	114447719	114447947	+	14.2	0.708	promoter-TSS (NM_001253852)	promoter-TSS (NM_001253852)	-82	NM_022836	64858	Hs.591412	XM_005271130	ENSG00000118655	DCLRE1B	APOLLO|SNM1B|SNMIB	DNA cross-link repair 1B	protein-coding	0.087719	0.646288
chr19-51	chr19	12893325	12893553	+	14.2	0.732	Intergenic	CpG	-7005	NM_013312	29911	Hs.30792	XM_005259873	ENSG00000095066	HOOK2	HK2	hook microtubule-tethering protein 2	protein-coding	0.166667	0.790393
chr1-302	chr1	43814626	43814854	+	14.2	0.717	intron (NM_005373, intron 9 of 11)	CpG-1000	-9886	NM_001255	991	Hs.524947	NM_001255	ENSG00000117399	CDC20	CDC20A|bA276H19.3|p55CDC	cell division cycle 20	protein-coding	0.127193	0.781659
chr1-161	chr1	182228450	182228678	+	14.2	0.818	intron (NR_104175, intron 2 of 2)	intron (NR_104175, intron 2 of 2)	54632	NR_104175	400799	Hs.738188	XR_241160	ENSG00000228918	GS1-122H1.2	-	uncharacterized LOC400799	ncRNA	0.008772	0.519651
chr1-158	chr1	42922081	42922309	+	14.2	0.667	promoter-TSS (NM_001146192)	promoter-TSS (NM_001146192)	30	NM_001077447	79717	Hs.706662	XM_005271201	ENSG00000127125	PPCS	-	phosphopantothenoylcysteine synthetase	protein-coding	0.122807	0.663755
chr1-296	chr1	90309096	90309324	+	14.2	0.692	5' UTR (NM_001134479, exon 2 of 3)	5' UTR (NM_001134479, exon 2 of 3)	21730	NM_018103	55144	Hs.482087	XM_005270991	ENSG00000171492	LRRC8D	LRRC5	leucine rich repeat containing 8 family, member D	protein-coding	0.061404	0.624454
chr16-58	chr16	71518098	71518326	+	14.2	0.823	intron (NM_006961, intron 2 of 5)	intron (NM_006961, intron 2 of 5)	5042	NM_006961	7567	Hs.660076	XM_005256125	ENSG00000157429	ZNF19	KOX12	zinc finger protein 19	protein-coding	0.065789	0.646288
chr1-210	chr1	156611725	156611953	+	14.2	0.695	promoter-TSS (NM_021948)	promoter-TSS (NM_021948)	99	NM_198427	63827	Hs.516904	NM_021948	ENSG00000132692	BCAN	BEHAB|CSPG7	brevican	protein-coding	0.118421	0.746725
chr1-278	chr1	2763985	2764213	+	14.2	0.736	Intergenic	Intergenic	-57869	NM_001242672	100287898	Hs.632363	NM_001242672	ENSG00000215912	TTC34	-	tetratricopeptide repeat domain 34	protein-coding	0.030702	0.58952
chr20-31	chr20	5986592	5986820	+	14.2	0.825	promoter-TSS (NM_019095)	promoter-TSS (NM_019095)	-33	NM_019095	54675	Hs.743956	XM_005260736	ENSG00000088766	CRLS1	C20orf155|CLS|CLS1|GCD10|dJ967N21.6	cardiolipin synthase 1	protein-coding	0.100877	0.646288
chr19-54	chr19	663272	663500	+	14.2	0.78	promoter-TSS (NM_194460)	promoter-TSS (NM_194460)	-153	NM_194460	55658	Hs.69554	XM_005259594	ENSG00000070423	RNF126	-	ring finger protein 126	protein-coding	0.118421	0.751092
chr6-30	chr6	30710451	30710679	+	14.2	0.807	promoter-TSS (NM_005803)	promoter-TSS (NM_005803)	-112	NM_005803	10211	Hs.179986	XM_005248780	ENSG00000137312	FLOT1	-	flotillin 1	protein-coding	0.114035	0.768559
chr1-290	chr1	246670431	246670659	+	14.2	0.884	promoter-TSS (NM_001167740)	promoter-TSS (NM_001167740)	99	NM_001167740	64754	Hs.567571	XM_005273227	ENSG00000185420	SMYD3	KMT3E|ZMYND1|ZNFN3A1|bA74P14.1	SET and MYND domain containing 3	protein-coding	0.140351	0.737991
chr1-199	chr1	93811384	93811612	+	14.2	0.667	promoter-TSS (NM_001938)	promoter-TSS (NM_001938)	20	NM_001938	1810	Hs.348418	NM_001938		DR1	NC2|NC2-BETA	down-regulator of transcription 1, TBP-binding (negative cofactor 2)	protein-coding	0.092105	0.676856
chr17-41	chr17	66374448	66374676	+	14.2	0.737	intron (NM_001267727, intron 8 of 11)	intron (NM_001267727, intron 8 of 11)	-35202	NM_001278433	5573	Hs.745160	NM_001276289	ENSG00000108946	PRKAR1A	ACRDYS1|ADOHR|CAR|CNC|CNC1|PKR1|PPNAD1|PRKAR1|TSE1	protein kinase, cAMP-dependent, regulatory, type I, alpha	protein-coding	0.039474	0.637555
chr22-33	chr22	20104760	20104988	+	14.2	0.701	promoter-TSS (NM_001257994)	promoter-TSS (NM_001257994)	-56	NM_022727	27037	Hs.713579	XM_005261234	ENSG00000099899	TRMT2A	HTF9C	tRNA methyltransferase 2 homolog A (S. cerevisiae)	protein-coding	0.131579	0.681223
chr16-57	chr16	2255692	2255920	+	14.2	0.746	promoter-TSS (NM_001199174)	promoter-TSS (NM_001199174)	74	NM_001199174	64223	Hs.29203	XM_005255475	ENSG00000167965	MLST8	GBL|GbetaL|LST8|POP3|WAT1	MTOR associated protein, LST8 homolog (S. cerevisiae)	protein-coding	0.140351	0.768559
chr8-19	chr8	103666098	103666326	+	14.2	0.907	promoter-TSS (NR_103760)	promoter-TSS (NR_103760)	-20	NR_103759	7071	Hs.435001	NM_001032282	ENSG00000155090	KLF10	EGR-alpha|EGRA|TIEG|TIEG1	Kruppel-like factor 10	protein-coding	0.135965	0.772926
chr7-50	chr7	45026073	45026301	+	14.2	0.7	promoter-TSS (NR_003697)	promoter-TSS (NR_003697)	72	NR_003697	285958	Hs.25892	NR_003697	ENSG00000232956	SNHG15	C7orf40|Linc-Myo1g|MYO1GUN	small nucleolar RNA host gene 15 (non-protein coding)	ncRNA	0.114035	0.68559
chr19-42	chr19	59084776	59085004	+	14.2	0.719	promoter-TSS (NM_003422)	promoter-TSS (NM_003422)	52	NM_003422	7593	Hs.399810	XM_005259203	ENSG00000099326	MZF1	MZF-1|MZF1B|ZFP98|ZNF42|ZSCAN6	myeloid zinc finger 1	protein-coding	0.092105	0.615721
chr9-35	chr9	34457357	34457585	+	14.2	0.795	intron (NM_001184942, intron 1 of 5)	CpG	1097	NM_147202	203259	Hs.493771	XM_005251400	ENSG00000164970	FAM219A	C9orf25|bA573M23.5	family with sequence similarity 219, member A	protein-coding	0.078947	0.650655
chr1-174	chr1	117909901	117910129	+	14.2	0.706	promoter-TSS (NM_006699)	promoter-TSS (NM_006699)	-70	NM_006699	10905	Hs.435938	NM_006699		MAN1A2	MAN1B	mannosidase, alpha, class 1A, member 2	protein-coding	0.109649	0.733624
chr13-6	chr13	45915231	45915459	+	14.2	0.754	promoter-TSS (NR_024458)	promoter-TSS (NR_024458)	74	NM_003295	7178	Hs.717316	XM_005266511	ENSG00000133112	TPT1	HRF|TCTP|p02|p23	tumor protein, translationally-controlled 1	protein-coding	0.140351	0.729258
chr16-55	chr16	12009810	12010038	+	14.2	0.78	promoter-TSS (NM_001130006)	promoter-TSS (NM_001130006)	-99	NM_002094	2935	Hs.528780	XM_005255274	ENSG00000103342	GSPT1	551G9.2|ETF3A|GST1|eRF3a	G1 to S phase transition 1	protein-coding	0.118421	0.68559
chr11-20	chr11	118307005	118307233	+	14.2	0.792	promoter-TSS (NM_001197104)	promoter-TSS (NM_001197104)	-86	NM_001197104	4297	Hs.258855	XM_005271553	ENSG00000118058	KMT2A	ALL-1|CXXC7|HRX|HTRX1|MLL|MLL/GAS7|MLL1|MLL1A|TET1-MLL|TRX1|WDSTS	lysine (K)-specific methyltransferase 2A	protein-coding	0.114035	0.746725
chr7-41	chr7	158622262	158622490	+	14.2	0.875	promoter-TSS (NM_020728)	promoter-TSS (NM_020728)	-57	NM_020728	57488	Hs.490795	XM_005249551	ENSG00000117868	ESYT2	CHR2SYT|E-Syt2|FAM62B	extended synaptotagmin-like protein 2	protein-coding	0.135965	0.746725
chr11-23	chr11	76155621	76155849	+	14.2	0.771	promoter-TSS (NM_020193)	promoter-TSS (NM_020193)	-334	NM_020193	56946	Hs.352588	XM_005274106	ENSG00000158636	C11orf30	EMSY	chromosome 11 open reading frame 30	protein-coding	0.070175	0.606987
chr1-253	chr1	86046819	86047047	+	14.2	0.661	intron (NM_001554, intron 1 of 4)	CpG	489	NM_001554	3491	Hs.8867	NM_001554	ENSG00000142871	CYR61	CCN1|GIG1|IGFBP10	cysteine-rich, angiogenic inducer, 61	protein-coding	0.109649	0.659389
chr1-180	chr1	26827266	26827494	+	14.2	0.595	Intergenic	CpG	28478	NM_005517	3151	Hs.181163	NM_005517		HMGN2	HMG17	high mobility group nucleosomal binding domain 2	protein-coding	0.100877	0.729258
chr1-214	chr1	32817119	32817347	+	14.2	0.733	Intergenic	CpG	10611	NM_001167676	100128071	Hs.660539	NM_001167676	ENSG00000225828	FAM229A	-	family with sequence similarity 229, member A	protein-coding	0.131579	0.764192
chr12-22	chr12	69139876	69140104	+	14.2	0.809	promoter-TSS (NM_018656)	promoter-TSS (NM_018656)	54	NM_018656	55508	Hs.506011	XM_005269006		SLC35E3	BLOV1	solute carrier family 35, member E3	protein-coding	0.109649	0.694323
chr5-27	chr5	159886261	159886489	+	14.2	0.827	Intergenic	Intergenic	-15034	NR_036095	100422938		NR_036095		MIR3142	-	microRNA 3142	ncRNA	0.013158	0.414847
chr1-184	chr1	93427236	93427464	+	14.2	0.843	promoter-TSS (NM_001252269)	promoter-TSS (NM_001252269)	-271	NM_001252270	388650	Hs.180946	NM_001006605	ENSG00000154511	FAM69A	-	family with sequence similarity 69, member A	protein-coding	0.153509	0.746725
chr20-25	chr20	17550601	17550829	+	14.2	0.667	promoter-TSS (NM_001278608)	promoter-TSS (NM_001278608)	116	NM_001011546	11034	Hs.705996	XM_005260653	ENSG00000125868	DSTN	ACTDP|ADF|HEL32|bA462D18.2	destrin (actin depolymerizing factor)	protein-coding	0.140351	0.742358
chr15-15	chr15	49355169	49355397	+	14.2	0.825	Intergenic	LTR1|LTR|ERV1	-16523	NM_001193489	9728	Hs.9997	NM_001193489	ENSG00000138593	SECISBP2L	SBP2L|SLAN	SECIS binding protein 2-like	protein-coding	0.052632	0.611354
chr1-146	chr1	28696049	28696277	+	14.2	0.815	promoter-TSS (NM_001048183)	promoter-TSS (NM_001048183)	70	NM_001048183	65979	Hs.225641	XM_005245970	ENSG00000204138	PHACTR4	-	phosphatase and actin regulator 4	protein-coding	0.092105	0.689956
chr12-52	chr12	117628144	117628372	+	14.2	0.95	promoter-TSS (NM_015002)	promoter-TSS (NM_015002)	42	NM_033624	23014	Hs.740376	XM_005253857	ENSG00000135108	FBXO21	FBX21	F-box protein 21	protein-coding	0.135965	0.746725
chr6-29	chr6	42981849	42982077	+	14.2	0.7	promoter-TSS (NM_014623)	promoter-TSS (NM_014623)	122	NM_057161	116138	Hs.412468	NM_057161	ENSG00000124702	KLHDC3	PEAS|RP1-20C7.3|dJ20C7.3	kelch domain containing 3	protein-coding	0.105263	0.650655
chr1-227	chr1	85666903	85667131	+	14.2	0.648	promoter-TSS (NM_032184)	promoter-TSS (NM_032184)	-289	NM_032184	84144	Hs.670497	XM_005271252	ENSG00000097096	SYDE2	RP11-33E12.1	synapse defective 1, Rho GTPase, homolog 2 (C. elegans)	protein-coding	0.122807	0.781659
chr2-103	chr2	133044513	133044741	+	14.2	0.804	Intergenic	ACRO1|Satellite|acro	-29085	NR_027020	554226	Hs.380689	NR_027019	ENSG00000163046	ANKRD30BL	ANKRD30BP3|NCRNA00164	ankyrin repeat domain 30B-like	pseudo	0.030702	0.585153
chr1-145	chr1	32645438	32645666	+	14.2	0.746	intron (NM_175852, intron 1 of 10)	CpG	207	NM_175852	200081	Hs.17987	XM_005270594	ENSG00000084652	TXLNA	IL14|RP4-622L5.4|TXLN	taxilin alpha	protein-coding	0.144737	0.786026
chr16-70	chr16	19079039	19079267	+	14.2	0.86	promoter-TSS (NM_001190983)	promoter-TSS (NM_001190983)	-86	NM_001190983	10229	Hs.157113	XM_005255033	ENSG00000167186	COQ7	CAT5|CLK-1|CLK1	coenzyme Q7 homolog, ubiquinone (yeast)	protein-coding	0.109649	0.663755
chr20-23	chr20	307912	308140	+	14.2	0.763	3' UTR (NM_006943, exon 1 of 1)	3' UTR (NM_006943, exon 1 of 1)	1811	NM_006943	6666	Hs.745058	NM_006943	ENSG00000177732	SOX12	SOX22	SRY (sex determining region Y)-box 12	protein-coding	0.092105	0.724891
chr6-63	chr6	108279340	108279568	+	14.2	0.818	promoter-TSS (NM_007214)	promoter-TSS (NM_007214)	28	NM_007214	11231	Hs.26904	NM_007214	ENSG00000025796	SEC63	DNAJC23|ERdj2|PRO2507|SEC63L	SEC63 homolog (S. cerevisiae)	protein-coding	0.114035	0.69869
chr16-46	chr16	31519594	31519822	+	14.2	0.788	promoter-TSS (NM_022744)	promoter-TSS (NM_022744)	32	NM_022744	64755	Hs.499102	NM_022744	ENSG00000140688	C16orf58	RUS	chromosome 16 open reading frame 58	protein-coding	0.127193	0.724891
chr2-80	chr2	97303981	97304209	+	13.8	0.795	promoter-TSS (NR_047656)	promoter-TSS (NR_047656)	21	NR_047655	55683	Hs.516341	XM_005263980	ENSG00000114982	KANSL3	KIAA1310|NSL3|Rcd1	KAT8 regulatory NSL complex subunit 3	protein-coding	0.149123	0.703057
chr1-204	chr1	26146392	26146620	+	13.8	0.725	promoter-TSS (NM_001099626)	promoter-TSS (NM_001099626)	109	NM_001099627	56181	Hs.149305	XM_005245941	ENSG00000117640	MTFR1L	FAM54B|MST116|MSTP116	mitochondrial fission regulator 1-like	protein-coding	0.100877	0.69869
chr22-66	chr22	22090399	22090627	+	13.8	0.804	promoter-TSS (NM_013313)	promoter-TSS (NM_013313)	-442	NM_013313	29799	Hs.517436	NM_013313	ENSG00000100027	YPEL1	-	yippee-like 1 (Drosophila)	protein-coding	0.153509	0.768559
chr2-81	chr2	242448086	242448314	+	13.8	0.776	promoter-TSS (NM_001282307)	promoter-TSS (NM_001282307)	-90	NM_001282308	10494	Hs.516807	XM_005246984	ENSG00000115694	STK25	SOK1|YSK1	serine/threonine kinase 25	protein-coding	0.131579	0.733624
chr2-94	chr2	132250446	132250674	+	13.8	0.78	promoter-TSS (NM_001085365)	promoter-TSS (NM_001085365)	174	NR_026922	150776	Hs.535622	NR_026922	ENSG00000152117	LOC150776	-	sphingomyelin phosphodiesterase 4, neutral membrane (neutral sphingomyelinase-3) pseudogene	pseudo	0.114035	0.672489
chr5-67	chr5	10353566	10353794	+	13.8	0.708	promoter-TSS (NM_005885)	promoter-TSS (NM_005885)	-71	NM_001270661	10299	Hs.432862	NM_001270660	ENSG00000145495	2006-03-01	DOA10|MARCH-VI|RNF176|TEB4	membrane-associated ring finger (C3HC4) 6, E3 ubiquitin protein ligase	protein-coding	0.127193	0.729258
chr11-32	chr11	65153783	65154011	+	13.8	0.68	promoter-TSS (NM_031904)	promoter-TSS (NM_031904)	-144	NM_031904	83786	Hs.578433	XM_005274349	ENSG00000126391	FRMD8	-	FERM domain containing 8	protein-coding	0.078947	0.633188
chr1-261	chr1	1823020	1823248	+	13.8	0.731	promoter-TSS (NM_001282538)	promoter-TSS (NM_001282538)	-578	NM_002074	2782	Hs.721030	XM_005244741	ENSG00000078369	GNB1	-	guanine nucleotide binding protein (G protein), beta polypeptide 1	protein-coding	0.105263	0.755459
chr11-24	chr11	66725927	66726155	+	13.8	0.754	promoter-TSS (NM_001040716)	promoter-TSS (NM_001040716)	-194	NM_000920	5091	Hs.89890	XM_005274030	ENSG00000173599	PC	PCB	pyruvate carboxylase	protein-coding	0.092105	0.703057
chr22-51	chr22	45559480	45559708	+	13.8	0.83	promoter-TSS (NR_038956)	promoter-TSS (NR_038956)	68	NR_038956	100506714	Hs.189902	NR_038956		LOC100506714	-	uncharacterized LOC100506714	ncRNA	0.153509	0.720524
chr1-179	chr1	1406964	1407192	+	13.8	0.951	promoter-TSS (NM_031921)	promoter-TSS (NM_031921)	-86	NM_031921	83858	Hs.729021	XM_005244805	ENSG00000160072	ATAD3B	AAA-TOB3|TOB3	ATPase family, AAA domain containing 3B	protein-coding	0.140351	0.716157
chr1-130	chr1	54411501	54411729	+	13.8	0.649	promoter-TSS (NM_001256409)	promoter-TSS (NM_001256409)	-327	NM_016126	51668	Hs.624686	XM_005270942	ENSG00000081870	HSPB11	C1orf41|HSPCO34|IFT25|PP25	heat shock protein family B (small), member 11	protein-coding	0.127193	0.777293
chr1-119	chr1	112298149	112298377	+	13.8	0.692	promoter-TSS (NM_007204)	promoter-TSS (NM_007204)	73	NM_007204	11218	Hs.591405	NM_007204	ENSG00000064703	DDX20	DP103|GEMIN3	DEAD (Asp-Glu-Ala-Asp) box polypeptide 20	protein-coding	0.100877	0.703057
chr12-26	chr12	90103332	90103560	+	13.8	0.741	non-coding (NR_028138, exon 1 of 1)	non-coding (NR_028138, exon 1 of 1)	714	NR_028138	338758	Hs.601766	NR_028138	ENSG00000271614	LINC00936	RP11-591N1.1	long intergenic non-protein coding RNA 936	ncRNA	0.087719	0.720524
chr19-76	chr19	18392485	18392713	+	13.8	0.744	promoter-TSS (NR_036155)	promoter-TSS (NR_036155)	-133	NM_001286968	3727	Hs.2780	NM_001286968	ENSG00000130522	JUND	AP-1	jun D proto-oncogene	protein-coding	0.166667	0.764192
chr1-1459	chr1	182921786	182922014	+	13.8	0.829	exon (NM_030933, exon 1 of 10)	exon (NM_030933, exon 1 of 10)	653	NM_030933	81626	Hs.497034	NM_030933	ENSG00000157060	SHCBP1L	C1orf14|GE36	SHC SH2-domain binding protein 1-like	protein-coding	0.078947	0.655022
chr9-39	chr9	139622476	139622704	+	13.8	0.809	promoter-TSS (NR_003672)	promoter-TSS (NR_003672)	46	NR_024542	84973	Hs.495480	NR_003672	ENSG00000233016	SNHG7	NCRNA00061	small nucleolar RNA host gene 7 (non-protein coding)	ncRNA	0.127193	0.742358
chr11-66	chr11	585396	585624	+	13.8	0.9	intron (NM_001286582, intron 3 of 17)	intron (NM_001286582, intron 3 of 17)	9064	NM_001286583	57661	Hs.325838	XM_005253024	ENSG00000070047	PHRF1	RNF221	PHD and ring finger domains 1	protein-coding	0	0.515284
chr1-185	chr1	90098747	90098975	+	13.8	0.719	promoter-TSS (NR_033981)	promoter-TSS (NR_033981)	217	NM_032270	84230	Hs.412836	NM_032270	ENSG00000171488	LRRC8C	AD158|FAD158	leucine rich repeat containing 8 family, member C	protein-coding	0.131579	0.755459
chr19-33	chr19	10217117	10217345	+	13.8	0.772	exon (NM_020230, exon 2 of 12)	exon (NM_020230, exon 2 of 12)	332	NM_001198690	692312	Hs.14468	NM_001040664	ENSG00000243207	PPAN-P2RY11	-	PPAN-P2RY11 readthrough	protein-coding	0.140351	0.720524
chr2-96	chr2	98612442	98612670	+	13.8	0.778	promoter-TSS (NM_015348)	promoter-TSS (NM_015348)	-202	NM_015348	23505	Hs.469376	XM_005263909	ENSG00000075568	TMEM131	CC28|PRO1048|RW1|YR-23	transmembrane protein 131	protein-coding	0.074561	0.69869
chr7-55	chr7	766151	766379	+	13.8	0.809	promoter-TSS (NR_075098)	promoter-TSS (NR_075098)	-73	NM_017802	54919	Hs.535896	NM_017802	ENSG00000164818	HEATR2	CILD18	HEAT repeat containing 2	protein-coding	0.127193	0.724891
chr21-23	chr21	46359766	46359994	+	13.8	0.841	promoter-TSS (NR_027129)	promoter-TSS (NR_027129)	-52	NR_027129	84536	Hs.534504	NM_058188	ENSG00000183250	C21orf67	C21orf69|PRED54	chromosome 21 open reading frame 67	ncRNA	0.140351	0.729258
chr3-32	chr3	195474843	195475071	+	13.8	0.804	intron (NM_138297, intron 22 of 22)	intron (NM_138297, intron 22 of 22)	27204	NM_001282506	200958	Hs.308992	XM_005269303	ENSG00000176945	MUC20	AC069513.3|MUC-20	mucin 20, cell surface associated	protein-coding	0.100877	0.764192
chr5-100	chr5	3392514	3392742	+	13.8	0.673	Intergenic	G-rich|Low_complexity|Low_complexity	111490	NR_104618	102467075	Hs.652949	NR_104618		LOC102467075	-	uncharacterized LOC102467075	ncRNA	0.017544	0.764192
chr1-164	chr1	92764316	92764544	+	13.8	0.677	promoter-TSS (NM_024813)	promoter-TSS (NM_024813)	-92	NM_024813	79871	Hs.444421	XM_005271223		RPAP2	C1orf82	RNA polymerase II associated protein 2	protein-coding	0.092105	0.681223
chr2-86	chr2	12557880	12558108	+	13.8	0.865	intron (NR_110196, intron 4 of 5)	intron (NR_110196, intron 4 of 5)	-299004	NR_027303	28951	Hs.467751	NM_021643	ENSG00000071575	TRIB2	C5FW|GS3955|TRB2	tribbles pseudokinase 2	protein-coding	0.02193	0.489083
chr16-61	chr16	3079552	3079780	+	13.8	0.923	exon (NM_001103175, exon 5 of 9)	exon (NM_001103175, exon 5 of 9)	-2816	NR_047572	100128770	Hs.666223	NR_047572	ENSG00000205890	RP11-473M20.5	-	uncharacterized LOC100128770	ncRNA	0.135965	0.724891
chr15-26	chr15	78591822	78592050	+	13.8	0.82	promoter-TSS (NM_025234)	promoter-TSS (NM_025234)	4	NM_025234	80349	Hs.513055	XM_005254697	ENSG00000140395	WDR61	REC14|SKI8	WD repeat domain 61	protein-coding	0.122807	0.694323
chr7-44	chr7	152160803	152161031	+	13.8	0.632	promoter-TSS (NR_027387)	promoter-TSS (NR_027387)	-292	NR_027387	100128822	Hs.647112	NR_027387	ENSG00000261455	LINC01003	RP5-1129J21.3	long intergenic non-protein coding RNA 1003	ncRNA	0.092105	0.737991
chr6-36	chr6	38607340	38607568	+	13.8	0.71	intron (NM_052893, intron 1 of 11)	CpG	470	NM_052893	114781	Hs.603858	XM_005248840	ENSG00000183826	BTBD9	dJ322I12.1	BTB (POZ) domain containing 9	protein-coding	0.122807	0.733624
chr1-215	chr1	10003100	10003328	+	13.8	0.709	promoter-TSS (NM_032368)	promoter-TSS (NM_032368)	-272	NM_022787	64802	Hs.633762	XM_005263489	ENSG00000173614	NMNAT1	LCA9|NMNAT|PNAT1	nicotinamide nucleotide adenylyltransferase 1	protein-coding	0.061404	0.611354
chr11-26	chr11	65189693	65189921	+	13.8	0.705	promoter-TSS (NR_028272)	promoter-TSS (NR_028272)	-462	NR_028272	283131	Hs.523789	NR_002802		NEAT1	LINC00084|NCRNA00084|TncRNA|VINC	nuclear paraspeckle assembly transcript 1 (non-protein coding)	ncRNA	0.135965	0.733624
chr3-79	chr3	185826556	185826784	+	13.8	0.809	intron (NM_004454, intron 1 of 12)	CpG	231	NM_004454	2119	Hs.43697	XM_005247210	ENSG00000244405	ETV5	ERM	ets variant 5	protein-coding	0.092105	0.729258
chr1-200	chr1	116961101	116961329	+	13.8	0.746	promoter-TSS (NR_027646)	promoter-TSS (NR_027646)	-10	NR_024125	84852	Hs.664752	NR_024124	ENSG00000203865	ATP1A1OS	C1orf203	ATP1A1 opposite strand	ncRNA	0.100877	0.720524
chr16-73	chr16	30709272	30709500	+	13.8	0.717	intron (NM_001256932, intron 1 of 1)	CpG	424	NM_001256932	730183	Hs.535456	NM_001256932		LOC730183	-	uncharacterized LOC730183	protein-coding	0.105263	0.672489
chr17-39	chr17	74868774	74869002	+	13.8	0.76	exon (NM_198955, exon 1 of 16)	exon (NM_198955, exon 1 of 16)	159	NM_198955	146664	Hs.144531	XM_005257065	ENSG00000167889	MGAT5B	GnT-IX|GnT-VB	mannosyl (alpha-1,6-)-glycoprotein beta-1,6-N-acetyl-glucosaminyltransferase, isozyme B	protein-coding	0.04386	0.585153
chr1-166	chr1	31907267	31907495	+	13.8	0.768	3' UTR (NM_001199039, exon 11 of 11)	3' UTR (NM_001199039, exon 11 of 11)	20721	NM_018565	347735	Hs.270655	XM_005270822	ENSG00000168528	SERINC2	PRO0899|TDE2|TDE2L	serine incorporator 2	protein-coding	0.035088	0.624454
chr11-35	chr11	111807702	111807930	+	13.8	0.78	promoter-TSS (NM_001037954)	promoter-TSS (NM_001037954)	-111	NM_001037954	85458	Hs.655626	XM_005277726	ENSG00000150764	DIXDC1	CCD1	DIX domain containing 1	protein-coding	0.105263	0.641921
chr1-193	chr1	32404127	32404355	+	13.8	0.755	promoter-TSS (NM_080391)	promoter-TSS (NM_080391)	-253	NM_080391	8073	Hs.713025	XM_005271228	ENSG00000184007	PTP4A2	HH13|HH7-2|HU-PP-1|OV-1|PRL-2|PRL2|PTP4A|PTPCAAX2|ptp-IV1a|ptp-IV1b	protein tyrosine phosphatase type IVA, member 2	protein-coding	0.092105	0.681223
chr1-208	chr1	48681894	48682122	+	13.8	0.646	Intergenic	Intergenic	-6349	NM_001135181	200010	Hs.37890	XM_005270587	ENSG00000117834	SLC5A9	SGLT4	solute carrier family 5 (sodium/sugar cotransporter), member 9	protein-coding	0.004386	0.441048
chr10-72	chr10	43892681	43892909	+	13.8	0.795	promoter-TSS (NM_001098208)	promoter-TSS (NM_001098208)	-1	NM_001098207	3185	Hs.712955	XM_005271816	ENSG00000169813	HNRNPF	HNRPF|OK/SW-cl.23|mcs94-1	heterogeneous nuclear ribonucleoprotein F	protein-coding	0.092105	0.68559
chr19-38	chr19	680452	680680	+	13.8	0.738	intron (NM_005860, intron 3 of 4)	CpG-12113	4177	NM_005860	10272	Hs.529038	NM_005860	ENSG00000070404	FSTL3	FLRG|FSRP	follistatin-like 3 (secreted glycoprotein)	protein-coding	0.109649	0.742358
chr1-211	chr1	16162380	16162608	+	13.8	0.841	non-coding (NR_024279, exon 2 of 2)	non-coding (NR_024279, exon 2 of 2)	-11865	NM_015001	23013	Hs.744843	XM_005245784	ENSG00000065526	SPEN	HIAA0929|MINT|RBM15C|SHARP	spen family transcriptional repressor	protein-coding	0.140351	0.668122
chr10-67	chr10	70360186	70360414	+	13.8	0.833	intron (NM_030625, intron 2 of 11)	intron (NM_030625, intron 2 of 11)	40183	NM_030625	80312	Hs.708977	NM_030625	ENSG00000138336	TET1	CXXC6|LCX|bA119F7.1	tet methylcytosine dioxygenase 1	protein-coding	0.013158	0.515284
chr1-362	chr1	17231386	17231614	+	13.8	0.745	Intergenic	CpG	-16945	NM_014675	9696	Hs.309403	NM_014675	ENSG00000058453	CROCC	ROLT	ciliary rootlet coiled-coil, rootletin	protein-coding	0.048246	0.60262
chr22-76	chr22	30752723	30752951	+	13.8	0.784	promoter-TSS (NM_005877)	promoter-TSS (NM_005877)	76	NM_001005409	10291	Hs.505597	XM_005261301	ENSG00000099995	SF3A1	PRP21|PRPF21|SAP114|SF3A120	splicing factor 3a, subunit 1, 120kDa	protein-coding	0.149123	0.733624
chr12-23	chr12	125424340	125424568	+	13.8	0.735	Intergenic	Intergenic	24361	NR_049820	100847004		NR_049820	ENSG00000265345	MIR5188	-	microRNA 5188	ncRNA	0.04386	0.60262
chr11-56	chr11	65264970	65265198	+	13.8	0.854	promoter-TSS (NR_002819)	promoter-TSS (NR_002819)	-149	NR_002819	378938	Hs.642877	XR_247199	ENSG00000251562	MALAT1	HCN|LINC00047|MALAT-1|NCRNA00047|NEAT2|PRO2853|mascRNA	metastasis associated lung adenocarcinoma transcript 1 (non-protein coding)	ncRNA	0.144737	0.755459
chr17-35	chr17	48796746	48796974	+	13.8	0.754	promoter-TSS (NM_006107)	promoter-TSS (NM_006107)	-66	NM_016424	51747	Hs.130293	XM_005257448	ENSG00000108848	LUC7L3	CRA|CREAP-1|CROP|LUC7A|OA48-18|hLuc7A	LUC7-like 3 (S. cerevisiae)	protein-coding	0.140351	0.751092
chr19-52	chr19	1103800	1104028	+	13.8	0.826	promoter-TSS (NM_002085)	promoter-TSS (NM_002085)	-22	NM_001039847	2879	Hs.433951	NM_001039847	ENSG00000167468	GPX4	GPx-4|GSHPx-4|MCSP|PHGPx|snGPx|snPHGPx	glutathione peroxidase 4	protein-coding	0.127193	0.689956
chr18-20	chr18	50319060	50319288	+	13.8	0.85	intron (NM_005215, intron 2 of 28)	(CATTC)n|Simple_repeat|Simple_repeat	452632	NM_005215	1630	Hs.162025	XM_005258204		DCC	CRC18|CRCR1|IGDCC1|MRMV1	deleted in colorectal carcinoma	protein-coding	0.004386	0.358079
chr3-42	chr3	136471284	136471512	+	13.8	0.761	promoter-TSS (NM_005862)	promoter-TSS (NM_005862)	-153	NM_005862	10274	Hs.412586	XM_005247064	ENSG00000118007	STAG1	SA1|SCC3A	stromal antigen 1	protein-coding	0.135965	0.724891
chr1-151	chr1	85725329	85725557	+	13.8	0.741	promoter-TSS (NM_198077)	promoter-TSS (NM_198077)	-88	NR_024113	148423	Hs.26226	NM_198077		C1orf52	RP11-234D19.1|gm117	chromosome 1 open reading frame 52	protein-coding	0.083333	0.694323
chr11-27	chr11	85780088	85780316	+	13.8	0.763	promoter-TSS (NM_007166)	promoter-TSS (NM_007166)	-63	NM_001206946	8301	Hs.163893	XM_005274322	ENSG00000073921	PICALM	CALM|CLTH|LAP	phosphatidylinositol binding clathrin assembly protein	protein-coding	0.100877	0.689956
chr1-150	chr1	1840539	1840767	+	13.3	0.644	Intergenic	(CGGGG)n|Simple_repeat|Simple_repeat	-5613	NM_138705	163688	Hs.85902	XM_005244728	ENSG00000169885	CALML6	CAGLP	calmodulin-like 6	protein-coding	0.144737	0.803493
chr14-14	chr14	104313958	104314186	+	13.3	0.761	promoter-TSS (NM_015316)	promoter-TSS (NM_015316)	14	NR_038436	145216	Hs.578091	NR_038436	ENSG00000258735	LINC00637	-	long intergenic non-protein coding RNA 637	ncRNA	0.144737	0.79476
chr19-75	chr19	50145133	50145361	+	13.3	0.766	promoter-TSS (NM_021228)	promoter-TSS (NM_021228)	-135	NM_021228	58506	Hs.103521	XM_005259122	ENSG00000126461	SCAF1	SRA1	SR-related CTD-associated factor 1	protein-coding	0.131579	0.703057
chr13-4	chr13	29233004	29233232	+	13.3	0.695	promoter-TSS (NM_015932)	promoter-TSS (NM_015932)	-23	NM_015932	51371	Hs.268742	NM_015932	ENSG00000132963	POMP	C13orf12|PNAS-110|UMP1	proteasome maturation protein	protein-coding	0.092105	0.650655
chr3-47	chr3	195163678	195163906	+	13.3	0.68	promoter-TSS (NM_012287)	promoter-TSS (NM_012287)	25	NM_012287	23527	Hs.593373	XM_005269314	ENSG00000114331	ACAP2	CENTB2|CNT-B2	ArfGAP with coiled-coil, ankyrin repeat and PH domains 2	protein-coding	0.122807	0.737991
chr20-32	chr20	17862986	17863214	+	13.3	0.702	Intergenic	Intergenic	80489	NR_003045	692086	Hs.680747	NR_003045		SNORD17	HBI-43	small nucleolar RNA, C/D box 17	snoRNA	0.048246	0.663755
chr6-26	chr6	30034739	30034967	+	13.3	0.771	promoter-TSS (NM_021959)	promoter-TSS (NM_021959)	-79	NM_021959	6992	Hs.82887	XM_005275158	ENSG00000204619	PPP1R11	HCG-V|HCGV|IPP3|TCTE5|TCTEX5	protein phosphatase 1, regulatory (inhibitor) subunit 11	protein-coding	0.074561	0.611354
chr5-112	chr5	5129002	5129230	+	13.3	0.833	Intergenic	MSTA|LTR|ERVL-MaLR	11051	NR_109915	101929176	Hs.582437	XR_241728	ENSG00000250579	CTD-2297D10.2	-	uncharacterized LOC101929176	ncRNA	0.026316	0.524017
chr5-78	chr5	9545831	9546059	+	13.3	0.603	promoter-TSS (NR_045196)	promoter-TSS (NR_045196)	288	NM_003966	9037	Hs.27621	NM_003966	ENSG00000112902	SEMA5A	SEMAF|semF	sema domain, seven thrombospondin repeats (type 1 and type 1-like), transmembrane domain (TM) and short cytoplasmic domain, (semaphorin) 5A	protein-coding	0.092105	0.71179
chr1-349	chr1	93913479	93913707	+	13.3	0.597	promoter-TSS (NM_017737)	promoter-TSS (NM_017737)	-95	NM_017737	54874	Hs.134060	NM_001024948	ENSG00000137942	FNBP1L	C1orf39|TOCA1	formin binding protein 1-like	protein-coding	0.118421	0.777293
chr2-93	chr2	26256891	26257119	+	13.3	0.731	5' UTR (NM_016131, exon 1 of 6)	5' UTR (NM_016131, exon 1 of 6)	276	NM_016131	10890	Hs.467960	NM_016131	ENSG00000084733	RAB10	-	RAB10, member RAS oncogene family	protein-coding	0.109649	0.676856
chr11-30	chr11	64692095	64692323	+	13.3	0.75	promoter-TSS (NM_006244)	promoter-TSS (NM_006244)	66	NM_006244	5526	Hs.75199	NM_006244	ENSG00000068971	PPP2R5B	B56B|PR61B	protein phosphatase 2, regulatory subunit B', beta	protein-coding	0.127193	0.751092
chr1-457	chr1	40723668	40723896	+	13.3	0.744	promoter-TSS (NM_005857)	promoter-TSS (NM_005857)	60	NM_005857	10269	Hs.721062	XM_005270348	ENSG00000084073	ZMPSTE24	FACE-1|FACE1|HGPS|PRO1|STE24|Ste24p	zinc metallopeptidase STE24	protein-coding	0.065789	0.628821
chr17-52	chr17	79849646	79849874	+	13.3	0.812	promoter-TSS (NM_005782)	promoter-TSS (NM_005782)	-43	NM_001289420	51529	Hs.534456	XM_005256375	ENSG00000141552	ANAPC11	APC11|Apc11p	anaphase promoting complex subunit 11	protein-coding	0.144737	0.755459
chr6-35	chr6	43149781	43150009	+	13.3	0.792	promoter-TSS (NM_015089)	promoter-TSS (NM_015089)	-27	NM_015089	23113	Hs.485434	XM_005248956	ENSG00000112659	CUL9	H7AP1|PARC|RP3-330M21.2	cullin 9	protein-coding	0.131579	0.746725
chr20-39	chr20	44518921	44519149	+	13.3	0.741	promoter-TSS (NM_001167594)	promoter-TSS (NM_001167594)	-556	NM_000308	5476	Hs.609336	NM_000308	ENSG00000064601	CTSA	GLB2|GSL|NGBE|PPCA|PPGB	cathepsin A	protein-coding	0.100877	0.668122
chr1-223	chr1	115880300	115880528	+	13.3	0.617	intron (NM_002506, intron 1 of 2)	CpG	443	NM_002506	4803	Hs.2561	NM_002506	ENSG00000134259	NGF	Beta-NGF|HSAN5|NGFB	nerve growth factor (beta polypeptide)	protein-coding	0.114035	0.716157
chrY-66	chrY	13712681	13712909	+	13.3	0.969	Intergenic	(GAATG)n|Satellite|Satellite	820594	NR_033667	352887	Hs.546221	NR_033667	ENSG00000206159	GYG2P1	GYG2P	glycogenin 2 pseudogene 1	pseudo	0.026316	0.388646
chr1-197	chr1	41445353	41445581	+	13.3	0.796	5' UTR (NM_001905, exon 1 of 19)	5' UTR (NM_001905, exon 1 of 19)	460	NM_001905	1503	Hs.473087	XM_005270535	ENSG00000171793	CTPS1	CTPS	CTP synthase 1	protein-coding	0.122807	0.71179
chr16-92	chr16	686293	686521	+	13.3	0.705	promoter-TSS (NM_001288710)	promoter-TSS (NM_001288710)	-41	NR_109979	84326	Hs.239500	XM_005255634	ENSG00000130731	C16orf13	-	chromosome 16 open reading frame 13	protein-coding	0.127193	0.707424
chr1-308	chr1	111506463	111506691	+	13.3	0.724	promoter-TSS (NM_018372)	promoter-TSS (NM_018372)	-11	NM_001006945	55791	Hs.25245	XM_005271029	ENSG00000121931	LRIF1	C1orf103|RIF1|RP11-96K19.1	ligand dependent nuclear receptor interacting factor 1	protein-coding	0.083333	0.663755
chr1-256	chr1	182758619	182758847	+	13.3	0.712	5' UTR (NM_001200056, exon 1 of 13)	5' UTR (NM_001200056, exon 1 of 13)	149	NM_001200050	80896	Hs.731792	XM_005245504	ENSG00000135838	NPL	C112|C1orf13|NAL|NPL1	N-acetylneuraminate pyruvate lyase (dihydrodipicolinate synthase)	protein-coding	0.122807	0.703057
chr1-292	chr1	231664240	231664468	+	13.3	0.857	promoter-TSS (NR_028395)	promoter-TSS (NR_028395)	-45	NR_028395	100303453	Hs.13318	NR_028393		TSNAX-DISC1	-	TSNAX-DISC1 readthrough (NMD candidate)	ncRNA	0.109649	0.672489
chr5-50	chr5	5422893	5423121	+	13.3	0.61	5' UTR (NM_015325, exon 1 of 19)	5' UTR (NM_015325, exon 1 of 19)	221	NM_015325	23379	Hs.449296	NM_015325	ENSG00000164151	KIAA0947	-	KIAA0947	protein-coding	0.140351	0.777293
chr19-45	chr19	5687227	5687455	+	13.3	0.578	exon (NM_198533, exon 6 of 8)	exon (NM_198533, exon 6 of 8)	-2931	NM_033643	25873	Hs.408018	NM_015414	ENSG00000130255	RPL36	L36	ribosomal protein L36	protein-coding	0.092105	0.707424
chr3-50	chr3	196594661	196594889	+	13.3	0.567	promoter-TSS (NM_152699)	promoter-TSS (NM_152699)	48	NM_152699	205564	Hs.240770	XM_005269310	ENSG00000119231	SENP5	-	SUMO1/sentrin specific peptidase 5	protein-coding	0.157895	0.781659
chr1-192	chr1	146644171	146644399	+	13.3	0.617	promoter-TSS (NR_103870)	promoter-TSS (NR_103870)	-117	NM_005399	5565	Hs.50732	NM_005399	ENSG00000131791	PRKAB2	-	protein kinase, AMP-activated, beta 2 non-catalytic subunit	protein-coding	0.109649	0.737991
chr17-50	chr17	7893569	7893797	+	13.3	0.739	Intergenic	CpG	-12305	NM_000180	3000	Hs.592109	NM_000180	ENSG00000132518	GUCY2D	CORD5|CORD6|CYGD|GUC1A4|GUC2D|LCA|LCA1|RCD2|RETGC-1|ROS-GC1|ROSGC|retGC	guanylate cyclase 2D, membrane (retina-specific)	protein-coding	0.065789	0.663755
chr22-56	chr22	17566099	17566327	+	13.3	0.625	intron (NM_014339, intron 1 of 12)	CpG	364	NM_014339	23765	Hs.48353	XM_005261230	ENSG00000177663	IL17RA	CANDF5|CD217|CDw217|IL-17RA|IL17R|hIL-17R	interleukin 17 receptor A	protein-coding	0.122807	0.720524
chr1-213	chr1	109505934	109506162	+	13.3	0.603	promoter-TSS (NM_015127)	promoter-TSS (NM_015127)	73	NM_001048210	23155	Hs.658489	XM_005270662	ENSG00000121940	CLCC1	MCLC	chloride channel CLIC-like 1	protein-coding	0.096491	0.668122
chr1-148	chr1	156470679	156470907	+	13.3	0.812	promoter-TSS (NM_005920)	promoter-TSS (NM_005920)	-159	NM_005920	4209	Hs.744524	XM_005245169	ENSG00000116604	MEF2D	-	myocyte enhancer factor 2D	protein-coding	0.100877	0.759825
chr1-239	chr1	185286329	185286557	+	13.3	0.708	promoter-TSS (NM_006469)	promoter-TSS (NM_006469)	18	NM_006469	10625	Hs.497183	XM_005244841	ENSG00000116679	IVNS1ABP	FLARA3|HSPC068|KLHL39|ND1|NS-1|NS1-BP|NS1BP	influenza virus NS1A binding protein	protein-coding	0.140351	0.724891
chr1-816	chr1	2918284	2918512	+	13.3	0.679	Intergenic	ERVL-B4-int|LTR|ERVL	-19648	NM_080431	140625	Hs.236635	NM_080431	ENSG00000169717	ACTRT2	ARPM2|ARPT2|Arp-T2|HARPM2	actin-related protein T2	protein-coding	0.057018	0.585153
chr1-384	chr1	212781950	212782178	+	13.3	0.72	promoter-TSS (NM_001206484)	promoter-TSS (NM_001206484)	94	NM_001206488	467	Hs.460	XM_005273146	ENSG00000162772	ATF3	-	activating transcription factor 3	protein-coding	0.100877	0.650655
chr3-51	chr3	193788320	193788548	+	13.3	0.723	Intergenic	Intergenic	-65497	NM_005524	3280	Hs.250666	NM_005524	ENSG00000114315	HES1	HES-1|HHL|HRY|bHLHb39	hes family bHLH transcription factor 1	protein-coding	0.052632	0.633188
chr17-63	chr17	4634726	4634954	+	13.3	0.886	exon (NM_001001683, exon 1 of 3)	exon (NM_001001683, exon 1 of 3)	117	NM_001001683	400569	Hs.513885	NM_001001683	ENSG00000161920	MED11	-	mediator complex subunit 11	protein-coding	0.074561	0.576419
chr1-231	chr1	180471660	180471888	+	13.3	0.783	5' UTR (NM_032360, exon 1 of 8)	5' UTR (NM_032360, exon 1 of 8)	248	NM_032360	84320	Hs.200051	XM_005245545	ENSG00000135847	ACBD6	-	acyl-CoA binding domain containing 6	protein-coding	0.140351	0.742358
chr4-40	chr4	124318525	124318753	+	13.3	0.857	promoter-TSS (NM_001258039)	promoter-TSS (NM_001258039)	689	NM_001258038	10252	Hs.744854	XM_005262686	ENSG00000164056	SPRY1	hSPRY1	sprouty homolog 1, antagonist of FGF signaling (Drosophila)	protein-coding	0.074561	0.60262
chr19-90	chr19	58891830	58892058	+	13.3	0.627	intron (NR_049780, intron 1 of 2)	CpG	445	NR_049780	116412	Hs.222236	NM_001129730	ENSG00000152475	ZNF837	-	zinc finger protein 837	protein-coding	0.078947	0.68559
chr1-371	chr1	95538398	95538626	+	13.3	0.717	promoter-TSS (NM_144988)	promoter-TSS (NM_144988)	-5	NM_144988	199857	Hs.408927	XM_005270582		ALG14	-	ALG14, UDP-N-acetylglucosaminyltransferase subunit	protein-coding	0.083333	0.598253
chr10-86	chr10	43950969	43951197	+	13.3	0.765	intron (NR_026693, intron 1 of 3)	CpG	18509	NR_026693	642819	Hs.719657	NR_026693		ZNF487	KRBO1|ZNF487P	zinc finger protein 487	pseudo	0.140351	0.733624
chr2-89	chr2	122494596	122494824	+	13.3	0.75	promoter-TSS (NM_032390)	promoter-TSS (NM_032390)	-207	NM_032390	84365	Hs.367842	NM_032390	ENSG00000155438	NIFK	MKI67IP|Nopp34	nucleolar protein interacting with the FHA domain of MKI67	protein-coding	0.157895	0.772926
chr3-44	chr3	50374701	50374929	+	13.3	0.685	promoter-TSS (NM_170713)	promoter-TSS (NM_170713)	80	NM_170713	11186	Hs.476270	NM_001206957	ENSG00000068028	RASSF1	123F2|NORE2A|RASSF1A|RDA32|REH3P21	Ras association (RalGDS/AF-6) domain family member 1	protein-coding	0.135965	0.668122
chr1-583	chr1	220219767	220219995	+	13.3	0.872	5' UTR (NM_004446, exon 1 of 32)	5' UTR (NM_004446, exon 1 of 32)	119	NM_004446	2058	Hs.497788	XM_005273086	ENSG00000136628	EPRS	EARS|GLUPRORS|PARS|QARS|QPRS	glutamyl-prolyl-tRNA synthetase	protein-coding	0.144737	0.69869
chr1-226	chr1	85666331	85666559	+	13.3	0.562	exon (NM_032184, exon 1 of 7)	exon (NM_032184, exon 1 of 7)	283	NM_032184	84144	Hs.670497	XM_005271252	ENSG00000097096	SYDE2	RP11-33E12.1	synapse defective 1, Rho GTPase, homolog 2 (C. elegans)	protein-coding	0.118421	0.764192
chr19-71	chr19	49468402	49468630	+	13.3	0.689	promoter-TSS (NM_000146)	promoter-TSS (NM_000146)	-50	NM_000146	2512	Hs.728304	XM_005258711	ENSG00000087086	FTL	NBIA3	ferritin, light polypeptide	protein-coding	0.092105	0.672489
chr19-44	chr19	33555822	33556050	+	13.3	0.72	promoter-TSS (NM_033103)	promoter-TSS (NM_033103)	-112	NM_033103	85415	Hs.466435	NM_033103	ENSG00000131941	RHPN2	P76RBE|RHOBP	rhophilin, Rho GTPase binding protein 2	protein-coding	0.127193	0.768559
chr1-262	chr1	40915616	40915844	+	13.3	0.8	promoter-TSS (NM_023070)	promoter-TSS (NM_023070)	-607	NM_023070	65243	Hs.133034	XM_005271136	ENSG00000187801	ZFP69B	RP11-656D10.1|ZKSCAN23B|ZNF643|ZSCAN54B	ZFP69 zinc finger protein B	protein-coding	0.122807	0.764192
chr22-57	chr22	45097728	45097956	+	13.3	0.895	promoter-TSS (NM_181334)	promoter-TSS (NM_181334)	-236	NM_181333	55615	Hs.102336	XM_005261672	ENSG00000186654	PRR5	FLJ20185k|PP610|PROTOR-1|PROTOR1	proline rich 5 (renal)	protein-coding	0.105263	0.729258
chr12-37	chr12	65153077	65153305	+	13.3	0.818	promoter-TSS (NM_002076)	promoter-TSS (NM_002076)	35	NM_002076	2799	Hs.334534	XM_005268800	ENSG00000135677	GNS	G6S	glucosamine (N-acetyl)-6-sulfatase	protein-coding	0.109649	0.689956
chr2-129	chr2	85838781	85839009	+	13.3	0.78	promoter-TSS (NM_001256728)	promoter-TSS (NM_001256728)	284	NM_001013649	388969	Hs.516159	XM_005264304		C2orf68	HCRCN81	chromosome 2 open reading frame 68	protein-coding	0.118421	0.733624
chr1-281	chr1	90076065	90076293	+	13.3	0.736	Intergenic	MER52D|LTR|ERV1	22274	NR_033981	400761	Hs.741594	XR_246267	ENSG00000231999	FLJ27354	RP5-1007M22.2	uncharacterized LOC400761	ncRNA	0.030702	0.69869
chr1-277	chr1	120166191	120166419	+	13.3	0.722	exon (NM_001080470, exon 3 of 3)	exon (NM_001080470, exon 3 of 3)	24085	NM_001080470	90874	Hs.381105	XM_005271315	ENSG00000143067	ZNF697	-	zinc finger protein 697	protein-coding	0.109649	0.746725
chr1-194	chr1	109633356	109633584	+	13.3	0.656	promoter-TSS (NM_020141)	promoter-TSS (NM_020141)	67	NM_020141	56900	Hs.82933	NM_020141		TMEM167B	C1orf119	transmembrane protein 167B	protein-coding	0.092105	0.663755
chr1-247	chr1	180991895	180992123	+	13.3	0.759	5' UTR (NM_005819, exon 1 of 8)	5' UTR (NM_005819, exon 1 of 8)	248	NM_005819	10228	Hs.737037	XM_005244824	ENSG00000135823	STX6	-	syntaxin 6	protein-coding	0.118421	0.742358
chr20-38	chr20	39657527	39657755	+	13.3	0.673	5' UTR (NM_003286, exon 1 of 21)	5' UTR (NM_003286, exon 1 of 21)	179	NM_003286	7150	Hs.472737	XM_005260541	ENSG00000198900	TOP1	TOPI	topoisomerase (DNA) I	protein-coding	0.131579	0.729258
chr5-205	chr5	10333490	10333718	+	13.3	0.686	Intergenic	CpG	-20147	NM_001270661	10299	Hs.432862	NM_001270660	ENSG00000145495	2006-03-01	DOA10|MARCH-VI|RNF176|TEB4	membrane-associated ring finger (C3HC4) 6, E3 ubiquitin protein ligase	protein-coding	0.100877	0.69869
chr12-24	chr12	2999960	3000188	+	13.3	0.684	promoter-TSS (NM_001160408)	promoter-TSS (NM_001160408)	41	NM_003324	7289	Hs.655333	XM_005253763	ENSG00000078246	TULP3	TUBL3	tubby like protein 3	protein-coding	0.109649	0.694323
chr22-43	chr22	35746897	35747125	+	13.3	0.74	Intergenic	Intergenic	-14219	NR_106717	102464824		NR_106717		MIR6069	hsa-mir-6069	microRNA mir-6069	ncRNA	0.087719	0.681223
chr7-48	chr7	1068022	1068250	+	12.9	0.688	intron (NM_032350, intron 2 of 4)	CpG	-5474	NR_029898	442907		NR_029898		MIR339	MIRN339|hsa-mir-339	microRNA 339	ncRNA	0.127193	0.781659
chr12-36	chr12	94458	94686	+	12.9	0.833	Intergenic	TAR1|Satellite|telo	6588	NR_028269	100288778	Hs.585931	NR_028269		LOC100288778	-	WAS protein family homolog 1 pseudogene	pseudo	0.149123	0.742358
chr17-54	chr17	34136583	34136811	+	12.9	0.83	intron (NM_003487, intron 1 of 15)	CpG	238	NM_139215	8148	Hs.402752	NM_003487	ENSG00000172660	TAF15	Npl3|RBP56|TAF2N|TAFII68	TAF15 RNA polymerase II, TATA box binding protein (TBP)-associated factor, 68kDa	protein-coding	0.083333	0.694323
chr1-195	chr1	111682615	111682843	+	12.9	0.562	promoter-TSS (NM_006090)	promoter-TSS (NM_006090)	-104	NM_006090	10390	Hs.636850	XM_005270353	ENSG00000134255	CEPT1	-	choline/ethanolamine phosphotransferase 1	protein-coding	0.114035	0.681223
chr2-115	chr2	179315547	179315775	+	12.9	0.667	promoter-TSS (NM_001139518)	promoter-TSS (NM_001139518)	-177	NM_001139517	8575	Hs.570274	XM_005246921	ENSG00000180228	PRKRA	DYT16|PACT|RAX	protein kinase, interferon-inducible double stranded RNA dependent activator	protein-coding	0.114035	0.764192
chr6-37	chr6	167369953	167370181	+	12.9	0.719	promoter-TSS (NM_003730)	promoter-TSS (NM_003730)	10	NM_003730	8635	Hs.529989	XM_005267186	ENSG00000026297	RNASET2	RNASE6PL|bA514O12.3	ribonuclease T2	protein-coding	0.122807	0.759825
chr22-45	chr22	38054478	38054706	+	12.9	0.818	promoter-TSS (NM_020315)	promoter-TSS (NM_020315)	-145	NM_020315	57026	Hs.632762	NM_020315	ENSG00000241360	PDXP	CIN|PLP|dJ37E16.5	pyridoxal (pyridoxine, vitamin B6) phosphatase	protein-coding	0.092105	0.646288
chr22-67	chr22	22221823	22222051	+	12.9	0.844	promoter-TSS (NM_138957)	promoter-TSS (NM_138957)	33	NM_002745	5594	Hs.431850	NM_002745	ENSG00000100030	MAPK1	ERK|ERK2|ERT1|MAPK2|P42MAPK|PRKM1|PRKM2|p38|p40|p41|p41mapk	mitogen-activated protein kinase 1	protein-coding	0.140351	0.759825
chr19-97	chr19	59030998	59031226	+	12.9	0.735	promoter-TSS (NM_032792)	promoter-TSS (NM_032792)	-191	NM_032792	84878	Hs.515662	XM_005259341	ENSG00000119574	ZBTB45	ZNF499	zinc finger and BTB domain containing 45	protein-coding	0.114035	0.729258
chr19-64	chr19	57078814	57079042	+	12.9	0.766	promoter-TSS (NM_001001668)	promoter-TSS (NM_001001668)	38	NM_001001668	388566	Hs.204449	XM_005258910	ENSG00000197016	ZNF470	CZF-1	zinc finger protein 470	protein-coding	0.105263	0.707424
chr2-106	chr2	220143933	220144161	+	12.9	0.725	promoter-TSS (NM_006736)	promoter-TSS (NM_006736)	7	NM_006736	3300	Hs.77768	NM_001039550	ENSG00000135924	DNAJB2	DSMA5|HSJ-1|HSJ1|HSPF3	DnaJ (Hsp40) homolog, subfamily B, member 2	protein-coding	0.092105	0.720524
chr1-417	chr1	115434980	115435208	+	12.9	0.75	intron (NR_104211, intron 15 of 32)	L1M2b|LINE|L1	37670	NM_001282541	6847	Hs.112743	XM_005271153	ENSG00000198765	SYCP1	CT8|HOM-TES-14|SCP-1|SCP1	synaptonemal complex protein 1	protein-coding	0.017544	0.585153
chrX-12	chrX	49042738	49042966	+	12.9	0.848	promoter-TSS (NM_006150)	promoter-TSS (NM_006150)	-76	NM_006150	4007	Hs.732712	XM_005272603	ENSG00000012211	PRICKLE3	LMO6	prickle homolog 3 (Drosophila)	protein-coding	0.118421	0.720524
chr19-53	chr19	45972397	45972625	+	12.9	0.886	intron (NM_001114171, intron 1 of 2)	CpG	1258	NM_006732	2354	Hs.590958	XM_005258689	ENSG00000125740	FOSB	AP-1|G0S3|GOS3|GOSB	FBJ murine osteosarcoma viral oncogene homolog B	protein-coding	0.153509	0.724891
chr3-49	chr3	185216703	185216931	+	12.9	0.639	promoter-TSS (NM_080652)	promoter-TSS (NM_080652)	28	NM_080652	90407	Hs.692209	NM_080652	ENSG00000163900	TMEM41A	2900010K02Rik	transmembrane protein 41A	protein-coding	0.118421	0.729258
chr16-90	chr16	698951	699179	+	12.9	0.627	promoter-TSS (NM_145294)	promoter-TSS (NM_145294)	-298	NM_145294	197335	Hs.511903	XM_005255160	ENSG00000161996	WDR90	C16orf15|C16orf16|C16orf17|C16orf18|C16orf19	WD repeat domain 90	protein-coding	0.114035	0.746725
chr1-257	chr1	113217230	113217458	+	12.9	0.609	5' UTR (NM_020963, exon 1 of 21)	5' UTR (NM_020963, exon 1 of 21)	249	NM_001130079	4343	Hs.514941	XM_005270868	ENSG00000155363	MOV10	fSAP113|gb110	Mov10, Moloney leukemia virus 10, homolog (mouse)	protein-coding	0.030702	0.606987
chr19-56	chr19	15490946	15491174	+	12.9	0.621	promoter-TSS (NM_005858)	promoter-TSS (NM_005858)	-448	NM_005858	10270	Hs.594496	XM_005259706	ENSG00000105127	AKAP8	AKAP 95|AKAP-8|AKAP-95|AKAP95	A kinase (PRKA) anchor protein 8	protein-coding	0.131579	0.781659
chr16-130	chr16	3013681	3013909	+	12.9	0.788	promoter-TSS (NM_024507)	promoter-TSS (NM_024507)	-422	NM_001253725	79412	Hs.661128	NM_001253725	ENSG00000131650	KREMEN2	KRM2	kringle containing transmembrane protein 2	protein-coding	0.100877	0.672489
chr4-36	chr4	15003924	15004152	+	12.9	0.724	promoter-TSS (NM_182646)	promoter-TSS (NM_182646)	-260	NM_001177382	132864	Hs.656937	XM_005248135	ENSG00000137449	CPEB2	CPE-BP2|CPEB-2|hCPEB-2	cytoplasmic polyadenylation element binding protein 2	protein-coding	0.188596	0.772926
chr3-46	chr3	177209040	177209268	+	12.9	0.8	intron (NR_047568, intron 1 of 3)	intron (NR_047568, intron 1 of 3)	49445	NR_047568	100505566	Hs.581170	NR_047568		LINC00578	RP11-335L9.1	long intergenic non-protein coding RNA 578	ncRNA	0.030702	0.50655
chr1-224	chr1	38496637	38496865	+	12.9	0.787	Intergenic	Intergenic	15699	NM_002699	5453	Hs.1837	NM_002699	ENSG00000185668	POU3F1	OCT6|OTF6|SCIP	POU class 3 homeobox 1	protein-coding	0.04386	0.655022
chr5-314	chr5	14664525	14664753	+	12.9	0.766	promoter-TSS (NM_138348)	promoter-TSS (NM_138348)	-144	NM_138348	90268	Hs.406335	NM_138348	ENSG00000154124	FAM105B	-	family with sequence similarity 105, member B	protein-coding	0.118421	0.716157
chr7-43	chr7	45151118	45151346	+	12.9	0.792	intron (NM_199122, intron 1 of 8)	CpG	114	NM_030900	9238	Hs.741611	XM_005249904	ENSG00000136270	TBRG4	CPR2|FASTKD4	transforming growth factor beta regulator 4	protein-coding	0.105263	0.672489
chr3-56	chr3	155572307	155572535	+	12.9	0.689	promoter-TSS (NM_001190992)	promoter-TSS (NM_001190992)	-173	NM_001190992	9197	Hs.478031	NM_001190992	ENSG00000169359	SLC33A1	ACATN|AT-1|AT1|CCHLND|SPG42	solute carrier family 33 (acetyl-CoA transporter), member 1	protein-coding	0.096491	0.659389
chr16-112	chr16	31470481	31470709	+	12.9	0.597	5' UTR (NM_001105247, exon 1 of 6)	5' UTR (NM_001105247, exon 1 of 6)	278	NM_024742	79798	Hs.732945	XM_005255580	ENSG00000140691	ARMC5	-	armadillo repeat containing 5	protein-coding	0.100877	0.668122
chr17-49	chr17	636308	636536	+	12.9	0.78	intron (NM_024792, intron 2 of 4)	CpG-9893	575	NM_024792	79850	Hs.154396	NM_024792	ENSG00000167695	FAM57A	CT120	family with sequence similarity 57, member A	protein-coding	0.105263	0.633188
chr1-221	chr1	109289126	109289354	+	12.9	0.661	promoter-TSS (NM_007269)	promoter-TSS (NM_007269)	-45	NM_007269	6814	Hs.530436	NM_007269	ENSG00000116266	STXBP3	MUNC18-3|MUNC18C|PSP|UNC-18C	syntaxin binding protein 3	protein-coding	0.087719	0.68559
chr6-49	chr6	25992696	25992924	+	12.9	0.66	Intergenic	CpG	25230	NM_005325	3024	Hs.150206	NM_005325	ENSG00000124610	HIST1H1A	H1.1|H1A|H1F1|HIST1	histone cluster 1, H1a	protein-coding	0.096491	0.777293
chr8-25	chr8	26240330	26240558	+	12.9	0.792	promoter-TSS (NM_004331)	promoter-TSS (NM_004331)	-79	NM_004331	665	Hs.131226	XM_005273616	ENSG00000104765	BNIP3L	BNIP3a|NIX	BCL2/adenovirus E1B 19kDa interacting protein 3-like	protein-coding	0.100877	0.681223
chr14-10	chr14	106049012	106049240	+	12.9	0.696	Intergenic	Intergenic	-38327	NR_107038	102465871		NR_107038		MIR8071-1	hsa-mir-8071-1	microRNA mir-8071-1	ncRNA	0.013158	0.620087
chr5-202	chr5	2250715	2250943	+	12.9	0.745	Intergenic	Intergenic	61486	NR_104616	100506858	Hs.445071	XR_108581		LOC100506858	-	uncharacterized LOC100506858	ncRNA	0.030702	0.572052
chr5-147	chr5	7983633	7983861	+	12.9	0.688	Intergenic	Intergenic	114530	NM_024010	4552	Hs.481551	XM_005248304	ENSG00000124275	MTRR	MSR|cblE	5-methyltetrahydrofolate-homocysteine methyltransferase reductase	protein-coding	0.057018	0.71179
chr19-48	chr19	18111836	18112064	+	12.9	0.729	promoter-TSS (NM_001025604)	promoter-TSS (NM_001025604)	9	NM_001025604	27106	Hs.515249	NM_001025604	ENSG00000105643	ARRDC2	CLONE24945	arrestin domain containing 2	protein-coding	0.135965	0.742358
chr3-53	chr3	128997587	128997815	+	12.9	0.741	promoter-TSS (NM_020187)	promoter-TSS (NM_020187)	17	NM_020187	56941	Hs.458320	XM_005247636	ENSG00000183624	HMCES	C3orf37	5-hydroxymethylcytosine (hmC) binding, ES cell-specific	protein-coding	0.127193	0.768559
chr15-19	chr15	59063432	59063660	+	12.9	0.69	5' UTR (NM_001040450, exon 1 of 9)	5' UTR (NM_001040450, exon 1 of 9)	153	NM_001040450	54629	Hs.591122	NM_019092	ENSG00000128923	FAM63B	-	family with sequence similarity 63, member B	protein-coding	0.118421	0.71179
chr3-62	chr3	133292435	133292663	+	12.9	0.766	promoter-TSS (NM_001282765)	promoter-TSS (NM_001282765)	115	NM_017548	55573	Hs.518265	XM_005247588	ENSG00000091527	CDV3	H41	CDV3 homolog (mouse)	protein-coding	0.092105	0.707424
chr1-295	chr1	155214408	155214636	+	12.9	0.692	5' UTR (NM_001171811, exon 1 of 10)	5' UTR (NM_001171811, exon 1 of 10)	131	NM_001005741	2629	Hs.282997	XM_005245087	ENSG00000177628	GBA	GBA1|GCB|GLUC	glucosidase, beta, acid	protein-coding	0.078947	0.615721
chr5-69	chr5	8843880	8844108	+	12.9	0.552	intron (NR_109932, intron 1 of 2)	intron (NR_109932, intron 1 of 2)	4150	NR_109932	101929284	Hs.403715	XR_241734	ENSG00000250198	RP11-143A12.3	-	uncharacterized LOC101929284	ncRNA	0.017544	0.475983
chr16-102	chr16	29816949	29817177	+	12.9	0.709	promoter-TSS (NM_002383)	promoter-TSS (NM_002383)	-354	NM_001276275	4150	Hs.23650	NM_001042539	ENSG00000103495	MAZ	PUR1|Pur-1|SAF-1|SAF-2|SAF-3|ZF87|ZNF801|Zif87	MYC-associated zinc finger protein (purine-binding transcription factor)	protein-coding	0.149123	0.729258
chr8-16	chr8	101514477	101514705	+	12.9	0.83	Intergenic	MLT1K|LTR|ERVL-MaLR	57348	NM_001270378	157567	Hs.530199	XM_005250797	ENSG00000186106	ANKRD46	ANK-S|GENX-115279	ankyrin repeat domain 46	protein-coding	0.017544	0.528384
chr2-173	chr2	220253061	220253289	+	12.9	0.667	promoter-TSS (NM_012100)	promoter-TSS (NM_012100)	-513	NM_012100	23549	Hs.258551	XM_005246429	ENSG00000123992	DNPEP	ASPEP|DAP	aspartyl aminopeptidase	protein-coding	0.135965	0.803493
chr22-42	chr22	35695737	35695965	+	12.9	0.667	promoter-TSS (NR_024194)	promoter-TSS (NR_024194)	54	NR_024195	10043	Hs.474705	NM_001135729	ENSG00000100284	TOM1	-	target of myb1 (chicken)	protein-coding	0.109649	0.707424
chr19-69	chr19	17326318	17326546	+	12.9	0.642	intron (NM_018467, intron 1 of 7)	CpG	277	NM_018467	55850	Hs.16187	XM_005259986	ENSG00000053501	USE1	P31|SLT1	unconventional SNARE in the ER 1 homolog (S. cerevisiae)	protein-coding	0.083333	0.707424
chr20-85	chr20	59906545	59906773	+	12.9	0.8	intron (NM_001794, intron 2 of 15)	(CCCCAG)n|Simple_repeat|Simple_repeat	79177	NM_001794	1002	Hs.473231	NM_001252338	ENSG00000179242	CDH4	CAD4|RCAD	cadherin 4, type 1, R-cadherin (retinal)	protein-coding	0.017544	0.707424
chr3-54	chr3	195487292	195487520	+	12.9	0.821	intron (NM_138297, intron 14 of 22)	intron (NM_138297, intron 14 of 22)	39653	NM_001282506	200958	Hs.308992	XM_005269303	ENSG00000176945	MUC20	AC069513.3|MUC-20	mucin 20, cell surface associated	protein-coding	0.035088	0.663755
chr1-220	chr1	59762481	59762709	+	12.9	0.792	promoter-TSS (NM_001113411)	promoter-TSS (NM_001113411)	-30	NM_001113411	55277	Hs.444301	NM_001113411	ENSG00000172456	FGGY	-	FGGY carbohydrate kinase domain containing	protein-coding	0.087719	0.633188
chr17-45	chr17	77770961	77771189	+	12.9	0.732	promoter-TSS (NM_020649)	promoter-TSS (NM_020649)	-160	NM_020649	57332	Hs.387258	NM_020649		CBX8	PC3|RC1	chromobox homolog 8	protein-coding	0.127193	0.703057
chrY-71	chrY	13810781	13811009	+	12.9	0.714	Intergenic	(GAATG)n|Satellite|Satellite	722494	NR_033667	352887	Hs.546221	NR_033667	ENSG00000206159	GYG2P1	GYG2P	glycogenin 2 pseudogene 1	pseudo	0.013158	0.384279
chr1-1195	chr1	33116618	33116846	+	12.9	0.725	promoter-TSS (NM_001135255)	promoter-TSS (NM_001135255)	-17	NM_001135255	5928	Hs.16003	XM_005271093	ENSG00000162521	RBBP4	NURF55|RBAP48	retinoblastoma binding protein 4	protein-coding	0.140351	0.69869
chr6-47	chr6	10747743	10747971	+	12.9	0.814	promoter-TSS (NM_001286489)	promoter-TSS (NM_001286489)	-135	NM_001127711	81853	Hs.667371	XM_005249434	ENSG00000137210	TMEM14B	-	transmembrane protein 14B	protein-coding	0.074561	0.694323
chr5-88	chr5	145214500	145214728	+	12.9	0.745	intron (NM_138492, intron 1 of 7)	intron (NM_138492, intron 1 of 7)	318	NM_138492	153768	Hs.314261	NM_138492	ENSG00000186314	PRELID2	-	PRELI domain containing 2	protein-coding	0.057018	0.598253
chr19-62	chr19	16653248	16653476	+	12.9	0.661	promoter-TSS (NM_006387)	promoter-TSS (NM_006387)	-99	NM_006387	10523	Hs.740364	XM_005259709	ENSG00000085872	CHERP	DAN16|SCAF6|SRA1	calcium homeostasis endoplasmic reticulum protein	protein-coding	0.157895	0.71179
chr21-21	chr21	40685515	40685743	+	12.9	0.771	promoter-TSS (NM_018963)	promoter-TSS (NM_018963)	83	NM_001007246	54014	Hs.654740	XM_005260994	ENSG00000185658	BRWD1	C21orf107|N143|WDR9	bromodomain and WD repeat domain containing 1	protein-coding	0.144737	0.720524
chr10-85	chr10	43904466	43904694	+	12.9	0.702	promoter-TSS (NM_004966)	promoter-TSS (NM_004966)	76	NM_004966	3185	Hs.712955	XM_005271816	ENSG00000169813	HNRNPF	HNRPF|OK/SW-cl.23|mcs94-1	heterogeneous nuclear ribonucleoprotein F	protein-coding	0.118421	0.71179
chr1-240	chr1	12079352	12079580	+	12.9	0.667	5' UTR (NM_021933, exon 1 of 10)	5' UTR (NM_021933, exon 1 of 10)	167	NM_021933	60672	Hs.8595	XM_005263487	ENSG00000116691	MIIP	IIP45	migration and invasion inhibitory protein	protein-coding	0.100877	0.659389
chrY-69	chrY	10031874	10032102	+	12.9	0.8	Intergenic	Intergenic	283581	NR_003593	100101121	Hs.744834	XR_244578		TTTY23B	TTTY23	testis-specific transcript, Y-linked 23B (non-protein coding)	ncRNA	0.017544	0.489083
chr3-76	chr3	156392064	156392292	+	12.9	0.712	promoter-TSS (NM_001184717)	promoter-TSS (NM_001184717)	-27	NM_015508	25976	Hs.744050	NM_001184717	ENSG00000163659	TIPARP	ARTD14|PARP7|pART14	TCDD-inducible poly(ADP-ribose) polymerase	protein-coding	0.140351	0.707424
chr20-36	chr20	25677271	25677499	+	12.9	0.754	promoter-TSS (NM_015655)	promoter-TSS (NM_015655)	84	NM_015655	26152	Hs.661684	XM_005260702	ENSG00000130684	ZNF337	-	zinc finger protein 337	protein-coding	0.127193	0.742358
chr17-43	chr17	27717243	27717471	+	12.5	0.648	promoter-TSS (NM_020791)	promoter-TSS (NM_020791)	-323	NR_039749	100616122		NR_039749	ENSG00000263719	MIR4523	-	microRNA 4523	ncRNA	0.100877	0.68559
chr1-322	chr1	110198551	110198779	+	12.5	0.649	promoter-TSS (NR_024538)	promoter-TSS (NR_024538)	-33	NM_147148	2948	Hs.348387	NM_000850	ENSG00000168765	GSTM4	GSTM4-4|GTM4	glutathione S-transferase mu 4	protein-coding	0.083333	0.633188
chr11-38	chr11	57424962	57425190	+	12.5	0.895	promoter-TSS (NM_001142597)	promoter-TSS (NM_001142597)	-140	NM_001142597	10978	Hs.523687	XM_005273725	ENSG00000172409	CLP1	HEAB|hClp1	cleavage and polyadenylation factor I subunit 1	protein-coding	0.083333	0.641921
chr1-437	chr1	25573600	25573828	+	12.5	0.655	intron (NM_020317, intron 1 of 4)	CpG	271	NM_020317	57035	Hs.259412	XR_241196	ENSG00000117616	C1orf63	DJ465N24.2.1|NPD014|RP3-465N24.4	chromosome 1 open reading frame 63	protein-coding	0.140351	0.69869
chr7-70	chr7	87505573	87505801	+	12.5	0.761	promoter-TSS (NM_018843)	promoter-TSS (NM_018843)	5	NM_018843	55972	Hs.208414	XM_005250496	ENSG00000075303	SLC25A40	MCFP	solute carrier family 25, member 40	protein-coding	0.166667	0.755459
chr1-311	chr1	202896238	202896466	+	12.5	0.841	promoter-TSS (NM_021633)	promoter-TSS (NM_021633)	19	NM_021633	59349	Hs.706793	XM_005245403	ENSG00000117153	KLHL12	C3IP1|DKIR|hDKIR	kelch-like family member 12	protein-coding	0.109649	0.733624
chr1-555	chr1	27929720	27929948	+	12.5	0.776	intron (NM_001029882, intron 1 of 6)	CpG	309	NM_001029882	27245	Hs.469280	XM_005245848	ENSG00000126705	AHDC1	CL23945|DJ159A19.3|RP1-159A19.1	AT hook, DNA binding motif, containing 1	protein-coding	0.118421	0.764192
chr9-31	chr9	136242968	136243196	+	12.5	0.692	promoter-TSS (NM_033161)	promoter-TSS (NM_033161)	-45	NM_001280790	6836	Hs.512465	XM_005272209	ENSG00000148248	SURF4	ERV29	surfeit 4	protein-coding	0.153509	0.768559
chr15-29	chr15	85176785	85177013	+	12.5	0.765	intron (NR_003654, intron 1 of 3)	CpG	2208	NR_004859	54581	Hs.658114	NM_022050	ENSG00000176700	SCAND2P	SCAND2	SCAN domain containing 2 pseudogene	pseudo	0.140351	0.759825
chr10-245	chr10	42817441	42817669	+	12.5	0.917	Intergenic	ALR/Alpha|Satellite|centr	45938	NR_024380	441666	Hs.255729	NR_024380	ENSG00000215146	LOC441666	-	zinc finger protein 91 pseudogene	pseudo	0.02193	0.344978
chr6-40	chr6	105307639	105307867	+	12.5	0.81	promoter-TSS (NR_104424)	promoter-TSS (NR_104424)	41	NR_104424	57531	Hs.434340	XM_005267071	ENSG00000085382	HACE1	-	HECT domain and ankyrin repeat containing E3 ubiquitin protein ligase 1	protein-coding	0.109649	0.737991
chr1-479	chr1	87994872	87995100	+	12.5	0.8	Intergenic	LTR12D|LTR|ERV1	-157648	NR_038324	100505768	Hs.125247	NR_038324	ENSG00000227290	RP4-544H6.2	-	uncharacterized LOC100505768	ncRNA	0.070175	0.720524
chr4-44	chr4	24586088	24586316	+	12.5	0.795	promoter-TSS (NM_001358)	promoter-TSS (NM_001358)	-18	NM_001358	1665	Hs.696074	NM_001358	ENSG00000109606	DHX15	DBP1|DDX15|HRH2|PRP43|PRPF43|PrPp43p	DEAH (Asp-Glu-Ala-His) box helicase 15	protein-coding	0.131579	0.689956
chr14-15	chr14	51411214	51411442	+	12.5	0.778	promoter-TSS (NM_002863)	promoter-TSS (NM_002863)	-80	NM_002863	5836	Hs.282417	NM_001163940	ENSG00000100504	PYGL	GSD6	phosphorylase, glycogen, liver	protein-coding	0.105263	0.768559
chr1-254	chr1	116380742	116380970	+	12.5	0.5	exon (NM_005599, exon 3 of 3)	exon (NM_005599, exon 3 of 3)	2477	NM_001111061	4808	Hs.46296	NM_001111061	ENSG00000177551	NHLH2	HEN2|NSCL2|bHLHa34	nescient helix loop helix 2	protein-coding	0.140351	0.742358
chr14-16	chr14	96858104	96858332	+	12.5	0.773	promoter-TSS (NM_152327)	promoter-TSS (NM_152327)	-230	NM_152327	122481	Hs.667462	XM_005267312	ENSG00000140057	AK7	AK 7	adenylate kinase 7	protein-coding	0.144737	0.79476
chr1-271	chr1	3817769	3817997	+	12.5	0.621	intron (NR_024455, intron 1 of 3)	CpG	915	NR_024455	100133612	Hs.307652	NR_024455	ENSG00000236423	LINC01134	RP13-15E13.1	long intergenic non-protein coding RNA 1134	ncRNA	0.100877	0.71179
chrY-120	chrY	13658710	13658938	+	12.5	0.879	Intergenic	(GAATG)n|Satellite|Satellite	874565	NR_033667	352887	Hs.546221	NR_033667	ENSG00000206159	GYG2P1	GYG2P	glycogenin 2 pseudogene 1	pseudo	0.026316	0.388646
chr8-32	chr8	145180644	145180872	+	12.5	0.702	Intergenic	CpG	-11914	NM_016458	51236	Hs.300224	NM_016458	ENSG00000235173	FAM203A	BRP16|C8orf30A	family with sequence similarity 203, member A	protein-coding	0.092105	0.585153
chr12-34	chr12	53574714	53574942	+	12.5	0.8	promoter-TSS (NM_015989)	promoter-TSS (NM_015989)	-135	NM_001244705	51380	Hs.279815	XM_005268951	ENSG00000139631	CSAD	CSD|PCAP	cysteine sulfinic acid decarboxylase	protein-coding	0.131579	0.772926
chr8-18	chr8	38326152	38326380	+	12.5	0.76	promoter-TSS (NM_015850)	promoter-TSS (NM_015850)	86	NM_001174063	2260	Hs.264887	XM_005273449	ENSG00000077782	FGFR1	BFGFR|CD331|CEK|FGFBR|FGFR-1|FLG|FLT-2|FLT2|HBGFR|HH2|HRTFDS|KAL2|N-SAM|OGD|bFGF-R-1	fibroblast growth factor receptor 1	protein-coding	0.096491	0.716157
chr1-483	chr1	41157595	41157823	+	12.5	0.653	promoter-TSS (NM_001142590)	promoter-TSS (NM_001142590)	29	NM_001142590	4802	Hs.713051	XM_005270891	ENSG00000066136	NFYC	CBF-C|CBFC|H1TF2A|HAP5|HSM|NF-YC	nuclear transcription factor Y, gamma	protein-coding	0.140351	0.742358
chr1-497	chr1	116996645	116996873	+	12.5	0.721	Intergenic	Intergenic	-35515	NR_027646	84852	Hs.664752	NR_024124	ENSG00000203865	ATP1A1OS	C1orf203	ATP1A1 opposite strand	ncRNA	0.013158	0.58952
chr2-87	chr2	70313929	70314157	+	12.5	0.784	promoter-TSS (NM_006196)	promoter-TSS (NM_006196)	104	NR_033872	400960	Hs.716915	NR_033872	ENSG00000179818	PCBP1-AS1	AC136007.2	PCBP1 antisense RNA 1	ncRNA	0.122807	0.742358
chr10-82	chr10	3110996	3111224	+	12.5	0.731	intron (NM_001242339, intron 1 of 23)	CpG-2527	291	NM_001242339	5214	Hs.26010	XM_005252465	ENSG00000067057	PFKP	PFK-C|PFKF	phosphofructokinase, platelet	protein-coding	0.122807	0.707424
chr5-113	chr5	137911422	137911650	+	12.5	0.829	promoter-TSS (NM_004134)	promoter-TSS (NM_004134)	-218	NM_004134	3313	Hs.184233	NM_004134	ENSG00000113013	HSPA9	CSA|GRP-75|GRP75|HSPA9B|MOT|MOT2|MTHSP75|PBP74	heat shock 70kDa protein 9 (mortalin)	protein-coding	0.092105	0.663755
chr5-65	chr5	7410974	7411202	+	12.5	0.714	intron (NM_020546, intron 1 of 24)	intron (NM_020546, intron 1 of 24)	14745	NM_020546	108	Hs.481545	NM_020546	ENSG00000078295	ADCY2	AC2|HBAC2	adenylate cyclase 2 (brain)	protein-coding	0.013158	0.489083
chr14-23	chr14	48145149	48145377	+	12.5	0.773	Intergenic	CpG-6991	-1106	NM_001113498	161357	Hs.436380	NM_001113498	ENSG00000139915	MDGA2	MAMDC1|c14_5286	MAM domain containing glycosylphosphatidylinositol anchor 2	protein-coding	0.100877	0.689956
chrX-13	chrX	61729202	61729430	+	12.5	0.829	Intergenic	ALR/Alpha|Satellite|centr	841902	NM_001012968	139886	Hs.612782	NM_001012968	ENSG00000186767	SPIN4	-	spindlin family, member 4	protein-coding	0	0.393013
chr7-68	chr7	6746476	6746704	+	12.5	0.786	promoter-TSS (NM_016265)	promoter-TSS (NM_016265)	-24	NM_016265	7559	Hs.431471	XR_242099	ENSG00000164631	ZNF12	GIOT-3|HZF11|KOX3|ZNF325	zinc finger protein 12	protein-coding	0.118421	0.694323
chr11-25	chr11	568341	568569	+	12.5	0.623	promoter-TSS (NR_038262)	promoter-TSS (NR_038262)	2	NR_038262	100506211	Hs.446388	NR_038262	ENSG00000247095	MIR210HG	-	MIR210 host gene (non-protein coding)	ncRNA	0.144737	0.777293
chr13-7	chr13	52158111	52158339	+	12.5	0.745	promoter-TSS (NM_052950)	promoter-TSS (NM_052950)	-259	NM_052950	115825	Hs.208550	XM_005266254	ENSG00000139668	WDFY2	PROF|RP11-147H23.1|WDF2|ZFYVE22	WD repeat and FYVE domain containing 2	protein-coding	0.070175	0.60262
chr1-780	chr1	166808406	166808634	+	12.5	0.846	promoter-TSS (NM_017542)	promoter-TSS (NM_017542)	-204	NM_017542	57645	Hs.432752	XM_005245370		POGK	BASS2|KRBOX2	pogo transposable element with KRAB domain	protein-coding	0.131579	0.733624
chr19-50	chr19	1592098	1592326	+	12.5	0.762	intron (NM_001281454, intron 1 of 6)	CpG	548	NM_001281454	53615	Hs.595754	NM_001281453	ENSG00000071655	MBD3	-	methyl-CpG binding domain protein 3	protein-coding	0.096491	0.737991
chr1-228	chr1	234748501	234748729	+	12.5	0.844	Intergenic	Intergenic	-3344	NM_001077397	359948	Hs.350268	NM_001077397	ENSG00000168264	IRF2BP2	-	interferon regulatory factor 2 binding protein 2	protein-coding	0.017544	0.475983
chr5-115	chr5	89825307	89825535	+	12.5	0.864	promoter-TSS (NM_001286812)	promoter-TSS (NM_001286812)	-20	NM_001286812	116068	Hs.136235	XM_005248421	ENSG00000176018	LYSMD3	-	LysM, putative peptidoglycan-binding, domain containing 3	protein-coding	0.118421	0.703057
chr22-73	chr22	42466851	42467079	+	12.5	0.729	promoter-TSS (NM_000262)	promoter-TSS (NM_000262)	-119	NM_000262	4668	Hs.75372	XM_005261615	ENSG00000198951	NAGA	D22S674|GALB	N-acetylgalactosaminidase, alpha-	protein-coding	0.070175	0.672489
chr13-10	chr13	99852788	99853016	+	12.5	0.767	promoter-TSS (NM_177967)	promoter-TSS (NM_177967)	107	NR_036532	100289373	Hs.225914	NR_036531	ENSG00000228889	UBAC2-AS1	-	UBAC2 antisense RNA 1	ncRNA	0.087719	0.663755
chr17-47	chr17	43661862	43662090	+	12.5	0.745	Intergenic	Intergenic	17772	NR_026901	644172	Hs.448859	NR_026901		LOC644172	-	mitogen-activated protein kinase 8 interacting protein 1 pseudogene	pseudo	0.048246	0.650655
chr17-57	chr17	74349784	74350012	+	12.5	0.772	5' UTR (NM_002766, exon 1 of 10)	5' UTR (NM_002766, exon 1 of 10)	332	NM_002766	5635	Hs.77498	XM_005257522	ENSG00000161542	PRPSAP1	PAP39	phosphoribosyl pyrophosphate synthetase-associated protein 1	protein-coding	0.131579	0.733624
chr7-64	chr7	30067769	30067997	+	12.5	0.661	promoter-TSS (NM_001197026)	promoter-TSS (NM_001197026)	-94	NM_032639	84725	Hs.734170	XM_005249897	ENSG00000106086	PLEKHA8	FAPP2	pleckstrin homology domain containing, family A (phosphoinositide binding specific) member 8	protein-coding	0.127193	0.676856
chr8-20	chr8	141521990	141522218	+	12.5	0.9	promoter-TSS (NR_040712)	promoter-TSS (NR_040712)	23	NR_040712	54108	Hs.279704	NM_017444	ENSG00000104472	CHRAC1	CHARC1|CHARC15|CHRAC-1|CHRAC-15|CHRAC15|YCL1	chromatin accessibility complex 1	protein-coding	0.135965	0.69869
chr22-61	chr22	26879565	26879793	+	12.5	0.627	promoter-TSS (NM_001013694)	promoter-TSS (NM_001013694)	150	NM_022081	89781	Hs.474436	NM_022081	ENSG00000100099	HPS4	LE	Hermansky-Pudlak syndrome 4	protein-coding	0.100877	0.716157
chr22-59	chr22	39795645	39795873	+	12.5	0.778	promoter-TSS (NM_153497)	promoter-TSS (NM_153497)	0	NM_153497	10454	Hs.729080	XM_005261303	ENSG00000100324	TAB1	3'-Tab1|MAP3K7IP1	TGF-beta activated kinase 1/MAP3K7 binding protein 1	protein-coding	0.100877	0.716157
chr6-70	chr6	84569322	84569550	+	12.5	0.767	promoter-TSS (NM_016230)	promoter-TSS (NM_016230)	66	NM_016230	51167	Hs.5741	NM_016230		CYB5R4	NCB5OR|RP4-676J13.1|cb5/cb5R|dJ676J13.1	cytochrome b5 reductase 4	protein-coding	0.096491	0.724891
chr1-275	chr1	10458866	10459094	+	12.5	0.59	promoter-TSS (NM_002631)	promoter-TSS (NM_002631)	-105	NM_002631	5226	Hs.464071	XM_005263471	ENSG00000142657	PGD	6PGD	phosphogluconate dehydrogenase	protein-coding	0.109649	0.689956
chr7-61	chr7	55433534	55433762	+	12.5	0.809	5' UTR (NM_018697, exon 1 of 9)	5' UTR (NM_018697, exon 1 of 9)	507	NM_018697	55915	Hs.706612	NM_018697	ENSG00000132434	LANCL2	GPR69B|TASP	LanC lantibiotic synthetase component C-like 2 (bacterial)	protein-coding	0.135965	0.733624
chr22-41	chr22	29279355	29279583	+	12.5	0.744	promoter-TSS (NM_001206998)	promoter-TSS (NM_001206998)	-286	NM_001206998	84133	Hs.732114	XM_005261773	ENSG00000183579	ZNRF3	BK747E2.3|RNF203	zinc and ring finger 3	protein-coding	0.100877	0.716157
chr1-692	chr1	44056801	44057029	+	12.5	0.822	exon (NM_002840, exon 9 of 34)	exon (NM_002840, exon 9 of 34)	-58882	NM_014663	9682	Hs.155983	XM_005271354	ENSG00000066135	KDM4A	JHDM3A|JMJD2|JMJD2A|TDRD14A	lysine (K)-specific demethylase 4A	protein-coding	0.100877	0.71179
chr1-406	chr1	156721548	156721776	+	12.5	0.878	promoter-TSS (NM_004494)	promoter-TSS (NM_004494)	-119	NM_004494	3068	Hs.743948	XM_005245108	ENSG00000143321	HDGF	HMG1L2	hepatoma-derived growth factor	protein-coding	0.127193	0.746725
chr22-35	chr22	50466089	50466317	+	12.5	0.791	Intergenic	Intergenic	-15148	NM_001001694	400935	Hs.526712	NM_001001694	ENSG00000188263	IL17REL	-	interleukin 17 receptor E-like	protein-coding	0.061404	0.668122
chr1-229	chr1	231707756	231707984	+	12.5	0.8	intron (NR_028398, intron 3 of 10)	LTR33B|LTR|ERVL	39966	NR_034037	100287814	Hs.25555	NR_034037	ENSG00000229228	LINC00582	-	long intergenic non-protein coding RNA 582	ncRNA	0.02193	0.519651
chr19-125	chr19	17791184	17791412	+	12.5	0.791	intron (NM_001080421, intron 1 of 41)	CpG	7710	NM_001080421	23025	Hs.164502	XM_005259821	ENSG00000130477	UNC13A	Munc13-1	unc-13 homolog A (C. elegans)	protein-coding	0.087719	0.689956
chr19-61	chr19	52551973	52552201	+	12.5	0.632	promoter-TSS (NM_014650)	promoter-TSS (NM_014650)	-14	NM_014650	9668	Hs.655934	NM_014650	ENSG00000256087	ZNF432	-	zinc finger protein 432	protein-coding	0.092105	0.620087
chr22-90	chr22	20286538	20286766	+	12.5	0.645	Intergenic	CpG	20976	NM_033257	85359	Hs.410965	NM_033257	ENSG00000128185	DGCR6L	-	DiGeorge syndrome critical region gene 6-like	protein-coding	0.122807	0.768559
chr13-12	chr13	42534966	42535194	+	12.5	0.667	promoter-TSS (NR_039974)	promoter-TSS (NR_039974)	141	NM_001009814	23078	Hs.368282	NM_001009814	ENSG00000102763	VWA8	KIAA0564	von Willebrand factor A domain containing 8	protein-coding	0.122807	0.759825
chr18-22	chr18	74826557	74826785	+	12.5	0.86	intron (NM_001025100, intron 1 of 3)	intron (NM_001025100, intron 1 of 3)	18103	NM_001025100	4155	Hs.551713	XM_005266697	ENSG00000197971	MBP	-	myelin basic protein	protein-coding	0.057018	0.624454
chr7-42	chr7	4815181	4815409	+	12.5	0.661	promoter-TSS (NM_014855)	promoter-TSS (NM_014855)	33	NM_014855	9907	Hs.558440	XR_242108		AP5Z1	KIAA0415|SPG48|zeta	adaptor-related protein complex 5, zeta 1 subunit	protein-coding	0.109649	0.68559
chr6-48	chr6	53412771	53412999	+	12.5	0.818	Intergenic	CpG	-2958	NM_001498	2729	Hs.654465	NM_001197115	ENSG00000001084	GCLC	GCL|GCS|GLCL|GLCLC	glutamate-cysteine ligase, catalytic subunit	protein-coding	0.122807	0.729258
chr2-185	chr2	215674767	215674995	+	12.5	0.756	promoter-TSS (NM_001282549)	promoter-TSS (NM_001282549)	-72	NR_110292	101928103	Hs.665619	XR_241402	ENSG00000229267	AC072062.1	-	uncharacterized LOC101928103	ncRNA	0.100877	0.733624
chrY-89	chrY	13141674	13141902	+	12.5	0.763	Intergenic	(CATTC)n|Simple_repeat|Simple_repeat	1391601	NR_033667	352887	Hs.546221	NR_033667	ENSG00000206159	GYG2P1	GYG2P	glycogenin 2 pseudogene 1	pseudo	0	0.432314
chr15-22	chr15	77847285	77847513	+	12.5	0.69	Intergenic	Intergenic	77310	NM_032808	84894	Hs.745412	XM_005254725	ENSG00000169783	LINGO1	LERN1|LRRN6A|UNQ201	leucine rich repeat and Ig domain containing 1	protein-coding	0.026316	0.572052
chr22-86	chr22	32870778	32871006	+	12.5	0.672	promoter-TSS (NM_001033024)	promoter-TSS (NM_001033024)	185	NM_012179	25793	Hs.5912	NM_001033024	ENSG00000100225	FBXO7	FBX|FBX07|FBX7|PARK15|PKPS	F-box protein 7	protein-coding	0.122807	0.742358
chr18-21	chr18	77748546	77748774	+	12.5	0.745	promoter-TSS (NM_006701)	promoter-TSS (NM_006701)	-128	NM_006701	10907	Hs.465498	XM_005266645	ENSG00000141759	TXNL4A	DIB1|DIM1|HsT161|SNRNP15|TXNL4|U5-15kD	thioredoxin-like 4A	protein-coding	0.153509	0.720524
chrY-98	chrY	13859931	13860159	+	12.5	0.714	Intergenic	(GAATG)n|Satellite|Satellite	673344	NR_033667	352887	Hs.546221	NR_033667	ENSG00000206159	GYG2P1	GYG2P	glycogenin 2 pseudogene 1	pseudo	0.017544	0.388646
chr1-379	chr1	39874527	39874755	+	12.5	0.615	promoter-TSS (NM_015038)	promoter-TSS (NM_015038)	-535	NM_015038	643314	Hs.658760	NM_015038	ENSG00000255103	KIAA0754	-	KIAA0754	protein-coding	0.127193	0.781659
chr14-13	chr14	34407618	34407846	+	12.5	0.905	intron (NM_022073, intron 1 of 4)	intron (NM_022073, intron 1 of 4)	12552	NM_022073	112399	Hs.135507	NM_022073	ENSG00000129521	EGLN3	HIFP4H3|HIFPH3|PHD3	egl-9 family hypoxia-inducible factor 3	protein-coding	0.039474	0.615721
chr16-67	chr16	23568509	23568737	+	12.5	0.692	promoter-TSS (NM_019116)	promoter-TSS (NM_019116)	73	NR_003501	124454	Hs.620541	NM_001083614	ENSG00000103356	EARS2	COXPD12|MSE1	glutamyl-tRNA synthetase 2, mitochondrial	protein-coding	0.100877	0.689956
chr17-68	chr17	48943745	48943973	+	12.5	0.732	promoter-TSS (NM_005749)	promoter-TSS (NM_005749)	-144	NM_005749	10140	Hs.744946	NM_001243877	ENSG00000141232	TOB1	APRO6|PIG49|TOB|TROB|TROB1	transducer of ERBB2, 1	protein-coding	0.140351	0.803493
chr6-39	chr6	86303617	86303845	+	12.5	0.656	promoter-TSS (NM_020468)	promoter-TSS (NM_020468)	-102	NM_020468	57231	Hs.485871	XM_005248738	ENSG00000135317	SNX14	RGS-PX2	sorting nexin 14	protein-coding	0.105263	0.641921
chr3-52	chr3	193310808	193311036	+	12.5	0.902	promoter-TSS (NM_130832)	promoter-TSS (NM_130832)	-11	NM_130835	4976	Hs.594504	XM_005247500	ENSG00000198836	OPA1	MGM1|NPG|NTG|largeG	optic atrophy 1 (autosomal dominant)	protein-coding	0.092105	0.620087
chr1-476	chr1	26361888	26362116	+	12.5	0.725	3' UTR (NM_004455, exon 11 of 11)	3' UTR (NM_004455, exon 11 of 11)	10602	NM_001004434	7780	Hs.143545	XM_005245990	ENSG00000158014	SLC30A2	PP12488|TNZD|ZNT2|ZnT-2	solute carrier family 30 (zinc transporter), member 2	protein-coding	0.096491	0.689956
chr19-92	chr19	59066331	59066559	+	12.5	0.745	promoter-TSS (NM_014453)	promoter-TSS (NM_014453)	46	NM_014453	27243	Hs.12107	XM_005258746	ENSG00000130724	CHMP2A	BC-2|BC2|CHMP2|VPS2|VPS2A	charged multivesicular body protein 2A	protein-coding	0.122807	0.681223
chr2-99	chr2	232574781	232575009	+	12.5	0.685	intron (NM_001099285, intron 1 of 4)	CpG-16069	1660	NM_001099285	5757	Hs.459927	NM_001099285	ENSG00000187514	PTMA	TMSA	prothymosin, alpha	protein-coding	0.135965	0.720524
chr1-1014	chr1	155023164	155023392	+	12.1	0.75	promoter-TSS (NR_048579)	promoter-TSS (NR_048579)	363	NR_040772	100505666	Hs.657533	NR_040772		RP11-307C12.11	-	uncharacterized LOC100505666	ncRNA	0.114035	0.650655
chr5-127	chr5	135468426	135468654	+	12.1	0.708	promoter-TSS (NM_005903)	promoter-TSS (NM_005903)	4	NM_001001420	4090	Hs.167700	NM_001001419	ENSG00000113658	SMAD5	DWFC|JV5-1|MADH5	SMAD family member 5	protein-coding	0.144737	0.742358
chr1-268	chr1	115836152	115836380	+	12.1	0.673	5' UTR (NM_002506, exon 2 of 3)	5' UTR (NM_002506, exon 2 of 3)	44591	NM_002506	4803	Hs.2561	NM_002506	ENSG00000134259	NGF	Beta-NGF|HSAN5|NGFB	nerve growth factor (beta polypeptide)	protein-coding	0.013158	0.580786
chr16-69	chr16	4588601	4588829	+	12.1	0.727	promoter-TSS (NM_001199054)	promoter-TSS (NM_001199054)	101	NM_001199055	29965	Hs.654653	XM_005255284	ENSG00000089486	CDIP1	C16orf5|CDIP|I1|LITAFL	cell death-inducing p53 target 1	protein-coding	0.109649	0.707424
chr3-122	chr3	197518136	197518364	+	12.1	0.698	exon (NM_032773, exon 1 of 19)	exon (NM_032773, exon 1 of 19)	105	NM_032773	84859	Hs.744956	XM_005269362	ENSG00000186001	LRCH3	-	leucine-rich repeats and calponin homology (CH) domain containing 3	protein-coding	0.092105	0.68559
chr1-279	chr1	26232720	26232948	+	12.1	0.627	promoter-TSS (NM_203401)	promoter-TSS (NM_203401)	111	NR_037481	100500808		NR_037481	ENSG00000264021	MIR3917	-	microRNA 3917	ncRNA	0.105263	0.742358
chr19-85	chr19	42817558	42817786	+	12.1	0.721	intron (NM_173633, intron 1 of 14)	CpG	195	NM_173633	284339	Hs.382075	XM_005258781	ENSG00000167619	TMEM145	-	transmembrane protein 145	protein-coding	0.105263	0.772926
chr6-32	chr6	28574264	28574492	+	12.1	0.679	Intergenic	Intergenic	-19266	NM_052923	114821	Hs.176980	NM_052923	ENSG00000232040	SCAND3	Buster4|ZBED9|ZFP38-L|ZNF305P2|ZNF452|dJ1186N24.3	SCAN domain containing 3	protein-coding	0.030702	0.497817
chrY-72	chrY	10031323	10031551	+	12.1	0.815	Intergenic	LTR54B|LTR|ERV1	283030	NR_003593	100101121	Hs.744834	XR_244578		TTTY23B	TTTY23	testis-specific transcript, Y-linked 23B (non-protein coding)	ncRNA	0.017544	0.554585
chr6-45	chr6	6008925	6009153	+	12.1	0.778	Intergenic	CpG	-1201	NM_001278710	51299	Hs.103291	NM_001278710	ENSG00000124785	NRN1	NRN|dJ380B8.2	neuritin 1	protein-coding	0.100877	0.716157
chr1-282	chr1	28908169	28908397	+	12.1	0.704	promoter-TSS (NR_003035)	promoter-TSS (NR_003035)	83	NR_024127	85028	Hs.632377	NR_024127	ENSG00000197989	SNHG12	C1orf79|LINC00100|NCRNA00100|RP4-669K10.5	small nucleolar RNA host gene 12 (non-protein coding)	ncRNA	0.100877	0.68559
chr7-95	chr7	44646202	44646430	+	12.1	0.644	intron (NM_001003941, intron 1 of 8)	CpG	195	NM_002541	4967	Hs.488181	XM_005249759	ENSG00000105953	OGDH	AKGDH|E1k|OGDC	oxoglutarate (alpha-ketoglutarate) dehydrogenase (lipoamide)	protein-coding	0.122807	0.733624
chr1-597	chr1	95007830	95008058	+	12.1	0.738	promoter-TSS (NM_001993)	promoter-TSS (NM_001993)	-531	NM_001993	2152	Hs.62192	NM_001178096	ENSG00000117525	F3	CD142|TF|TFA	coagulation factor III (thromboplastin, tissue factor)	protein-coding	0.070175	0.646288
chr1-235	chr1	15851196	15851424	+	12.1	0.6	promoter-TSS (NR_102733)	promoter-TSS (NR_102733)	-25	NM_032996	842	Hs.329502	XM_005246013	ENSG00000132906	CASP9	APAF-3|APAF3|ICE-LAP6|MCH6|PPP1R56	caspase 9, apoptosis-related cysteine peptidase	protein-coding	0.100877	0.716157
chr10-87	chr10	104180952	104181180	+	12.1	0.745	intron (NM_024326, intron 1 of 3)	CpG-3230	-1375	NM_001270965	5662	Hs.743732	XM_005269981	ENSG00000059915	PSD	EFA6|EFA6A|PSD1|TYL	pleckstrin and Sec7 domain containing	protein-coding	0.074561	0.689956
chr16-103	chr16	67208139	67208367	+	12.1	0.674	exon (NM_001276307, exon 4 of 6)	exon (NM_001276307, exon 4 of 6)	497	NM_003946	8996	Hs.513667	NM_001276319	ENSG00000140939	NOL3	ARC|FCM|MYP|NOP|NOP30	nucleolar protein 3 (apoptosis repressor with CARD domain)	protein-coding	0.109649	0.724891
chr8-29	chr8	9008048	9008276	+	12.1	0.778	promoter-TSS (NM_024607)	promoter-TSS (NM_024607)	58	NM_024607	79660	Hs.458513	NM_001201329	ENSG00000173281	PPP1R3B	GL|PPP1R4|PTG	protein phosphatase 1, regulatory subunit 3B	protein-coding	0.114035	0.71179
chr22-46	chr22	31885793	31886021	+	12.1	0.886	promoter-TSS (NM_001164501)	promoter-TSS (NM_001164501)	-33	NM_019843	56478	Hs.517559	XM_005261686	ENSG00000184708	EIF4ENIF1	4E-T|Clast4	eukaryotic translation initiation factor 4E nuclear import factor 1	protein-coding	0.118421	0.733624
chr3-109	chr3	105587844	105588072	+	12.1	0.8	promoter-TSS (NM_170662)	promoter-TSS (NM_170662)	-71	NM_170662	868	Hs.430589	XM_005247852	ENSG00000114423	CBLB	Cbl-b|RNF56	Cbl proto-oncogene B, E3 ubiquitin protein ligase	protein-coding	0.118421	0.751092
chr6-105	chr6	32063874	32064102	+	12.1	0.589	exon (NM_019105, exon 3 of 44).3	exon (NM_019105, exon 3 of 44).3	13163	NM_019105	7148	Hs.485104	NM_019105	ENSG00000168477	TNXB	EDS3|HXBL|TENX|TN-X|TNX|TNXB1|TNXB2|TNXBS|XB|XBS	tenascin XB	protein-coding	0.105263	0.703057
chr16-108	chr16	18812904	18813132	+	12.1	0.698	promoter-TSS (NM_015161)	promoter-TSS (NM_015161)	-161	NM_015161	23204	Hs.634882	XM_005255192	ENSG00000170540	ARL6IP1	AIP1|ARL6IP|ARMER	ADP-ribosylation factor-like 6 interacting protein 1	protein-coding	0.114035	0.689956
chr16-99	chr16	4321750	4321978	+	12.1	0.727	intron (NM_003223, intron 1 of 6)	CpG	1137	NM_003223	7023	Hs.513305	NM_003223	ENSG00000090447	TFAP4	AP-4|bHLHc41	transcription factor AP-4 (activating enhancer binding protein 4)	protein-coding	0.070175	0.676856
chr2-108	chr2	88355266	88355494	+	12.1	0.848	promoter-TSS (NM_016618)	promoter-TSS (NM_016618)	-132	NM_016618	51315	Hs.469254	XM_005264360	ENSG00000172086	KRCC1	CHBP2	lysine-rich coiled-coil 1	protein-coding	0.105263	0.694323
chr1-244	chr1	62901849	62902077	+	12.1	0.788	promoter-TSS (NM_003368)	promoter-TSS (NM_003368)	-12	NM_001017415	7398	Hs.35086	NM_001017415	ENSG00000162607	USP1	UBP	ubiquitin specific peptidase 1	protein-coding	0.131579	0.655022
chr3-88	chr3	120461059	120461287	+	12.1	0.795	promoter-TSS (NM_005513)	promoter-TSS (NM_005513)	211	NM_173825	285282	Hs.444360	NM_173825	ENSG00000144840	RABL3	-	RAB, member of RAS oncogene family-like 3	protein-coding	0.087719	0.650655
chr1-283	chr1	120254952	120255180	+	12.1	0.614	intron (NM_006623, intron 1 of 11)	CpG	647	NM_006623	26227	Hs.487296	NM_006623	ENSG00000092621	PHGDH	3-PGDH|3PGDH|PDG|PGAD|PGD|PGDH|SERA	phosphoglycerate dehydrogenase	protein-coding	0.109649	0.641921
chr5-85	chr5	153734324	153734552	+	12.1	0.814	intron (NM_198321, intron 4 of 11)	intron (NM_198321, intron 4 of 11)	90944	NR_037897	386627	Hs.652021	NR_037897		SAP30L-AS1	GALNT10-AS1	SAP30L antisense RNA 1 (head to head)	ncRNA	0.013158	0.454148
chr16-111	chr16	4395003	4395231	+	12.1	0.756	intron (NM_001201479, intron 27 of 30)	intron (NM_001201479, intron 27 of 30)	6256	NM_016069	51025	Hs.730693	XM_005255342	ENSG00000217930	PAM16	MAGMAS|TIM16|TIMM16	presequence translocase-associated motor 16 homolog (S. cerevisiae)	protein-coding	0.035088	0.515284
chr10-93	chr10	32217679	32217907	+	12.1	0.943	promoter-TSS (NM_018287)	promoter-TSS (NM_018287)	11	NM_001270697	94134	Hs.741991	XM_005252644	ENSG00000165322	ARHGAP12	-	Rho GTPase activating protein 12	protein-coding	0.157895	0.790393
chr19-87	chr19	5048244	5048472	+	12.1	0.615	intron (NM_015015, intron 6 of 22)	(TG)n|Simple_repeat|Simple_repeat	79234	NM_015015	23030	Hs.654816	XM_005259521	ENSG00000127663	KDM4B	JMJD2B|TDRD14B	lysine (K)-specific demethylase 4B	protein-coding	0.074561	0.650655
chr19-66	chr19	2096336	2096564	+	12.1	0.778	promoter-TSS (NM_001031735)	promoter-TSS (NM_001031735)	-181	NM_130807	126308	Hs.744938	XM_005259489	ENSG00000172081	MOB3A	MOB1C|MOBKL2A|moblak	MOB kinase activator 3A	protein-coding	0.122807	0.737991
chr22-47	chr22	41032766	41032994	+	12.1	0.706	promoter-TSS (NM_001282661)	promoter-TSS (NM_001282661)	-157	NM_001282661	57591	Hs.654688	XM_005261691	ENSG00000196588	MKL1	BSAC|MAL|MRTF-A	megakaryoblastic leukemia (translocation) 1	protein-coding	0.100877	0.646288
chr7-59	chr7	1015051	1015279	+	12.1	0.756	promoter-TSS (NM_001031617)	promoter-TSS (NM_001031617)	70	NM_001031617	90639	Hs.121593	NM_001031617		COX19	-	cytochrome c oxidase assembly homolog 19 (S. cerevisiae)	protein-coding	0.127193	0.720524
chr1-273	chr1	34090392	34090620	+	12.1	0.618	intron (NM_052896, intron 34 of 69)	intron (NM_052896, intron 34 of 69)	152274	NM_145238	7579	Hs.442705	XM_005271171	ENSG00000121903	ZSCAN20	KOX29|ZFP-31|ZNF31|ZNF360	zinc finger and SCAN domain containing 20	protein-coding	0.052632	0.676856
chr7-119	chr7	100888231	100888459	+	12.1	0.696	promoter-TSS (NM_016068)	promoter-TSS (NM_016068)	26	NM_016068	51024	Hs.423968	XM_005250398	ENSG00000214253	FIS1	TTC11	fission 1 (mitochondrial outer membrane) homolog (S. cerevisiae)	protein-coding	0.083333	0.689956
chr1-355	chr1	116694595	116694823	+	12.1	0.842	Intergenic	CpG	40333	NM_152367	126868	Hs.376194	NM_152367	ENSG00000173212	MAB21L3	C1orf161|RP5-1185H19.1	mab-21-like 3 (C. elegans)	protein-coding	0.092105	0.681223
chr1-276	chr1	113008785	113009013	+	12.1	0.816	Intergenic	CpG	-1141	NM_004185	7482	Hs.258575	NM_004185		WNT2B	WNT13|XWNT2	wingless-type MMTV integration site family, member 2B	protein-coding	0.065789	0.615721
chr19-55	chr19	54618828	54619056	+	12.1	0.822	5' UTR (NM_015629, exon 1 of 14)	5' UTR (NM_015629, exon 1 of 14)	113	NM_013342	29844	Hs.745267	XM_005258825	ENSG00000105619	TFPT	FB1|INO80F|amida	TCF3 (E2A) fusion partner (in childhood Leukemia)	protein-coding	0.078947	0.563319
chr2-165	chr2	97203378	97203606	+	12.1	0.711	intron (NM_212481, intron 1 of 6)	CpG	1028	NM_212481	10865	Hs.920	XM_005263856	ENSG00000196843	ARID5A	MRF-1|MRF1|RP11-363D14	AT rich interactive domain 5A (MRF1-like)	protein-coding	0.122807	0.755459
chr17-91	chr17	74303861	74304089	+	12.1	0.627	promoter-TSS (NM_032134)	promoter-TSS (NM_032134)	-214	NM_032134	84074	Hs.252739	XM_005257728	ENSG00000129646	QRICH2	-	glutamine rich 2	protein-coding	0.114035	0.676856
chr16-97	chr16	4357448	4357676	+	12.1	0.673	Intergenic	CpG	-24663	NM_032575	84662	Hs.592087	XM_005255641	ENSG00000126603	GLIS2	NKL|NPHP7	GLIS family zinc finger 2	protein-coding	0.127193	0.703057
chrX-11	chrX	61730946	61731174	+	12.1	0.771	Intergenic	ALR/Alpha|Satellite|centr	840158	NM_001012968	139886	Hs.612782	NM_001012968	ENSG00000186767	SPIN4	-	spindlin family, member 4	protein-coding	0.008772	0.393013
chr7-75	chr7	127291885	127292113	+	12.1	0.7	promoter-TSS (NM_014390)	promoter-TSS (NM_014390)	-203	NM_014390	27044	Hs.122523	XM_005250270	ENSG00000197157	SND1	TDRD11|p100	staphylococcal nuclease and tudor domain containing 1	protein-coding	0.074561	0.646288
chr1-285	chr1	11994612	11994840	+	12.1	0.702	promoter-TSS (NM_000302)	promoter-TSS (NM_000302)	2	NM_000302	5351	Hs.75093	XM_005263474	ENSG00000083444	PLOD1	EDS6|LH|LH1|LLH|PLOD	procollagen-lysine, 2-oxoglutarate 5-dioxygenase 1	protein-coding	0.100877	0.720524
chr19-67	chr19	2427380	2427608	+	12.1	0.66	TTS (NM_032737)	TTS (NM_032737)	420	NM_012458	26517	Hs.75056	NM_012458	ENSG00000099800	TIMM13	TIM13|TIM13B|TIMM13A|TIMM13B|ppv1	translocase of inner mitochondrial membrane 13 homolog (yeast)	protein-coding	0.118421	0.71179
chr4-49	chr4	186392498	186392726	+	12.1	0.882	intron (NM_152775, intron 1 of 6)	CpG	301	NM_001145411	256309	Hs.41101	XM_005262891	ENSG00000168491	CCDC110	CT52|KM-HN-1|KMHN1	coiled-coil domain containing 110	protein-coding	0.127193	0.772926
chr3-43	chr3	148847254	148847482	+	12.1	0.804	promoter-TSS (NM_032383)	promoter-TSS (NM_032383)	-3	NM_032383	84343	Hs.591311	XM_005247833	ENSG00000163755	HPS3	SUTAL	Hermansky-Pudlak syndrome 3	protein-coding	0.140351	0.724891
chr20-141	chr20	25176235	25176463	+	12.1	0.829	promoter-TSS (NM_001114089)	promoter-TSS (NM_001114089)	10	NM_001114089	955	Hs.500375	XM_005260878	ENSG00000197586	ENTPD6	CD39L2|IL-6SAG|IL6ST2|NTPDase-6|dJ738P15.3	ectonucleoside triphosphate diphosphohydrolase 6 (putative)	protein-coding	0.114035	0.759825
chr19-100	chr19	11593415	11593643	+	12.1	0.745	TTS (NM_138783)	TTS (NM_138783)	-1726	NM_001420	1995	Hs.1701	XM_005259812	ENSG00000196361	ELAVL3	HUC|HUCL|PLE21	ELAV like neuron-specific RNA binding protein 3	protein-coding	0.118421	0.755459
chr13-32	chr13	46948520	46948748	+	12.1	0.87	intron (NM_001286761, intron 2 of 14)	U2|snRNA|snRNA	13001	NM_001286762	80183	Hs.98117	XM_005266535	ENSG00000102445	KIAA0226L	C13orf18	KIAA0226-like	protein-coding	0.030702	0.441048
chr19-60	chr19	17186290	17186518	+	12.1	0.744	promoter-TSS (NM_001130065)	promoter-TSS (NM_001130065)	-61	NM_033417	93323	Hs.404088	XM_005260154	ENSG00000131351	HAUS8	DGT4|HICE1|NY-SAR-48	HAUS augmin-like complex, subunit 8	protein-coding	0.105263	0.694323
chr3-58	chr3	196466543	196466771	+	12.1	0.682	promoter-TSS (NM_002577)	promoter-TSS (NM_002577)	-71	NM_002577	5062	Hs.518530	XM_005269341	ENSG00000180370	PAK2	PAK65|PAKgamma	p21 protein (Cdc42/Rac)-activated kinase 2	protein-coding	0.100877	0.694323
chr10-83	chr10	74057187	74057415	+	12.1	0.592	Intergenic	MIRb|SINE|MIR	23624	NM_019058	54541	Hs.744875	NM_019058	ENSG00000168209	DDIT4	Dig2|REDD-1|REDD1	DNA-damage-inducible transcript 4	protein-coding	0.030702	0.497817
chr2-124	chr2	218621220	218621448	+	12.1	0.87	promoter-TSS (NR_026597)	promoter-TSS (NR_026597)	-18	NR_026597	729582	Hs.572788	XR_241321	ENSG00000231672	DIRC3	-	disrupted in renal carcinoma 3	ncRNA	0.092105	0.703057
chr2-164	chr2	87642447	87642675	+	12.1	0.935	Intergenic	(CAGC)n|Simple_repeat|Simple_repeat	-112413	NR_024204	112597	Hs.652166	NM_052871	ENSG00000222041	LINC00152	AC133644.1|C2orf59|NCRNA00152	long intergenic non-protein coding RNA 152	ncRNA	0.008772	0.689956
chr22-75	chr22	21057314	21057542	+	12.1	0.688	intron (NR_026815, intron 3 of 7)	CpG-17568	2026	NR_026815	84222	Hs.546454	NR_026815	ENSG00000226287	TMEM191A	TMEM191AP	transmembrane protein 191A (pseudogene)	pseudo	0.065789	0.655022
chr11-183	chr11	45848154	45848382	+	12.1	0.903	Intergenic	AluSz|SINE|Alu	-20401	NM_001127457	1408	Hs.532491	NM_001127457	ENSG00000121671	CRY2	HCRY2|PHLL2	cryptochrome circadian clock 2	protein-coding	0.013158	0.445415
chr15-25	chr15	65477714	65477942	+	12.1	0.744	promoter-TSS (NM_006660)	promoter-TSS (NM_006660)	-265	NM_006660	10845	Hs.113823	NM_006660		CLPX	-	caseinolytic mitochondrial matrix peptidase chaperone subunit	protein-coding	0.092105	0.69869
chr8-24	chr8	128750679	128750907	+	12.1	0.606	exon (NM_002467, exon 2 of 3)	exon (NM_002467, exon 2 of 3)	2478	NM_002467	4609	Hs.202453	XM_005250922	ENSG00000136997	MYC	MRTL|MYCC|bHLHe39|c-Myc	v-myc avian myelocytomatosis viral oncogene homolog	protein-coding	0.083333	0.633188
chr1-423	chr1	161087688	161087916	+	12.1	0.7	promoter-TSS (NM_001185092)	promoter-TSS (NM_001185092)	-60	NM_001185092	4817	Hs.146406	XM_005245214	ENSG00000158793	NIT1	-	nitrilase 1	protein-coding	0.122807	0.703057
chr14-42	chr14	70039290	70039518	+	12.1	0.846	exon (NM_001271507, exon 2 of 2)	exon (NM_001271507, exon 2 of 2)	2196	NM_001271507	56936	Hs.458319	NM_001271507		CCDC177	C14orf162|PLPL	coiled-coil domain containing 177	protein-coding	0.140351	0.724891
chr1-172	chr1	86861729	86861957	+	12.1	0.672	5' UTR (NM_001184766, exon 1 of 16)	5' UTR (NM_001184766, exon 1 of 16)	182	NM_001007022	57489	Hs.149360	XM_005271054	ENSG00000122417	ODF2L	RP5-977L11.1|dJ977L11.1	outer dense fiber of sperm tails 2-like	protein-coding	0.092105	0.615721
chr19-49	chr19	16222386	16222614	+	12.1	0.684	promoter-TSS (NM_005370)	promoter-TSS (NM_005370)	10	NM_005370	4218	Hs.642874	XM_005259914		RAB8A	MEL|RAB8	RAB8A, member RAS oncogene family	protein-coding	0.118421	0.729258
chr22-68	chr22	51065981	51066209	+	12.1	0.766	exon (NM_001085426, exon 2 of 9)	exon (NM_001085426, exon 2 of 9)	506	NM_001085425	410	Hs.731715	NM_000487		ARSA	MLD	arylsulfatase A	protein-coding	0.057018	0.659389
chr1-320	chr1	115300525	115300753	+	12.1	0.571	promoter-TSS (NM_001130523)	promoter-TSS (NM_001130523)	32	NM_001242892	7812	Hs.731496	XM_005271178	ENSG00000009307	CSDE1	D1S155E|RP5-1000E10.3|UNR	cold shock domain containing E1, RNA-binding	protein-coding	0.087719	0.615721
chr19-73	chr19	1876091	1876319	+	12.1	0.684	TTS (NM_031213)	TTS (NM_031213)	9313	NM_001130111	81926	Hs.653679	NM_001130111	ENSG00000129968	ABHD17A	C19orf27|FAM108A1	abhydrolase domain containing 17A	protein-coding	0.127193	0.720524
chr21-28	chr21	35288015	35288243	+	12.1	0.865	promoter-TSS (NM_001697)	promoter-TSS (NM_001697)	29	NM_001697	539	Hs.409140	NM_001697	ENSG00000241837	ATP5O	ATPO|OSCP	ATP synthase, H+ transporting, mitochondrial F1 complex, O subunit	protein-coding	0.083333	0.641921
chr17-77	chr17	78428634	78428862	+	12.1	0.763	Intergenic	CpG	21656	NM_002522	4884	Hs.715784	NM_002522	ENSG00000171246	NPTX1	NP1	neuronal pentraxin I	protein-coding	0.135965	0.764192
chr16-76	chr16	4475719	4475947	+	12.1	0.583	promoter-TSS (NM_001135110)	promoter-TSS (NM_001135110)	27	NM_001286516	9093	Hs.459779	XM_005255677	ENSG00000103423	DNAJA3	HCA57|TID1|hTID-1	DnaJ (Hsp40) homolog, subfamily A, member 3	protein-coding	0.153509	0.729258
chr10-120	chr10	121651956	121652184	+	12.1	0.762	promoter-TSS (NM_007190)	promoter-TSS (NM_007190)	-15	NM_007190	11196	Hs.435004	XM_005269469	ENSG00000107651	SEC23IP	P125|P125A	SEC23 interacting protein	protein-coding	0.087719	0.606987
chr16-84	chr16	22223121	22223349	+	12.1	0.778	intron (NM_013302, intron 1 of 17)	L2b|LINE|L2	5643	NM_013302	29904	Hs.498892	NM_013302		EEF2K	HSU93850|eEF-2K	eukaryotic elongation factor-2 kinase	protein-coding	0.017544	0.528384
chr2-117	chr2	38978468	38978696	+	12.1	0.702	promoter-TSS (NM_001195446)	promoter-TSS (NM_001195446)	54	NM_001031684	6432	Hs.309090	XM_005264484	ENSG00000115875	SRSF7	9G8|AAG3|SFRS7	serine/arginine-rich splicing factor 7	protein-coding	0.109649	0.58952
chr18-27	chr18	20892484	20892712	+	12.1	0.824	intron (NM_032933, intron 13 of 14)	intron (NM_032933, intron 13 of 14)	125327	NM_032933	85019	Hs.137562	XM_005258373	ENSG00000134490	TMEM241	C18orf45|hVVT	transmembrane protein 241	protein-coding	0.026316	0.467249
chr1-468	chr1	155532633	155532861	+	12.1	0.627	promoter-TSS (NM_018489)	promoter-TSS (NM_018489)	-423	NM_018489	55870	Hs.491060	XM_005245335	ENSG00000116539	ASH1L	ASH1|ASH1L1|KMT2H	ash1 (absent, small, or homeotic)-like (Drosophila)	protein-coding	0.109649	0.733624
chr1-383	chr1	39325485	39325713	+	12.1	0.681	promoter-TSS (NM_022157)	promoter-TSS (NM_022157)	-104	NM_001271851	64121	Hs.532461	NM_001271851	ENSG00000116954	RRAGC	GTR2|RAGC|TIB929	Ras-related GTP binding C	protein-coding	0.096491	0.716157
chr1-280	chr1	24127238	24127466	+	12.1	0.773	promoter-TSS (NM_000403)	promoter-TSS (NM_000403)	-58	NM_001008216	2582	Hs.632380	XM_005245833	ENSG00000117308	GALE	SDR1E1	UDP-galactose-4-epimerase	protein-coding	0.135965	0.737991
chr15-23	chr15	89878360	89878588	+	12.1	0.72	promoter-TSS (NM_002693)	promoter-TSS (NM_002693)	-448	NM_002693	5428	Hs.706868	NM_001126131	ENSG00000140521	POLG	MDP1|MIRAS|MTDPS4A|MTDPS4B|PEO|POLG1|POLGA|SANDO|SCAE	polymerase (DNA directed), gamma	protein-coding	0.078947	0.537118
chrY-105	chrY	13140951	13141179	+	12.1	0.811	Intergenic	(CATTC)n|Satellite|Satellite	1392324	NR_033667	352887	Hs.546221	NR_033667	ENSG00000206159	GYG2P1	GYG2P	glycogenin 2 pseudogene 1	pseudo	0.013158	0.414847
chr11-381	chr11	48867678	48867906	+	12.1	0.967	Intergenic	ALR/Alpha|Satellite|centr	-185360	NM_001206626	283116	Hs.448644	NM_001206626	ENSG00000182053	TRIM49B	-	tripartite motif containing 49B	protein-coding	0.013158	0.371179
chr5-111	chr5	14011727	14011955	+	12.1	0.76	Intergenic	CpG	-67252	NM_001369	1767	Hs.212360	XM_005248262	ENSG00000039139	DNAH5	CILD3|DNAHC5|HL1|KTGNR|PCD	dynein, axonemal, heavy chain 5	protein-coding	0.118421	0.737991
chr17-78	chr17	26972197	26972425	+	12.1	0.708	promoter-TSS (NM_014680)	promoter-TSS (NM_014680)	-134	NM_014680	9703	Hs.151761	XM_005258073	ENSG00000007202	KIAA0100	BCOX|BCOX1|CT101	KIAA0100	protein-coding	0.135965	0.764192
chr3-68	chr3	183543054	183543282	+	12.1	0.623	exon (NM_024871, exon 1 of 3)	exon (NM_024871, exon 1 of 3)	225	NM_024871	79929	Hs.478465	XM_005247788	ENSG00000180834	MAP6D1	MAPO6D1|SL21	MAP6 domain containing 1	protein-coding	0.157895	0.781659
chr22-78	chr22	31686775	31687003	+	11.6	0.696	intron (NM_052880, intron 3 of 5)	CpG	1631	NM_001135911	113791	Hs.26670	XM_005261322	ENSG00000100100	PIK3IP1	HGFL|hHGFL(S)	phosphoinositide-3-kinase interacting protein 1	protein-coding	0.135965	0.742358
chr12-25	chr12	12878122	12878350	+	11.6	0.736	promoter-TSS (NM_001130415)	promoter-TSS (NM_001130415)	-615	NM_001130415	81575	Hs.719938	XM_005253489	ENSG00000178878	APOLD1	VERGE	apolipoprotein L domain containing 1	protein-coding	0.144737	0.703057
chr16-118	chr16	30370685	30370913	+	11.6	0.651	intron (NM_015527, intron 6 of 8)	intron (NM_015527, intron 6 of 8)	-4117	NM_006110	10421	Hs.202677	NM_001243646	ENSG00000169217	CD2BP2	FWP010|LIN1|PPP1R59|Snu40|U5-52K	CD2 (cytoplasmic tail) binding protein 2	protein-coding	0.02193	0.646288
chr1-493	chr1	53686050	53686278	+	11.6	0.717	intron (NM_017887, intron 1 of 7)	CpG	125	NM_017887	54987	Hs.525391	NM_017887	ENSG00000162384	C1orf123	-	chromosome 1 open reading frame 123	protein-coding	0.083333	0.724891
chr5-374	chr5	34008021	34008249	+	11.6	0.708	promoter-TSS (NM_001167595)	promoter-TSS (NM_001167595)	85	NM_001167595	23600	Hs.508343	NM_001167595	ENSG00000242110	AMACR	AMACRD|CBAS4|RACE|RM	alpha-methylacyl-CoA racemase	protein-coding	0.087719	0.707424
chr1-600	chr1	1342533	1342761	+	11.6	0.78	promoter-TSS (NM_017971)	promoter-TSS (NM_017971)	46	NM_017971	55052	Hs.182698	XM_005244767	ENSG00000242485	MRPL20	L20mt|MRP-L20	mitochondrial ribosomal protein L20	protein-coding	0.127193	0.672489
chr6-46	chr6	42897196	42897424	+	11.6	0.783	exon (NM_006586, exon 1 of 6)	exon (NM_006586, exon 1 of 6)	450	NM_006586	10695	Hs.414099	XM_005248815	ENSG00000137161	CNPY3	CAG4A|ERDA5|PRAT4A|TNRC5	canopy FGF signaling regulator 3	protein-coding	0.100877	0.71179
chr1-675	chr1	116381744	116381972	+	11.6	0.681	intron (NM_001111061, intron 1 of 1)	CpG	1475	NM_001111061	4808	Hs.46296	NM_001111061	ENSG00000177551	NHLH2	HEN2|NSCL2|bHLHa34	nescient helix loop helix 2	protein-coding	0.083333	0.681223
chr10-129	chr10	97416243	97416471	+	11.6	0.755	5' UTR (NM_002860, exon 1 of 18)	5' UTR (NM_002860, exon 1 of 18)	210	NM_001017423	5832	Hs.500645	XM_005270011	ENSG00000059573	ALDH18A1	ARCL3A|GSAS|P5CS|PYCS	aldehyde dehydrogenase 18 family, member A1	protein-coding	0.149123	0.720524
chr5-542	chr5	15500580	15500808	+	11.6	0.727	promoter-TSS (NM_001278317)	promoter-TSS (NM_001278317)	389	NM_012304	23194	Hs.433057	XM_005248273	ENSG00000183580	FBXL7	FBL6|FBL7	F-box and leucine-rich repeat protein 7	protein-coding	0.100877	0.71179
chr17-58	chr17	57642974	57643202	+	11.6	0.8	exon (NM_001166301, exon 1 of 17)	exon (NM_001166301, exon 1 of 17)	202	NM_024612	79665	Hs.29403	XM_003846599	ENSG00000108406	DHX40	DDX40|PAD	DEAH (Asp-Glu-Ala-His) box polypeptide 40	protein-coding	0.100877	0.663755
chr1-338	chr1	44172974	44173202	+	11.6	0.75	promoter-TSS (NR_073016)	promoter-TSS (NR_073016)	-76	NR_033827	100132774	Hs.655569	XR_246216		KDM4A-AS1	RP11-184I16.2	KDM4A antisense RNA 1	ncRNA	0.135965	0.737991
chr6-60	chr6	101329081	101329309	+	11.6	0.789	promoter-TSS (NM_022091)	promoter-TSS (NM_022091)	53	NM_001284271	10973	Hs.733060	XM_005266803	ENSG00000112249	ASCC3	ASC1p200|HELIC1|RNAH	activating signal cointegrator 1 complex subunit 3	protein-coding	0.149123	0.729258
chr20-51	chr20	29612039	29612267	+	11.6	0.744	intron (NR_003579, intron 1 of 7)	CpG	274	NR_003579	284802	Hs.653099	NR_003579	ENSG00000149531	FRG1B	C20orf80|bA348I14.2	FSHD region gene 1 family, member B	pseudo	0.061404	0.628821
chr1-310	chr1	78148782	78149010	+	11.6	0.648	promoter-TSS (NM_015534)	promoter-TSS (NM_015534)	-553	NM_015534	26009	Hs.480506	XM_005270725	ENSG00000036549	ZZZ3	ATAC1	zinc finger, ZZ-type containing 3	protein-coding	0.109649	0.69869
chr5-145	chr5	34915640	34915868	+	11.6	0.727	promoter-TSS (NM_018321)	promoter-TSS (NM_018321)	-23	NR_026591	5810	Hs.38114	XM_005248328	ENSG00000113456	RAD1	HRAD1|REC1	RAD1 homolog (S. pombe)	protein-coding	0.118421	0.676856
chr19-171	chr19	50381088	50381316	+	11.6	0.707	promoter-TSS (NM_032375)	promoter-TSS (NM_032375)	411	NM_001278160	84335	Hs.610819	NM_001098632	ENSG00000204673	AKT1S1	Lobe|PRAS40	AKT1 substrate 1 (proline-rich)	protein-coding	0.087719	0.69869
chr1-448	chr1	40420575	40420803	+	11.6	0.729	promoter-TSS (NM_001136493)	promoter-TSS (NM_001136493)	-95	NM_001136493	84879	Hs.655177	XM_005271285	ENSG00000168389	MFSD2A	MFSD2	major facilitator superfamily domain containing 2A	protein-coding	0.109649	0.707424
chr5-162	chr5	176924414	176924642	+	11.6	0.763	promoter-TSS (NM_213636)	promoter-TSS (NM_213636)	78	NM_005451	9260	Hs.736984	NM_005451	ENSG00000196923	PDLIM7	LMP1|LMP3	PDZ and LIM domain 7 (enigma)	protein-coding	0.096491	0.729258
chr7-89	chr7	75988045	75988273	+	11.6	0.696	5' UTR (NM_012479, exon 1 of 2)	5' UTR (NM_012479, exon 1 of 2)	183	NM_012479	7532	Hs.744840	NM_012479	ENSG00000170027	YWHAG	14-3-3GAMMA	tyrosine 3-monooxygenase/tryptophan 5-monooxygenase activation protein, gamma	protein-coding	0.105263	0.716157
chr6-120	chr6	116421977	116422205	+	11.6	0.733	promoter-TSS (NM_152729)	promoter-TSS (NM_152729)	92	NM_152729	221294	Hs.520341	NM_152729		NT5DC1	C6orf200|LP2642|NT5C2L1	5'-nucleotidase domain containing 1	protein-coding	0.122807	0.742358
chr20-45	chr20	42087022	42087250	+	11.6	0.636	non-coding (NR_034009, exon 2 of 7)	non-coding (NR_034009, exon 2 of 7)	632	NR_034009	6431	Hs.725336	NM_006275	ENSG00000124193	SRSF6	B52|SFRS6|SRP55	serine/arginine-rich splicing factor 6	protein-coding	0.153509	0.759825
chr10-96	chr10	74057635	74057863	+	11.6	0.661	Intergenic	CpG	24072	NM_019058	54541	Hs.744875	NM_019058	ENSG00000168209	DDIT4	Dig2|REDD-1|REDD1	DNA-damage-inducible transcript 4	protein-coding	0.114035	0.751092
chr19-65	chr19	3557600	3557828	+	11.6	0.759	promoter-TSS (NM_001287529)	promoter-TSS (NM_001287529)	-132	NM_001287529	126321	Hs.656901	XM_005259490	ENSG00000161091	MFSD12	C19orf28|PP3501	major facilitator superfamily domain containing 12	protein-coding	0.135965	0.755459
chr1-356	chr1	43123921	43124149	+	11.6	0.642	promoter-TSS (NM_006347)	promoter-TSS (NM_006347)	-13	NM_006347	10465	Hs.256639	XM_005270362	ENSG00000171960	PPIH	CYP-20|CYPH|SnuCyp-20|USA-CYP	peptidylprolyl isomerase H (cyclophilin H)	protein-coding	0.096491	0.655022
chr1-342	chr1	109940766	109940994	+	11.6	0.82	promoter-TSS (NM_002959)	promoter-TSS (NM_002959)	-317	NM_002959	6272	Hs.703487	XM_005271100	ENSG00000134243	SORT1	Gp95|LDLCQ6|NT3	sortilin 1	protein-coding	0.074561	0.637555
chr7-65	chr7	36192371	36192599	+	11.6	0.679	promoter-TSS (NM_030636)	promoter-TSS (NM_030636)	-351	NM_030636	80820	Hs.670591	NM_030636	ENSG00000122547	EEPD1	HSPC107	endonuclease/exonuclease/phosphatase family domain containing 1	protein-coding	0.083333	0.720524
chr2-205	chr2	211089863	211090091	+	11.6	0.729	exon (NM_001608, exon 1 of 11)	exon (NM_001608, exon 1 of 11)	238	NM_001608	33	Hs.471277	XM_005246517	ENSG00000115361	ACADL	ACAD4|LCAD	acyl-CoA dehydrogenase, long chain	protein-coding	0.135965	0.755459
chr3-73	chr3	57583116	57583344	+	11.6	0.75	promoter-TSS (NM_001660)	promoter-TSS (NM_001660)	-15	NM_001660	378	Hs.652183	NM_001660	ENSG00000168374	ARF4	ARF2	ADP-ribosylation factor 4	protein-coding	0.140351	0.737991
chr19-103	chr19	17970453	17970681	+	11.6	0.854	promoter-TSS (NM_000980)	promoter-TSS (NM_000980)	-120	NM_000980	6142	Hs.337766	XM_005260016	ENSG00000105640	RPL18A	L18A	ribosomal protein L18a	protein-coding	0.100877	0.624454
chr15-39	chr15	57179478	57179706	+	11.6	0.744	non-coding (NR_015419, exon 4 of 4)	non-coding (NR_015419, exon 4 of 4)	31105	NR_015419	145783	Hs.620525	NR_015419	ENSG00000137871	LOC145783	-	uncharacterized LOC145783	ncRNA	0.149123	0.772926
chr22-99	chr22	43026333	43026561	+	11.6	0.682	intron (NM_007326, intron 4 of 8)	intron (NM_007326, intron 4 of 8)	10160	NM_001165877	267020	Hs.664737	NM_001165877	ENSG00000249222	ATP5L2	ATP5K2	ATP synthase, H+ transporting, mitochondrial Fo complex, subunit G2	protein-coding	0.065789	0.650655
chr11-45	chr11	72145431	72145659	+	11.6	0.812	5' UTR (NM_001258394, exon 1 of 18)	5' UTR (NM_001258394, exon 1 of 18)	179	NM_001258393	81570	Hs.523877	XM_005274320	ENSG00000162129	CLPB	HSP78|SKD3	ClpB caseinolytic peptidase B homolog (E. coli)	protein-coding	0.083333	0.646288
chr5-460	chr5	7714958	7715186	+	11.6	0.895	intron (NM_020546, intron 11 of 24)	intron (NM_020546, intron 11 of 24)	136531	NM_001089584	134121	Hs.709979	NM_001089584	ENSG00000215217	C5orf49	-	chromosome 5 open reading frame 49	protein-coding	0	0.58952
chr1-484	chr1	27023466	27023694	+	11.6	0.593	exon (NM_006015, exon 1 of 20)	exon (NM_006015, exon 1 of 20)	1058	NM_139135	8289	Hs.468972	XM_005246005	ENSG00000117713	ARID1A	B120|BAF250|BAF250a|BM029|C1orf4|ELD|MRD14|OSA1|P270|SMARCF1|hELD|hOSA1	AT rich interactive domain 1A (SWI-like)	protein-coding	0.114035	0.729258
chr9-34	chr9	138236968	138237196	+	11.6	0.805	intron (NM_173520, intron 2 of 2)	intron (NM_173520, intron 2 of 2)	1987	NM_173520	157927	Hs.559511	NM_173520	ENSG00000178243	C9orf62	-	chromosome 9 open reading frame 62	protein-coding	0.039474	0.554585
chr1-357	chr1	87797179	87797407	+	11.6	0.62	intron (NM_006769, intron 1 of 4)	intron (NM_006769, intron 1 of 4)	3142	NM_006769	8543	Hs.436792	XM_005271291	ENSG00000143013	LMO4	-	LIM domain only 4	protein-coding	0.109649	0.790393
chr19-78	chr19	18279797	18280025	+	11.6	0.69	non-coding (NR_073517, exon 16 of 16)	non-coding (NR_073517, exon 16 of 16)	-4679	NM_006332	10437	Hs.14623	NM_006332	ENSG00000216490	IFI30	GILT|IFI-30|IP30	interferon, gamma-inducible protein 30	protein-coding	0.087719	0.676856
chr1-875	chr1	36030965	36031193	+	11.6	0.773	exon (NM_001014841, exon 7 of 7)	exon (NM_001014841, exon 7 of 7)	7686	NM_001014839	23154	Hs.121870	XM_005270660	ENSG00000020129	NCDN	-	neurochondrin	protein-coding	0.052632	0.703057
chr3-70	chr3	140950103	140950331	+	11.6	0.787	promoter-TSS (NM_001282728)	promoter-TSS (NM_001282728)	-450	NM_152282	92370	Hs.657887	XM_005247902	ENSG00000155893	ACPL2	HEL124|XYLP	acid phosphatase-like 2	protein-coding	0.083333	0.707424
chr7-124	chr7	5509758	5509986	+	11.6	0.769	Intergenic	Intergenic	25676	NR_030318	693174		NR_030318		MIR589	MIRN589|hsa-mir-589	microRNA 589	ncRNA	0.030702	0.68559
chr1-284	chr1	93250360	93250588	+	11.6	0.641	intron (NM_005665, intron 1 of 17)	CpG	7487	NM_005665	7813	Hs.594434	XM_005271179	ENSG00000067208	EVI5	NB4S	ecotropic viral integration site 5	protein-coding	0.122807	0.703057
chr15-27	chr15	74725988	74726216	+	11.6	0.704	promoter-TSS (NM_001146030)	promoter-TSS (NM_001146030)	-101	NM_001146030	8482	Hs.24640	XM_005254720	ENSG00000138623	SEMA7A	CD108|CDw108|H-SEMA-K1|H-Sema-L|JMH|SEMAK1|SEMAL	semaphorin 7A, GPI membrane anchor (John Milton Hagen blood group)	protein-coding	0.149123	0.772926
chr19-99	chr19	58838539	58838767	+	11.6	0.708	intron (NM_181846, intron 1 of 2)	(CGGA)n|Simple_repeat|Simple_repeat	268	NM_181846	342945	Hs.388162	XM_005258865	ENSG00000182318	ZSCAN22	HKR2|ZNF50	zinc finger and SCAN domain containing 22	protein-coding	0.105263	0.646288
chr1-301	chr1	53168818	53169046	+	11.6	0.762	Intergenic	Intergenic	-4894	NM_023077	65260	Hs.349905	NM_023077		COA7	C1orf163|RESA1|SELRC1	cytochrome c oxidase assembly factor 7 (putative)	protein-coding	0.039474	0.637555
chr10-110	chr10	25073042	25073270	+	11.6	0.825	Intergenic	Intergenic	-60559	NM_020824	57584	Hs.524195	XM_005252542	ENSG00000107863	ARHGAP21	ARHGAP10	Rho GTPase activating protein 21	protein-coding	0.030702	0.524017
chr7-84	chr7	102004203	102004431	+	11.6	0.892	promoter-TSS (NM_001242713)	promoter-TSS (NM_001242713)	9	NM_001242713	100289561	Hs.406395	XM_005250089		LOC100289561	-	uncharacterized LOC100289561	protein-coding	0.100877	0.659389
chr16-93	chr16	4897285	4897513	+	11.6	0.615	promoter-TSS (NM_032569)	promoter-TSS (NM_032569)	-96	NM_032569	84656	Hs.731580	XM_005255637	ENSG00000140632	GLYR1	BM045|HIBDL|N-PAC|NP60	glyoxylate reductase 1 homolog (Arabidopsis)	protein-coding	0.157895	0.742358
chr17-88	chr17	73900975	73901203	+	11.6	0.667	promoter-TSS (NM_032478)	promoter-TSS (NM_032478)	92	NM_032478	64978	Hs.442609	XR_243680	ENSG00000204316	MRPL38	L38MT|MRP-L3|MRP-L38|RPML3	mitochondrial ribosomal protein L38	protein-coding	0.118421	0.768559
chr3-61	chr3	184016837	184017065	+	11.6	0.776	promoter-TSS (NM_002808)	promoter-TSS (NM_002808)	65	NM_002808	5708	Hs.518464	NM_001278708	ENSG00000175166	PSMD2	P97|RPN1|S2|TRAP2	proteasome (prosome, macropain) 26S subunit, non-ATPase, 2	protein-coding	0.144737	0.764192
chr11-63	chr11	919263	919491	+	11.6	0.875	Intergenic	Intergenic	-4319	NM_001142675	66005	Hs.144468	XM_005253071	ENSG00000177830	CHID1	SI-CLP	chitinase domain containing 1	protein-coding	0.035088	0.563319
chr17-62	chr17	7818842	7819070	+	11.6	0.804	intron (NR_024349, intron 1 of 1)	CpG	309	NR_024349	284023	Hs.744470	NR_024349	ENSG00000179859	LOC284023	-	uncharacterized LOC284023	ncRNA	0.087719	0.668122
chr18-23	chr18	9334525	9334753	+	11.6	0.812	promoter-TSS (NM_020648)	promoter-TSS (NM_020648)	-126	NM_020648	57045	Hs.514685	XM_005258123	ENSG00000128791	TWSG1	TSG	twisted gastrulation BMP signaling modulator 1	protein-coding	0.109649	0.781659
chr15-30	chr15	38544316	38544544	+	11.6	0.66	promoter-TSS (NM_152594)	promoter-TSS (NM_152594)	-622	NM_152594	161742	Hs.525781	XM_005254202	ENSG00000166068	SPRED1	NFLS|hSpred1|spred-1	sprouty-related, EVH1 domain containing 1	protein-coding	0.135965	0.768559
chr15-21	chr15	80189171	80189399	+	11.6	0.724	promoter-TSS (NR_037654)	promoter-TSS (NR_037654)	54	NR_037654	10588	Hs.459049	NM_001199758		MTHFS	HsT19268	5,10-methenyltetrahydrofolate synthetase (5-formyltetrahydrofolate cyclo-ligase)	protein-coding	0.131579	0.733624
chr1-358	chr1	49242189	49242417	+	11.6	0.723	exon (NM_024603, exon 1 of 6)	exon (NM_024603, exon 1 of 6)	244	NM_024603	79656	Hs.475348	XM_005271199		BEND5	C1orf165	BEN domain containing 5	protein-coding	0.109649	0.768559
chr20-50	chr20	47894609	47894837	+	11.6	0.795	promoter-TSS (NR_003604)	promoter-TSS (NR_003604)	8	NR_036658	441951	Hs.356766	NR_003604	ENSG00000177410	ZFAS1	C20orf199|HSUP1|HSUP2|NCRNA00275|ZNFX1-AS1	ZNFX1 antisense RNA 1	ncRNA	0.127193	0.79476
chr15-24	chr15	101792090	101792318	+	11.6	0.792	promoter-TSS (NM_014918)	promoter-TSS (NM_014918)	-67	NM_014918	22856	Hs.110488	XM_005254883	ENSG00000131873	CHSY1	CHSY|CSS1|ChSy-1|TPBS	chondroitin sulfate synthase 1	protein-coding	0.135965	0.672489
chr10-104	chr10	120840230	120840458	+	11.6	0.712	promoter-TSS (NM_003750)	promoter-TSS (NM_003750)	-10	NM_003750	8661	Hs.523299	XM_005270259	ENSG00000107581	EIF3A	EIF3|EIF3S10|P167|TIF32|eIF3-p170|eIF3-theta|p180|p185	eukaryotic translation initiation factor 3, subunit A	protein-coding	0.140351	0.742358
chr17-80	chr17	79885687	79885915	+	11.6	0.833	promoter-TSS (NM_002359)	promoter-TSS (NM_002359)	96	NR_015454	92659	Hs.336958	NR_015454	ENSG00000265688	MAFG-AS1	-	MAFG antisense RNA 1 (head to head)	ncRNA	0.122807	0.751092
chr5-263	chr5	9118939	9119167	+	11.6	0.775	intron (NM_003966, intron 15 of 22)	intron (NM_003966, intron 15 of 22)	-65046	NR_039779	100616326		NR_039779		MIR4636	-	microRNA 4636	ncRNA	0.061404	0.580786
chr1-286	chr1	23345761	23345989	+	11.6	0.617	promoter-TSS (NM_015013)	promoter-TSS (NM_015013)	-66	NM_015013	23028	Hs.591518	XM_005245786	ENSG00000004487	KDM1A	AOF2|BHC110|KDM1|LSD1	lysine (K)-specific demethylase 1A	protein-coding	0.122807	0.676856
chr1-774	chr1	24070187	24070415	+	11.6	0.633	intron (NM_003198, intron 1 of 10)	CpG	445	NM_003198	6924	Hs.15535	NM_003198	ENSG00000011007	TCEB3	EloA|SIII|SIII p110|TCEB3A	transcription elongation factor B (SIII), polypeptide 3 (110kDa, elongin A)	protein-coding	0.149123	0.777293
chr19-58	chr19	1383773	1384001	+	11.6	0.735	promoter-TSS (NM_024407)	promoter-TSS (NM_024407)	4	NM_024407	374291	Hs.211914	XM_005259555		NDUFS7	CI-20|CI-20KD|MY017|PSST	NADH dehydrogenase (ubiquinone) Fe-S protein 7, 20kDa (NADH-coenzyme Q reductase)	protein-coding	0.127193	0.716157
chr2-112	chr2	145089585	145089813	+	11.6	0.846	intron (NM_001164629, intron 1 of 11)	CpG	402	NM_001284235	79712	Hs.724213	XM_005263771	ENSG00000121964	GTDC1	Hmat-Xa|mat-Xa	glycosyltransferase-like domain containing 1	protein-coding	0.140351	0.672489
chr11-48	chr11	65585409	65585637	+	11.6	0.796	Intergenic	CpG	-15887	NM_152760	254122	Hs.591950	XM_005273871	ENSG00000172803	SNX32	SNX6B	sorting nexin 32	protein-coding	0.118421	0.681223
chr2-137	chr2	230786688	230786916	+	11.6	0.732	promoter-TSS (NM_004238)	promoter-TSS (NM_004238)	-77	NM_001284214	9320	Hs.601806	XM_005246954	ENSG00000153827	TRIP12	TRIP-12|ULF	thyroid hormone receptor interactor 12	protein-coding	0.118421	0.71179
chr5-176	chr5	41870141	41870369	+	11.6	0.646	non-coding (NR_046635, exon 1 of 3)	non-coding (NR_046635, exon 1 of 3)	123	NR_046635	100874002		NR_046635		OXCT1-AS1	-	OXCT1 antisense RNA 1	ncRNA	0.092105	0.641921
chr22-72	chr22	36902904	36903132	+	11.6	0.745	promoter-TSS (NM_024955)	promoter-TSS (NM_024955)	72	NM_024955	80020	Hs.387601	XM_005261750	ENSG00000100350	FOXRED2	ERFAD	FAD-dependent oxidoreductase domain containing 2	protein-coding	0.140351	0.746725
chr6-54	chr6	33359276	33359504	+	11.6	0.653	promoter-TSS (NM_002263)	promoter-TSS (NM_002263)	77	NM_002263	3833	Hs.436912	XM_005249092	ENSG00000237649	KIFC1	HSET|KNSL2	kinesin family member C1	protein-coding	0.105263	0.624454
chr20-58	chr20	42086297	42086525	+	11.6	0.708	promoter-TSS (NR_034009)	promoter-TSS (NR_034009)	-93	NM_006275	6431	Hs.725336	NM_006275	ENSG00000124193	SRSF6	B52|SFRS6|SRP55	serine/arginine-rich splicing factor 6	protein-coding	0.105263	0.620087
chr13-11	chr13	50698709	50698937	+	11.6	0.659	intron (NR_109974, intron 2 of 6)	CpG	854	NR_002612	8847	Hs.547964	XR_245402		DLEU2	1B4|BCMSUN|DLB2|LEU2|LINC00022|MIR15AHG|NCRNA00022|RFP2OS|TRIM13OS	deleted in lymphocytic leukemia 2 (non-protein coding)	ncRNA	0.127193	0.764192
chr14-21	chr14	77422858	77423086	+	11.6	0.78	Intergenic	CpG	72070	NM_024496	64207	Hs.745194	NM_024496	ENSG00000119669	IRF2BPL	C14orf4|EAP1	interferon regulatory factor 2 binding protein-like	protein-coding	0.109649	0.737991
chr16-148	chr16	21531789	21532017	+	11.6	0.667	promoter-TSS (NR_002594)	promoter-TSS (NR_002594)	-138	NR_002594	387254	Hs.664952	NR_002594		SLC7A5P2	IMAA|MMAA	solute carrier family 7 (amino acid transporter light chain, L system), member 5 pseudogene 2	pseudo	0.135965	0.786026
chr1-230	chr1	16161330	16161558	+	11.6	0.642	non-coding (NR_024279, exon 2 of 2)	non-coding (NR_024279, exon 2 of 2)	-12915	NM_015001	23013	Hs.744843	XM_005245784	ENSG00000065526	SPEN	HIAA0929|MINT|RBM15C|SHARP	spen family transcriptional repressor	protein-coding	0.144737	0.733624
chr3-103	chr3	63849188	63849416	+	11.6	0.833	promoter-TSS (NM_000333)	promoter-TSS (NM_000333)	160	NM_001285404	80145	Hs.288151	XM_005265494	ENSG00000163634	THOC7	NIF3L1BP1|fSAP24|hTREX30	THO complex 7 homolog (Drosophila)	protein-coding	0.105263	0.759825
chr19-181	chr19	8150772	8151000	+	11.6	0.757	intron (NM_032447, intron 54 of 62)	G-rich|Low_complexity|Low_complexity	33240	NM_005624	6370	Hs.310511	XM_005272492	ENSG00000131142	CCL25	Ckb15|SCYA25|TECK	chemokine (C-C motif) ligand 25	protein-coding	0.017544	0.68559
chr11-40	chr11	67232210	67232438	+	11.6	0.795	exon (NM_025124, exon 6 of 7)	exon (NM_025124, exon 6 of 7)	4424	NR_073409	80194	Hs.288761	NM_001078650	ENSG00000172663	TMEM134	-	transmembrane protein 134	protein-coding	0.087719	0.720524
chr19-102	chr19	45926993	45927221	+	11.6	0.814	promoter-TSS (NM_001166049)	promoter-TSS (NM_001166049)	70	NM_001983	2067	Hs.435981	XM_005258634	ENSG00000012061	ERCC1	COFS4|RAD10|UV20	excision repair cross-complementing rodent repair deficiency, complementation group 1 (includes overlapping antisense sequence)	protein-coding	0.078947	0.694323
chr1-316	chr1	114472099	114472327	+	11.6	0.737	intron (NM_198268, intron 1 of 15)	CpG	217	NM_152696	204851	Hs.532363	XM_005270609	ENSG00000163349	HIPK1	Myak|Nbak2	homeodomain interacting protein kinase 1	protein-coding	0.131579	0.69869
chr6-73	chr6	16129391	16129619	+	11.6	0.727	5' UTR (NM_013262, exon 1 of 7)	5' UTR (NM_013262, exon 1 of 7)	188	NM_013262	29116	Hs.484738	XM_005249032	ENSG00000007944	MYLIP	IDOL|MIR	myosin regulatory light chain interacting protein	protein-coding	0.092105	0.707424
chr9-33	chr9	127703309	127703537	+	11.6	0.786	promoter-TSS (NM_002077)	promoter-TSS (NM_002077)	-37	NM_002077	2800	Hs.133469	XM_005251929	ENSG00000136935	GOLGA1	golgin-97	golgin A1	protein-coding	0.140351	0.742358
chr1-2448	chr1	1009198	1009426	+	11.6	0.604	intron (NM_001205252, intron 1 of 1)	intron (NM_001205252, intron 1 of 1)	375	NM_001205252	401934	Hs.568137	NM_001205252		RNF223	-	ring finger protein 223	protein-coding	0.052632	0.681223
chr11-34	chr11	117049378	117049606	+	11.6	0.729	promoter-TSS (NM_001040455)	promoter-TSS (NM_001040455)	-447	NM_001040455	51092	Hs.712144	XM_005271587	ENSG00000149577	SIDT2	-	SID1 transmembrane family, member 2	protein-coding	0.118421	0.676856
chr2-83	chr2	32581994	32582222	+	11.6	0.719	promoter-TSS (NM_016252)	promoter-TSS (NM_016252)	12	NM_016252	57448	Hs.150107	XM_005264449	ENSG00000115760	BIRC6	APOLLON|BRUCE	baculoviral IAP repeat containing 6	protein-coding	0.149123	0.764192
chr7-69	chr7	38217670	38217898	+	11.6	0.766	promoter-TSS (NM_032016)	promoter-TSS (NM_032016)	-24	NM_032016	83930	Hs.744885	XM_005249880	ENSG00000010270	STARD3NL	MENTHO	STARD3 N-terminal like	protein-coding	0.087719	0.633188
chr1-325	chr1	26496366	26496594	+	11.6	0.574	promoter-TSS (NM_015871)	promoter-TSS (NM_015871)	92	NM_015871	51042	Hs.477273	NM_015871		ZNF593	ZT86	zinc finger protein 593	protein-coding	0.105263	0.707424
chr15-31	chr15	75660527	75660755	+	11.6	0.607	intron (NM_001256495, intron 1 of 25)	CpG-8102	327	NM_001256496	4123	Hs.598731	XM_005254384	ENSG00000140400	MAN2C1	MAN6A8|MANA|MANA1	mannosidase, alpha, class 2C, member 1	protein-coding	0.083333	0.737991
chr6-57	chr6	15244942	15245170	+	11.6	0.696	Intergenic	CpG	-1150	NM_004973	3720	Hs.269059	XM_005249088	ENSG00000008083	JARID2	JMJ	jumonji, AT rich interactive domain 2	protein-coding	0.144737	0.768559
chr10-109	chr10	6244813	6245041	+	11.6	0.83	promoter-TSS (NM_004566)	promoter-TSS (NM_004566)	87	NM_004566	5209	Hs.195471	XM_005252461	ENSG00000170525	PFKFB3	IPFK2|PFK2	6-phosphofructo-2-kinase/fructose-2,6-biphosphatase 3	protein-coding	0.127193	0.720524
chr16-94	chr16	4524501	4524729	+	11.6	0.792	promoter-TSS (NM_001127206)	promoter-TSS (NM_001127206)	-89	NM_001127206	3163	Hs.284279	XM_005255289	ENSG00000103415	HMOX2	HO-2	heme oxygenase (decycling) 2	protein-coding	0.109649	0.71179
chr22-69	chr22	42229395	42229623	+	11.6	0.574	intron (NR_103834, intron 1 of 21)	CpG	426	NM_004599	6721	Hs.443258	NM_004599	ENSG00000198911	SREBF2	SREBP-2|SREBP2|bHLHd2	sterol regulatory element binding transcription factor 2	protein-coding	0.175439	0.790393
chr11-41	chr11	2000550	2000778	+	11.6	0.688	Intergenic	Intergenic	10486	NR_024471	100133545	Hs.677620	NR_024471	ENSG00000226416	MRPL23-AS1	AC051649.7	MRPL23 antisense RNA 1	ncRNA	0.039474	0.681223
chr20-33	chr20	18118384	18118612	+	11.6	0.696	promoter-TSS (NM_001164811)	promoter-TSS (NM_001164811)	-1	NM_001164811	100303755	Hs.488051	XM_005260635	ENSG00000149474	PET117	CSRP2BP	PET117 homolog (S. cerevisiae)	protein-coding	0.127193	0.724891
chr11-33	chr11	10330809	10331037	+	11.6	0.761	intron (NR_103765, intron 1 of 3)	intron (NR_103765, intron 1 of 3)	1063	NR_103765	100130460	Hs.738353	XR_242768		CAND1.11	-	uncharacterized LOC100130460	ncRNA	0.017544	0.550218
chr1-704	chr1	3679905	3680133	+	11.6	0.583	exon (NM_152492, exon 7 of 12)	exon (NM_152492, exon 7 of 12)	-9306	NM_001288583	388588	Hs.22047	NM_001163724	ENSG00000235169	SMIM1	Vel	small integral membrane protein 1 (Vel blood group)	protein-coding	0.035088	0.650655
chr1-246	chr1	145209013	145209241	+	11.6	0.81	promoter-TSS (NM_203458)	promoter-TSS (NM_203458)	14	NM_203458	388677	Hs.728902	XM_005272954	ENSG00000213240	NOTCH2NL	N2N	notch 2 N-terminal like	protein-coding	0.127193	0.724891
chr19-79	chr19	2163553	2163781	+	11.6	0.784	promoter-TSS (NM_032482)	promoter-TSS (NM_032482)	-481	NM_032482	84444	Hs.713641	XM_005259659	ENSG00000104885	DOT1L	DOT1|KMT4	DOT1-like histone H3K79 methyltransferase	protein-coding	0.114035	0.655022
chr19-74	chr19	16582899	16583127	+	11.6	0.769	promoter-TSS (NR_047665)	promoter-TSS (NR_047665)	-190	NR_047665	58513	Hs.744842	NM_001258374	ENSG00000127527	EPS15L1	EPS15R	epidermal growth factor receptor pathway substrate 15-like 1	protein-coding	0.070175	0.681223
chr1-488	chr1	33282966	33283194	+	11.6	0.643	promoter-TSS (NM_022753)	promoter-TSS (NM_022753)	37	NM_001256121	64766	Hs.734633	XM_005271121	ENSG00000116497	S100PBP	S100PBPR	S100P binding protein	protein-coding	0.078947	0.681223
chr2-90	chr2	68479721	68479949	+	11.6	0.841	promoter-TSS (NM_000945)	promoter-TSS (NM_000945)	-184	NM_000945	5534	Hs.280604	XM_005264406	ENSG00000221823	PPP3R1	CALNB1|CNB|CNB1	protein phosphatase 3, regulatory subunit B, alpha	protein-coding	0.149123	0.777293
chr5-511	chr5	32174566	32174794	+	11.6	0.729	promoter-TSS (NM_022130)	promoter-TSS (NM_022130)	-255	NM_022130	64083	Hs.408909	XM_005248332	ENSG00000113384	GOLPH3	GOPP1|GPP34|MIDAS	golgi phosphoprotein 3 (coat-protein)	protein-coding	0.087719	0.703057
chr22-77	chr22	18121419	18121647	+	11.6	0.638	exon (NM_001270727, exon 1 of 5)	exon (NM_001270727, exon 1 of 5)	183	NM_001270731	23786	Hs.631672	XM_005261231	ENSG00000099968	BCL2L13	BCL-RAMBO|Bcl2-L-13|MIL1	BCL2-like 13 (apoptosis facilitator)	protein-coding	0.114035	0.694323
chr1-332	chr1	90286924	90287152	+	11.6	0.603	promoter-TSS (NM_018103)	promoter-TSS (NM_018103)	-442	NM_018103	55144	Hs.482087	XM_005270991	ENSG00000171492	LRRC8D	LRRC5	leucine rich repeat containing 8 family, member D	protein-coding	0.131579	0.751092
chr1-339	chr1	36689688	36689916	+	11.2	0.75	promoter-TSS (NM_005119)	promoter-TSS (NM_005119)	-215	NM_005119	9967	Hs.744057	XM_005271370	ENSG00000054118	THRAP3	TRAP150	thyroid hormone receptor associated protein 3	protein-coding	0.087719	0.703057
chr5-146	chr5	154237900	154238128	+	11.2	0.818	promoter-TSS (NM_004779)	promoter-TSS (NM_004779)	-184	NM_004779	9337	Hs.26703	XM_005268526	ENSG00000155508	CNOT8	CAF1|CALIF|Caf1b|POP2|hCAF1	CCR4-NOT transcription complex, subunit 8	protein-coding	0.118421	0.68559
chr1-455	chr1	84764230	84764458	+	11.2	0.646	intron (NM_001010971, intron 1 of 3)	CpG	295	NM_001010971	148418	Hs.591445	NM_001010971	ENSG00000203943	SAMD13	RP11-376N17.1	sterile alpha motif domain containing 13	protein-coding	0.074561	0.637555
chr1-418	chr1	117909062	117909290	+	11.2	0.714	promoter-TSS (NM_006699)	promoter-TSS (NM_006699)	-909	NM_006699	10905	Hs.435938	NM_006699		MAN1A2	MAN1B	mannosidase, alpha, class 1A, member 2	protein-coding	0.074561	0.567686
chr21-46	chr21	45759068	45759296	+	11.2	0.824	promoter-TSS (NM_001271442)	promoter-TSS (NM_001271442)	103	NM_001271440	755	Hs.517331	NM_001271440	ENSG00000160226	C21orf2	YF5/A2	chromosome 21 open reading frame 2	protein-coding	0.144737	0.768559
chr11-31	chr11	65641029	65641257	+	11.2	0.943	promoter-TSS (NM_016938)	promoter-TSS (NM_016938)	-738	NM_016938	30008	Hs.731454	NM_016938	ENSG00000172638	EFEMP2	ARCL1B|FBLN4|MBP1|UPH1	EGF containing fibulin-like extracellular matrix protein 2	protein-coding	0.087719	0.71179
chr17-66	chr17	73780934	73781162	+	11.2	0.786	promoter-TSS (NR_039892)	promoter-TSS (NR_039892)	128	NM_001080419	85451	Hs.732048	NM_001080419	ENSG00000132478	UNK	ZC3H5|ZC3HDC5	unkempt family zinc finger	protein-coding	0.135965	0.733624
chr20-76	chr20	50808527	50808755	+	11.2	0.62	promoter-TSS (NM_199426)	promoter-TSS (NM_199426)	-117	NM_199427	55734	Hs.473082	XM_005260449	ENSG00000020256	ZFP64	ZNF338	ZFP64 zinc finger protein	protein-coding	0.122807	0.729258
chr1-1125	chr1	51434650	51434878	+	11.2	0.58	promoter-TSS (NM_078626)	promoter-TSS (NM_078626)	397	NM_001262	1031	Hs.525324	NM_001262	ENSG00000123080	CDKN2C	INK4C|p18|p18-INK4C	cyclin-dependent kinase inhibitor 2C (p18, inhibits CDK4)	protein-coding	0.083333	0.694323
chr2-120	chr2	192542636	192542864	+	11.2	0.8	promoter-TSS (NR_045623)	promoter-TSS (NR_045623)	-48	NM_001254736	64859	Hs.591610	NM_022837		NABP1	OBFC2A|SOSS-B2|SSB2	nucleic acid binding protein 1	protein-coding	0.118421	0.755459
chr7-72	chr7	7221935	7222163	+	11.2	0.761	promoter-TSS (NM_020156)	promoter-TSS (NM_020156)	-197	NM_020156	56913	Hs.239666	XM_005249812	ENSG00000106392	C1GALT1	C1GALT|T-synthase	core 1 synthase, glycoprotein-N-acetylgalactosamine 3-beta-galactosyltransferase, 1	protein-coding	0.083333	0.628821
chr1-522	chr1	19806442	19806670	+	11.2	0.783	intron (NM_001206541, intron 1 of 8)	intron (NM_001206541, intron 1 of 8)	4645	NM_001282162	832	Hs.432760	NM_001206540	ENSG00000077549	CAPZB	CAPB|CAPPB|CAPZ	capping protein (actin filament) muscle Z-line, beta	protein-coding	0.013158	0.58952
chr1-667	chr1	36023140	36023368	+	11.2	0.704	promoter-TSS (NM_024874)	promoter-TSS (NM_024874)	-139	NM_001014841	23154	Hs.121870	XM_005270660	ENSG00000020129	NCDN	-	neurochondrin	protein-coding	0.074561	0.650655
chr1-321	chr1	200638581	200638809	+	11.2	0.708	intron (NM_001031725, intron 1 of 7)	CpG	431	NM_001031725	83479	Hs.497332	XM_005245519	ENSG00000118197	DDX59	OFD5|ZNHIT5	DEAD (Asp-Glu-Ala-Asp) box polypeptide 59	protein-coding	0.122807	0.746725
chr19-164	chr19	5903700	5903928	+	11.2	0.75	non-coding (NR_034166, exon 1 of 5)	non-coding (NR_034166, exon 1 of 5)	210	NM_175614	126328	Hs.406062	NM_001193375	ENSG00000174886	NDUFA11	B14.7|CI-B14.7	NADH dehydrogenase (ubiquinone) 1 alpha subcomplex, 11, 14.7kDa	protein-coding	0.131579	0.659389
chrX-22	chrX	61734010	61734238	+	11.2	0.93	Intergenic	ALR/Alpha|Satellite|centr	837094	NM_001012968	139886	Hs.612782	NM_001012968	ENSG00000186767	SPIN4	-	spindlin family, member 4	protein-coding	0.013158	0.371179
chr22-102	chr22	21996633	21996861	+	11.2	0.738	exon (NM_022044, exon 1 of 3)	exon (NM_022044, exon 1 of 3)	205	NM_022044	23753	Hs.303116	NM_022044	ENSG00000128228	SDF2L1	-	stromal cell-derived factor 2-like 1	protein-coding	0.127193	0.720524
chr16-123	chr16	33866262	33866490	+	11.2	0.64	Intergenic	(GAGTG)n|Simple_repeat|Simple_repeat	96127	NR_038368	649159	Hs.532675	NM_001040069	ENSG00000256642	LINC00273	NCRNA00273|TOP	long intergenic non-protein coding RNA 273	ncRNA	0	0.502183
chr1-916	chr1	153894933	153895161	+	11.2	0.811	intron (NM_020699, intron 1 of 10)	CpG	404	NM_020699	57459	Hs.596854	XM_005245363	ENSG00000143614	GATAD2B	MRD18|P66beta|RP11-216N14.6|p68	GATA zinc finger domain containing 2B	protein-coding	0.118421	0.759825
chr10-91	chr10	120514608	120514836	+	11.2	0.744	promoter-TSS (NM_153810)	promoter-TSS (NM_153810)	36	NM_153810	143384	Hs.420024	XM_005269559	ENSG00000151893	CACUL1	C10orf46|CAC1	CDK2-associated, cullin domain 1	protein-coding	0.114035	0.68559
chr19-156	chr19	7600529	7600757	+	11.2	0.733	promoter-TSS (NM_001166114)	promoter-TSS (NM_001166114)	54	NM_001166114	10908	Hs.631863	XM_005272454	ENSG00000032444	PNPLA6	NTE|NTEMND|SPG39|iPLA2delta|sws	patatin-like phospholipase domain containing 6	protein-coding	0.114035	0.68559
chr1-647	chr1	62902804	62903032	+	11.2	0.766	5' UTR (NM_003368, exon 1 of 9)	5' UTR (NM_003368, exon 1 of 9)	535	NM_003368	7398	Hs.35086	NM_001017415	ENSG00000162607	USP1	UBP	ubiquitin specific peptidase 1	protein-coding	0.105263	0.716157
chr3-80	chr3	135969110	135969338	+	11.2	0.717	promoter-TSS (NM_001178014)	promoter-TSS (NM_001178014)	57	NM_001178014	5096	Hs.63788	XM_005247507	ENSG00000114054	PCCB	-	propionyl CoA carboxylase, beta polypeptide	protein-coding	0.131579	0.676856
chr16-196	chr16	67217829	67218057	+	11.2	0.821	promoter-TSS (NM_001040715)	promoter-TSS (NM_001040715)	-60	NM_001040715	653319	Hs.651201	XM_005256116	ENSG00000196123	KIAA0895L	-	KIAA0895-like	protein-coding	0.131579	0.742358
chr1-1281	chr1	36396337	36396565	+	11.2	0.698	promoter-TSS (NM_177422)	promoter-TSS (NM_177422)	-232	NM_024852	192669	Hs.657659	XM_005270575	ENSG00000126070	AGO3	EIF2C3	argonaute RISC catalytic component 3	protein-coding	0.144737	0.764192
chr19-135	chr19	1205556	1205784	+	11.2	0.903	promoter-TSS (NM_000455)	promoter-TSS (NM_000455)	-128	NM_000455	6794	Hs.515005	XM_005259617	ENSG00000118046	STK11	LKB1|PJS|hLKB1	serine/threonine kinase 11	protein-coding	0.144737	0.746725
chr22-50	chr22	44319800	44320028	+	11.2	0.706	exon (NM_025225, exon 1 of 9)	exon (NM_025225, exon 1 of 9)	295	NM_025225	80339	Hs.654800	XM_005261754	ENSG00000100344	PNPLA3	ADPN|C22orf20|iPLA(2)epsilon	patatin-like phospholipase domain containing 3	protein-coding	0.144737	0.733624
chr2-113	chr2	110969932	110970160	+	11.2	0.833	non-coding (NR_027063, exon 7 of 8)	non-coding (NR_027063, exon 7 of 8)	-7407	NM_000272	4867	Hs.280388	XM_005263675	ENSG00000144061	NPHP1	JBTS4|NPH1|SLSN1	nephronophthisis 1 (juvenile)	protein-coding	0.096491	0.659389
chr10-75	chr10	70660904	70661132	+	11.2	0.731	promoter-TSS (NM_024045)	promoter-TSS (NM_024045)	-16	NM_024045	79009	Hs.522984	XM_005270148	ENSG00000107625	DDX50	GU2|GUB|RH-II/GuB|mcdrh	DEAD (Asp-Glu-Ala-Asp) box polypeptide 50	protein-coding	0.096491	0.628821
chr5-895	chr5	39665593	39665821	+	11.2	0.838	Intergenic	MER52A|LTR|ERV1	145174	NR_104632	101926940	Hs.738168	XR_241760	ENSG00000271334	LOC101926940	-	uncharacterized LOC101926940	ncRNA	0.052632	0.637555
chr3-71	chr3	128399579	128399807	+	11.2	0.583	Intergenic	CpG	-29974	NM_002950	6184	Hs.603636	NM_002950	ENSG00000163902	RPN1	OST1|RBPH1	ribophorin I	protein-coding	0.105263	0.655022
chr10-111	chr10	99258132	99258360	+	11.2	0.673	promoter-TSS (NM_024954)	promoter-TSS (NM_024954)	120	NM_001289403	64210	Hs.500721	XM_005270030	ENSG00000155229	MMS19	MET18|MMS19L|hMMS19	MMS19 nucleotide excision repair homolog (S. cerevisiae)	protein-coding	0.105263	0.716157
chr10-127	chr10	39125402	39125630	+	11.2	0.703	Intergenic	(GAATG)n|Satellite|Satellite	135789	NR_045000	399746	Hs.742607	NR_045000	ENSG00000227264	ACTR3BP5	FKSG74	ACTR3B pseudogene 5	pseudo	0.02193	0.362445
chr1-914	chr1	107599793	107600021	+	11.2	0.552	exon (NM_018137, exon 1 of 1)	exon (NM_018137, exon 1 of 1)	640	NM_018137	55170	Hs.26006	NM_018137	ENSG00000198890	PRMT6	HRMT1L6	protein arginine methyltransferase 6	protein-coding	0.074561	0.646288
chr17-60	chr17	41856002	41856230	+	11.2	0.646	intron (NM_004090, intron 1 of 2)	CpG	252	NM_004090	1845	Hs.181046	XM_005257115	ENSG00000108861	DUSP3	VHR	dual specificity phosphatase 3	protein-coding	0.114035	0.742358
chr17-53	chr17	30669099	30669327	+	11.2	0.829	promoter-TSS (NM_022344)	promoter-TSS (NM_022344)	15	NM_022344	64149	Hs.655257	XM_005258022		C17orf75	NJMU-R1	chromosome 17 open reading frame 75	protein-coding	0.078947	0.641921
chr16-142	chr16	14379537	14379765	+	11.2	0.64	Intergenic	CpG	-18173	NR_030177	574455		NR_030177	ENSG00000207639	MIR193B	MIRN193B	microRNA 193b	ncRNA	0.149123	0.759825
chr1-329	chr1	116184791	116185019	+	11.2	0.685	promoter-TSS (NM_001172412)	promoter-TSS (NM_001172412)	331	NM_138959	81839	Hs.515130	NM_001172411	ENSG00000173218	VANGL1	KITENIN|LPP2|STB2|STBM2	VANGL planar cell polarity protein 1	protein-coding	0.105263	0.742358
chr5-178	chr5	180687925	180688153	+	11.2	0.7	promoter-TSS (NR_102762)	promoter-TSS (NR_102762)	80	NM_032765	84851	Hs.458412	XM_005266000		TRIM52	RNF102	tripartite motif containing 52	protein-coding	0.065789	0.655022
chr12-28	chr12	57081837	57082065	+	11.2	0.783	promoter-TSS (NR_104219)	promoter-TSS (NR_104219)	-170	NR_104219	10728	Hs.50425	XM_005268576	ENSG00000110958	PTGES3	P23|TEBP|cPGES	prostaglandin E synthase 3 (cytosolic)	protein-coding	0.122807	0.659389
chr5-126	chr5	784859	785087	+	11.2	0.574	Intergenic	CpG	66128	NM_024786	79844	Hs.732788	XM_005248369	ENSG00000188818	ZDHHC11	ZNF399	zinc finger, DHHC-type containing 11	protein-coding	0.127193	0.790393
chr1-500	chr1	39456932	39457160	+	11.2	0.689	5' UTR (NM_024595, exon 1 of 5)	5' UTR (NM_024595, exon 1 of 5)	130	NM_001136275	79647	Hs.293563	XM_005271198	ENSG00000174574	AKIRIN1	C1orf108|RP11-781D11.2|STRF2	akirin 1	protein-coding	0.131579	0.768559
chr20-49	chr20	44519850	44520078	+	11.2	0.648	promoter-TSS (NM_080749)	promoter-TSS (NM_080749)	-38	NM_080749	140825	Hs.609336	NM_001278535	ENSG00000124257	NEURL2	C20orf163|OZZ|OZZ-E3	neuralized E3 ubiquitin protein ligase 2	protein-coding	0.096491	0.69869
chr11-37	chr11	189680	189908	+	11.2	0.642	Intergenic	TAR1|Satellite|telo	-3286	NM_001097610	653486	Hs.127059	XM_005277933		LOC653486	-	secretoglobin, family 1C, member 1-like	protein-coding	0.074561	0.694323
chr1-243	chr1	167683720	167683948	+	11.2	0.692	Intergenic	CpG	-7353	NM_024569	9019	Hs.493919	NM_001146191	ENSG00000197965	MPZL1	MPZL1b|PZR|PZR1b|PZRa|PZRb	myelin protein zero-like 1	protein-coding	0.092105	0.655022
chr11-46	chr11	74952201	74952429	+	11.2	0.73	exon (NM_001195528, exon 1 of 1)	exon (NM_001195528, exon 1 of 1)	365	NM_001195528	100507050	Hs.744257	NM_001195528	ENSG00000261594	TPBGL	-	trophoblast glycoprotein-like	protein-coding	0.166667	0.764192
chr1-610	chr1	106228696	106228924	+	11.2	0.789	Intergenic	MER52A|LTR|ERV1	-1370457	NM_018137	55170	Hs.26006	NM_018137	ENSG00000198890	PRMT6	HRMT1L6	protein arginine methyltransferase 6	protein-coding	0.013158	0.558952
chr16-100	chr16	67694031	67694259	+	11.2	0.821	promoter-TSS (NM_016948)	promoter-TSS (NM_016948)	573	NM_001082486	65057	Hs.78019	XM_005256115	ENSG00000102977	ACD	PIP1|PTOP|TINT1|TPP1	adrenocortical dysplasia homolog (mouse)	protein-coding	0.092105	0.716157
chr16-81	chr16	420527	420755	+	11.2	0.829	promoter-TSS (NM_006428)	promoter-TSS (NM_006428)	-72	NM_006428	10573	Hs.513230	XM_005255040	ENSG00000086504	MRPL28	MAAT1|p15	mitochondrial ribosomal protein L28	protein-coding	0.096491	0.663755
chr5-229	chr5	114961572	114961800	+	11.2	0.68	5' UTR (NM_001164469, exon 1 of 4)	5' UTR (NM_001164469, exon 1 of 4)	190	NM_001164468	100302736	Hs.718838	NM_001164468	ENSG00000243414	TMED7-TICAM2	TAG	TMED7-TICAM2 readthrough	protein-coding	0.074561	0.637555
chr20-41	chr20	1447170	1447398	+	11.2	0.667	intron (NM_001206736, intron 1 of 8)	CpG	1053	NM_016143	55968	Hs.12865	XM_005260756	ENSG00000088833	NSFL1C	P47|UBX1|UBXD10|UBXN2C|dJ776F14.1	NSFL1 (p97) cofactor (p47)	protein-coding	0.127193	0.737991
chr2-119	chr2	220163546	220163774	+	11.2	0.892	intron (NM_001199763, intron 11 of 21)	intron (NM_001199763, intron 11 of 21)	-4738	NR_029688	406944		NR_029688		MIR153-1	MIRN153-1	microRNA 153-1	ncRNA	0.04386	0.606987
chr19-105	chr19	49631041	49631269	+	11.2	0.789	exon (NM_003660, exon 2 of 30)	exon (NM_003660, exon 2 of 30)	8509	NR_103842	8541	Hs.604638	NM_003660	ENSG00000177380	PPFIA3	LPNA3	protein tyrosine phosphatase, receptor type, f polypeptide (PTPRF), interacting protein (liprin), alpha 3	protein-coding	0.105263	0.707424
chr5-1229	chr5	17217627	17217855	+	11.2	0.829	promoter-TSS (NM_006317)	promoter-TSS (NM_006317)	71	NM_006317	10409	Hs.646924	NM_001271606	ENSG00000176788	BASP1	CAP-23|CAP23|NAP-22|NAP22	brain abundant, membrane attached signal protein 1	protein-coding	0.144737	0.777293
chr12-39	chr12	123753902	123754130	+	11.2	0.78	intron (NR_073007, intron 1 of 3)	intron (NR_073007, intron 1 of 3)	765	NM_001270433	8099	Hs.433201	NM_001270433	ENSG00000111328	CDK2AP1	DOC1|DORC1|ST19|doc-1|p12DOC-1	cyclin-dependent kinase 2 associated protein 1	protein-coding	0.052632	0.641921
chr17-73	chr17	45214450	45214678	+	11.2	0.757	exon (NM_001256, exon 14 of 19)	exon (NM_001256, exon 14 of 19)	52101	NM_001114091	996	Hs.463295	XM_005257891	ENSG00000004897	CDC27	ANAPC3|APC3|CDC27Hs|D0S1430E|D17S978E|HNUC|NUC2	cell division cycle 27	protein-coding	0.013158	0.349345
chr22-74	chr22	46431639	46431867	+	11.2	0.652	Intergenic	CpG	8995	NR_027036	100271722	Hs.528519	NR_027036		LINC00899	-	long intergenic non-protein coding RNA 899	ncRNA	0.114035	0.733624
chr1-1168	chr1	102700490	102700718	+	11.2	0.714	Intergenic	LTR12C|LTR|ERV1	-237814	NR_110211	118427	Hs.484475	XM_005270433	ENSG00000118733	OLFM3	NOE3|NOELIN3|OPTIMEDIN	olfactomedin 3	protein-coding	0.065789	0.724891
chrX-18	chrX	61728406	61728634	+	11.2	0.788	Intergenic	ALR/Alpha|Satellite|centr	842698	NM_001012968	139886	Hs.612782	NM_001012968	ENSG00000186767	SPIN4	-	spindlin family, member 4	protein-coding	0.008772	0.375546
chr1-545	chr1	113161679	113161907	+	11.2	0.638	promoter-TSS (NM_006135)	promoter-TSS (NM_006135)	247	NM_138727	54879	Hs.201921	XM_005270961	ENSG00000007341	ST7L	FAM4B|ST7R|STLR	suppression of tumorigenicity 7 like	protein-coding	0.070175	0.624454
chr19-94	chr19	16606962	16607190	+	11.2	0.778	promoter-TSS (NM_145046)	promoter-TSS (NM_145046)	-46	NM_032207	84167	Hs.631627	XR_244088	ENSG00000105072	C19orf44	-	chromosome 19 open reading frame 44	protein-coding	0.109649	0.659389
chr1-345	chr1	229694620	229694848	+	11.2	0.762	promoter-TSS (NM_012089)	promoter-TSS (NM_012089)	-292	NM_012089	23456	Hs.17614	NM_012089	ENSG00000135776	ABCB10	EST20237|M-ABC2|MTABC2	ATP-binding cassette, sub-family B (MDR/TAP), member 10	protein-coding	0.105263	0.707424
chr2-110	chr2	71503895	71504123	+	11.2	0.688	Intergenic	CpG	-49776	NM_020459	400961	Hs.416735	XM_005264310	ENSG00000124374	PAIP2B	-	poly(A) binding protein interacting protein 2B	protein-coding	0.100877	0.672489
chr3-107	chr3	196538015	196538243	+	11.2	0.903	intron (NM_002577, intron 8 of 14)	(TTCCC)n|Simple_repeat|Simple_repeat	-56598	NM_152699	205564	Hs.240770	XM_005269310	ENSG00000119231	SENP5	-	SUMO1/sentrin specific peptidase 5	protein-coding	0	0.554585
chr3-127	chr3	128902640	128902868	+	11.2	0.816	promoter-TSS (NM_003418)	promoter-TSS (NM_003418)	56	NM_001127196	7555	Hs.518249	XM_005247745	ENSG00000169714	CNBP	CNBP1|DM2|PROMM|RNF163|ZCCHC22|ZNF9	CCHC-type zinc finger, nucleic acid binding protein	protein-coding	0.131579	0.716157
chr11-53	chr11	87908471	87908699	+	11.2	0.738	promoter-TSS (NM_022337)	promoter-TSS (NM_022337)	50	NM_022337	23682	Hs.591975	XM_005273860	ENSG00000123892	RAB38	NY-MEL-1|rrGTPbp	RAB38, member RAS oncogene family	protein-coding	0.070175	0.676856
chr1-422	chr1	19638393	19638621	+	11.2	0.733	promoter-TSS (NM_001287531)	promoter-TSS (NM_001287531)	133	NM_003689	8574	Hs.571886	XM_005246023		AKR7A2	AFAR|AFAR1|AFB1-AR1|AKR7	aldo-keto reductase family 7, member A2 (aflatoxin aldehyde reductase)	protein-coding	0.171053	0.755459
chr6-162	chr6	166796402	166796630	+	11.2	0.895	promoter-TSS (NR_073093)	promoter-TSS (NR_073093)	-15	NM_001270879	51660	Hs.172755	NM_001270879	ENSG00000060762	MPC1	BRP44L|MPYCD|dJ68L15.3	mitochondrial pyruvate carrier 1	protein-coding	0.135965	0.772926
chr17-89	chr17	18218267	18218495	+	11.2	0.674	promoter-TSS (NM_144775)	promoter-TSS (NM_144775)	-60	NM_004618	7156	Hs.592115	XM_005256776	ENSG00000177302	TOP3A	TOP3	topoisomerase (DNA) III alpha	protein-coding	0.087719	0.655022
chr3-120	chr3	130612743	130612971	+	11.2	0.659	promoter-TSS (NM_014382)	promoter-TSS (NM_014382)	-2	NM_001001485	27032	Hs.584884	XM_005247354	ENSG00000017260	ATP2C1	ATP2C1A|BCPM|HHD|PMR1|SPCA1|hSPCA1	ATPase, Ca++ transporting, type 2C, member 1	protein-coding	0.131579	0.716157
chr5-116	chr5	137368663	137368891	+	11.2	0.611	promoter-TSS (NM_001101800)	promoter-TSS (NM_001101800)	25	NM_016603	51306	Hs.567453	XM_005272005	ENSG00000031003	FAM13B	ARHGAP49|C5orf5|FAM13B1|KHCHP|N61	family with sequence similarity 13, member B	protein-coding	0.118421	0.768559
chr7-67	chr7	5229684	5229912	+	11.2	0.833	promoter-TSS (NM_016003)	promoter-TSS (NM_016003)	-37	NM_001033518	26100	Hs.122363	NM_001033518	ENSG00000157954	WIPI2	ATG18B|Atg21|WIPI-2	WD repeat domain, phosphoinositide interacting 2	protein-coding	0.140351	0.759825
chr5-193	chr5	343737	343965	+	11.2	0.688	intron (NM_001242412, intron 1 of 10)	CpG	39560	NM_001242412	57491	Hs.50823	NM_001242412	ENSG00000063438	AHRR	AHH|AHHR|bHLHe77	aryl-hydrocarbon receptor repressor	protein-coding	0.100877	0.786026
chr1-359	chr1	117602378	117602606	+	11.2	0.569	promoter-TSS (NM_003594)	promoter-TSS (NM_003594)	-457	NM_003594	8458	Hs.486818	XM_005271277		TTF2	HuF2	transcription termination factor, RNA polymerase II	protein-coding	0.096491	0.676856
chr22-48	chr22	31795428	31795656	+	11.2	0.745	promoter-TSS (NM_004147)	promoter-TSS (NM_004147)	3	NM_004147	4733	Hs.115242	NM_004147	ENSG00000185721	DRG1	NEDD3	developmentally regulated GTP binding protein 1	protein-coding	0.109649	0.68559
chr2-97	chr2	2617206	2617434	+	11.2	0.868	Intergenic	L1M6|LINE|L1	-282275	NM_015025	23040	Hs.669852	XM_005264685	ENSG00000186487	MYT1L	NZF1|ZC2HC4B	myelin transcription factor 1-like	protein-coding	0.061404	0.598253
chr12-31	chr12	125399172	125399400	+	11.2	0.771	promoter-TSS (NR_049820)	promoter-TSS (NR_049820)	301	NM_021009	7316	Hs.707528	XM_005253612	ENSG00000150991	UBC	HMG20	ubiquitin C	protein-coding	0.074561	0.563319
chr19-111	chr19	2977453	2977681	+	11.2	0.717	promoter-TSS (NM_024760)	promoter-TSS (NM_024760)	31	NM_001143986	79816	Hs.334507	XM_005259645	ENSG00000104953	TLE6	GRG6	transducin-like enhancer of split 6 (E(sp1) homolog, Drosophila)	protein-coding	0.078947	0.716157
chr18-30	chr18	19180681	19180909	+	11.2	0.651	promoter-TSS (NM_052911)	promoter-TSS (NM_052911)	-102	NM_052911	114799	Hs.464733	XR_243845	ENSG00000141446	ESCO1	A930014I12Rik|CTF|ECO1|EFO1|ESO1	establishment of sister chromatid cohesion N-acetyltransferase 1	protein-coding	0.122807	0.646288
chr19-70	chr19	49137756	49137984	+	11.2	0.766	intron (NM_001352, intron 2 of 3)	intron (NM_001352, intron 2 of 3)	2769	NM_001352	1628	Hs.528006	XR_243907		DBP	DABP	D site of albumin promoter (albumin D-box) binding protein	protein-coding	0.092105	0.703057
chr20-52	chr20	61569133	61569361	+	11.2	0.63	promoter-TSS (NM_080797)	promoter-TSS (NM_080797)	57	NM_080797	11083	Hs.517172	NM_001193369	ENSG00000101191	DIDO1	BYE1|C20orf158|DATF-1|DATF1|DIDO2|DIDO3|DIO-1|DIO1|dJ885L7.8	death inducer-obliterator 1	protein-coding	0.122807	0.672489
chr16-77	chr16	28565510	28565738	+	11.2	0.714	intron (NM_138414, intron 1 of 9)	CpG	375	NM_138414	112869	Hs.655476	NM_138414	ENSG00000176476	CCDC101	SGF29|STAF36	coiled-coil domain containing 101	protein-coding	0.127193	0.777293
chr14-12	chr14	51562383	51562611	+	11.2	0.635	promoter-TSS (NM_052978)	promoter-TSS (NM_052978)	-75	NM_015163	114088	Hs.654750	XM_005267300	ENSG00000100505	TRIM9	RNF91|SPRING	tripartite motif containing 9	protein-coding	0.061404	0.510917
chr1-1029	chr1	10782762	10782990	+	11.2	0.682	intron (NM_017766, intron 2 of 15)	intron (NM_017766, intron 2 of 15)	73857	NM_001079843	54897	Hs.439894	XM_005263479	ENSG00000130940	CASZ1	CAS11|CST|SRG|ZNF693|dJ734G22.1	castor zinc finger 1	protein-coding	0.02193	0.628821
chr7-109	chr7	30324003	30324231	+	11.2	0.721	5' UTR (NM_147128, exon 1 of 5)	5' UTR (NM_147128, exon 1 of 5)	194	NM_147128	223082	Hs.263912	NM_147128	ENSG00000180233	ZNRF2	RNF202	zinc and ring finger 2	protein-coding	0.109649	0.733624
chr6-78	chr6	35227265	35227493	+	11.2	0.756	promoter-TSS (NM_003427)	promoter-TSS (NM_003427)	-131	NM_003427	7629	Hs.388024	XM_005249364	ENSG00000065029	ZNF76	D6S229E|ZNF523|Zfp523	zinc finger protein 76	protein-coding	0.100877	0.694323
chr21-38	chr21	45148447	45148675	+	11.2	0.756	intron (NM_003681, intron 1 of 10)	CpG	9583	NM_003681	8566	Hs.284491	XM_005261195	ENSG00000160209	PDXK	C21orf124|C21orf97|HEL-S-1a|PKH|PNK	pyridoxal (pyridoxine, vitamin B6) kinase	protein-coding	0.083333	0.707424
chr11-49	chr11	62494595	62494823	+	11.2	0.816	non-coding (NR_037946, exon 1 of 24)	non-coding (NR_037946, exon 1 of 24)	147	NR_037946	100534595	Hs.657058	NR_037946		HNRNPUL2-BSCL2	-	HNRNPUL2-BSCL2 readthrough	ncRNA	0.171053	0.751092
chr4-70	chr4	159131523	159131751	+	11.2	0.811	5' UTR (NM_018342, exon 1 of 13)	5' UTR (NM_018342, exon 1 of 13)	236	NM_018342	55314	Hs.176227	XM_005263110	ENSG00000164124	TMEM144	-	transmembrane protein 144	protein-coding	0.074561	0.655022
chr19-83	chr19	13858470	13858698	+	11.2	0.85	promoter-TSS (NM_030818)	promoter-TSS (NM_030818)	-169	NM_030818	81576	Hs.24998	XM_005260085	ENSG00000104957	CCDC130	-	coiled-coil domain containing 130	protein-coding	0.100877	0.69869
chr3-114	chr3	122785981	122786209	+	11.2	0.674	intron (NR_028444, intron 1 of 15)	CpG	239	NR_028444	10954	Hs.477352	NM_006810	ENSG00000065485	PDIA5	PDIR	protein disulfide isomerase family A, member 5	protein-coding	0.087719	0.729258
chr2-143	chr2	73613171	73613399	+	11.2	0.773	exon (NM_015120, exon 1 of 23)	exon (NM_015120, exon 1 of 23)	399	NM_015120	7840	Hs.184720	XM_005264552	ENSG00000116127	ALMS1	ALSS	Alstrom syndrome 1	protein-coding	0.100877	0.724891
chr19-80	chr19	17758002	17758230	+	11.2	0.696	exon (NM_001080421, exon 16 of 42)	exon (NM_001080421, exon 16 of 42)	40892	NM_001080421	23025	Hs.164502	XM_005259821	ENSG00000130477	UNC13A	Munc13-1	unc-13 homolog A (C. elegans)	protein-coding	0.078947	0.628821
chr14-20	chr14	64108318	64108546	+	11.2	0.787	5' UTR (NM_001258272, exon 1 of 3)	5' UTR (NM_001258272, exon 1 of 3)	209	NM_001008726	112840	Hs.741323	NM_001008726		WDR89	C14orf150	WD repeat domain 89	protein-coding	0.083333	0.637555
chrX-33	chrX	61815071	61815299	+	11.2	0.929	Intergenic	ALR/Alpha|Satellite|centr	756033	NM_001012968	139886	Hs.612782	NM_001012968	ENSG00000186767	SPIN4	-	spindlin family, member 4	protein-coding	0.013158	0.406114
chr2-347	chr2	99757873	99758101	+	11.2	0.673	promoter-TSS (NM_144706)	promoter-TSS (NM_144706)	50	NM_182911	80705	Hs.120267	XM_005264022	ENSG00000135951	TSGA10	CEP4L|CT79	testis specific, 10	protein-coding	0.135965	0.69869
chr13-8	chr13	48611851	48612079	+	11.2	0.688	exon (NM_018283, exon 1 of 3)	exon (NM_018283, exon 1 of 3)	262	NM_018283	55270	Hs.144407	NM_018283	ENSG00000136159	NUDT15	MTH2|RP11-90M2.1	nudix (nucleoside diphosphate linked moiety X)-type motif 15	protein-coding	0.122807	0.694323
chr5-921	chr5	14577454	14577682	+	11.2	0.744	Intergenic	LTR12C|LTR|ERV1	-4323	NM_019018	54491	Hs.155085	NM_019018		FAM105A	NET20	family with sequence similarity 105, member A	protein-coding	0.057018	0.737991
chr1-466	chr1	35497153	35497381	+	11.2	0.722	intron (NM_007167, intron 1 of 15)	CpG	302	NM_007167	9204	Hs.729053	XM_005271332	ENSG00000163867	ZMYM6	Buster2|MYM|ZNF198L4|ZNF258	zinc finger, MYM-type 6	protein-coding	0.092105	0.624454
chr3-94	chr3	171528091	171528319	+	11.2	0.66	promoter-TSS (NM_002662)	promoter-TSS (NM_002662)	79	NM_001130081	5337	Hs.382865	XM_005247533	ENSG00000075651	PLD1	-	phospholipase D1, phosphatidylcholine-specific	protein-coding	0.100877	0.746725
chr22-107	chr22	24951853	24952081	+	11.2	0.795	promoter-TSS (NM_001284256)	promoter-TSS (NM_001284256)	-64	NM_001284253	83606	Hs.9850	XM_005261755	ENSG00000138867	GUCD1	C22orf13|LLN4	guanylyl cyclase domain containing 1	protein-coding	0.092105	0.633188
chr17-90	chr17	19266137	19266365	+	11.2	0.638	promoter-TSS (NM_001243473)	promoter-TSS (NM_001243473)	-205	NM_001243473	27077	Hs.462445	XM_005256605	ENSG00000108641	B9D1	B9|EPPB9|MKS9|MKSR1	B9 protein domain 1	protein-coding	0.092105	0.637555
chr19-107	chr19	4909412	4909640	+	11.2	0.737	promoter-TSS (NM_001048201)	promoter-TSS (NM_001048201)	16	NM_001048201	29128	Hs.108106	NM_001048201		UHRF1	ICBP90|Np95|RNF106|hNP95|hUHRF1	ubiquitin-like with PHD and ring finger domains 1	protein-coding	0.149123	0.729258
chr1-459	chr1	100785653	100785881	+	11.2	0.727	Intergenic	MSTB-int|LTR|ERVL-MaLR	-32256	NM_003672	8556	Hs.127411	XM_005271294	ENSG00000079335	CDC14A	cdc14|hCDC14	cell division cycle 14A	protein-coding	0	0.558952
chr3-134	chr3	183903788	183904016	+	11.2	0.681	promoter-TSS (NM_018358)	promoter-TSS (NM_018358)	39	NM_018358	55324	Hs.361323	XM_005247580	ENSG00000161204	ABCF3	EST201864	ATP-binding cassette, sub-family F (GCN20), member 3	protein-coding	0.122807	0.707424
chr12-41	chr12	77157785	77158013	+	11.2	0.66	promoter-TSS (NM_015336)	promoter-TSS (NM_015336)	45	NM_015336	23390	Hs.4014	XM_005268749	ENSG00000186908	ZDHHC17	HIP14|HIP3|HYPH	zinc finger, DHHC-type containing 17	protein-coding	0.144737	0.768559
chr5-183	chr5	43603405	43603633	+	11.2	0.561	promoter-TSS (NR_073113)	promoter-TSS (NR_073113)	-187	NR_073113	100652772	Hs.613883	NR_073113		NNT-AS1	RP11-159F24.1	NNT antisense RNA 1	ncRNA	0.096491	0.703057
chr22-60	chr22	43253135	43253363	+	11.2	0.744	5' UTR (NM_001142293, exon 1 of 15)	5' UTR (NM_001142293, exon 1 of 15)	159	NM_001142293	26286	Hs.685225	XM_005261525	ENSG00000242247	ARFGAP3	ARFGAP1	ADP-ribosylation factor GTPase activating protein 3	protein-coding	0.127193	0.720524
chr19-72	chr19	41089247	41089475	+	11.2	0.767	exon (NM_138392, exon 11 of 18)	exon (NM_138392, exon 11 of 18)	6604	NM_138392	92799	Hs.26506	XM_005259410	ENSG00000160410	SHKBP1	Sb1	SH3KBP1 binding protein 1	protein-coding	0.035088	0.650655
chr22-95	chr22	43583571	43583799	+	11.2	0.789	promoter-TSS (NM_015140)	promoter-TSS (NM_015140)	-548	NM_015140	23170	Hs.517670	XM_005261402	ENSG00000100304	TTLL12	dJ526I14.2	tubulin tyrosine ligase-like family, member 12	protein-coding	0.135965	0.729258
chr7-115	chr7	8008461	8008689	+	11.2	0.654	promoter-TSS (NR_110018)	promoter-TSS (NR_110018)	-192	NR_110018	100505921	Hs.634989	XR_108739		AC009473.1	-	uncharacterized LOC100505921	ncRNA	0.109649	0.729258
chr5-419	chr5	11181487	11181715	+	10.8	0.707	intron (NM_001332, intron 11 of 21)	intron (NM_001332, intron 11 of 21)	407428	NM_001288716	1501	Hs.314543	XM_005248251	ENSG00000169862	CTNND2	GT24|NPRAP	catenin (cadherin-associated protein), delta 2	protein-coding	0.02193	0.558952
chr6-58	chr6	29760255	29760483	+	10.8	0.723	non-coding (NR_002139, exon 1 of 1)	non-coding (NR_002139, exon 1 of 1)	481	NR_002139	54435	Hs.660431	NR_002139		HCG4	HCG4P10|HCGIV-10|HCGIV.9	HLA complex group 4 (non-protein coding)	ncRNA	0.109649	0.668122
chr22-82	chr22	21311461	21311689	+	10.8	0.769	Intergenic	CpG	-7843	NM_001018060	150209	Hs.723246	NM_001018060	ENSG00000183773	AIFM3	AIFL	apoptosis-inducing factor, mitochondrion-associated, 3	protein-coding	0.109649	0.759825
chrX-14	chrX	14047966	14048194	+	10.8	0.778	promoter-TSS (NM_001042480)	promoter-TSS (NM_001042480)	-45	NM_001042480	54960	Hs.592237	XM_005274555	ENSG00000046647	GEMIN8	FAM51A1	gem (nuclear organelle) associated protein 8	protein-coding	0.140351	0.746725
chr3-75	chr3	196439026	196439254	+	10.8	0.717	promoter-TSS (NM_017861)	promoter-TSS (NM_017861)	-17	NM_032898	84984	Hs.282800	XM_005269370	ENSG00000174007	CEP19	C3orf34	centrosomal protein 19kDa	protein-coding	0.131579	0.781659
chr7-127	chr7	48128988	48129216	+	10.8	0.729	intron (NR_109837, intron 1 of 6)	CpG	251	NM_001287430	7378	Hs.488240	XM_005249837	ENSG00000183696	UPP1	UDRPASE|UP|UPASE|UPP	uridine phosphorylase 1	protein-coding	0.105263	0.724891
chr6-97	chr6	35206855	35207083	+	10.8	0.871	intron (NM_152753, intron 7 of 21)	intron (NM_152753, intron 7 of 21)	-20541	NM_003427	7629	Hs.388024	XM_005249364	ENSG00000065029	ZNF76	D6S229E|ZNF523|Zfp523	zinc finger protein 76	protein-coding	0.004386	0.624454
chr1-917	chr1	52831613	52831841	+	10.8	0.623	intron (NM_032449, intron 1 of 23)	CpG	150	NM_032449	200014	Hs.591451	XM_005270590	ENSG00000154222	CC2D1B	-	coiled-coil and C2 domain containing 1B	protein-coding	0.135965	0.772926
chr11-43	chr11	17229395	17229623	+	10.8	0.763	Intergenic	CpG	-38155	NM_002645	5286	Hs.175343	XM_005252977	ENSG00000011405	PIK3C2A	CPK|PI3-K-C2(ALPHA)|PI3-K-C2A	phosphatidylinositol-4-phosphate 3-kinase, catalytic subunit type 2 alpha	protein-coding	0.096491	0.676856
chr15-28	chr15	72766497	72766725	+	10.8	0.711	promoter-TSS (NM_005744)	promoter-TSS (NM_005744)	-56	NM_005744	25820	Hs.268787	XM_005254278	ENSG00000166233	ARIH1	ARI|HARI|HHARI|UBCH7BP	ariadne RBR E3 ubiquitin protein ligase 1	protein-coding	0.118421	0.69869
chr6-68	chr6	53224136	53224364	+	10.8	0.711	Intergenic	CpG	-10273	NM_001242828	60481	Hs.520189	XM_005249266	ENSG00000012660	ELOVL5	HELO1|dJ483K16.1	ELOVL fatty acid elongase 5	protein-coding	0.144737	0.772926
chr1-538	chr1	55352805	55353033	+	10.8	0.66	promoter-TSS (NM_014762)	promoter-TSS (NM_014762)	2	NM_014762	1718	Hs.498727	XM_005270553	ENSG00000116133	DHCR24	DCE|Nbla03646|SELADIN1|seladin-1	24-dehydrocholesterol reductase	protein-coding	0.149123	0.746725
chr6-76	chr6	53409855	53410083	+	10.8	0.68	promoter-TSS (NM_001498)	promoter-TSS (NM_001498)	-42	NM_001498	2729	Hs.654465	NM_001197115	ENSG00000001084	GCLC	GCL|GCS|GLCL|GLCLC	glutamate-cysteine ligase, catalytic subunit	protein-coding	0.114035	0.69869
chr16-133	chr16	30759388	30759616	+	10.8	0.775	promoter-TSS (NM_000294)	promoter-TSS (NM_000294)	-118	NM_001172432	5261	Hs.65735	XM_005255363	ENSG00000156873	PHKG2	GSD9C|RP11-2C24.4	phosphorylase kinase, gamma 2 (testis)	protein-coding	0.092105	0.659389
chr11-67	chr11	1213286	1213514	+	10.8	0.6	Intergenic	Intergenic	-30895	NM_002458	727897	Hs.523395	NM_002458	ENSG00000117983	MUC5B	MG1|MUC-5B|MUC5|MUC9	mucin 5B, oligomeric mucus/gel-forming	protein-coding	0.039474	0.606987
chr10-113	chr10	101380625	101380853	+	10.8	0.706	promoter-TSS (NM_031212)	promoter-TSS (NM_031212)	-518	NM_031212	81894	Hs.736801	XM_005270208	ENSG00000155287	SLC25A28	MFRN2|MRS3/4|MRS4L	solute carrier family 25 (mitochondrial iron transporter), member 28	protein-coding	0.153509	0.746725
chr1-2255	chr1	118188953	118189181	+	10.8	0.763	Intergenic	Intergenic	40463	NM_017709	54855	Hs.356216	XM_005270960	ENSG00000183508	FAM46C	-	family with sequence similarity 46, member C	protein-coding	0.013158	0.593886
chr16-104	chr16	87425665	87425893	+	10.8	0.738	promoter-TSS (NM_001282683)	promoter-TSS (NM_001282683)	-22	NM_022818	81631	Hs.356061	XM_005256184	ENSG00000140941	MAP1LC3B	ATG8F|LC3B|MAP1A/1BLC3|MAP1LC3B-a	microtubule-associated protein 1 light chain 3 beta	protein-coding	0.144737	0.768559
chr5-349	chr5	6378520	6378748	+	10.8	0.674	promoter-TSS (NM_032286)	promoter-TSS (NM_032286)	5	NM_032286	84246	Hs.13885	NM_032286	ENSG00000133398	MED10	NUT2|TRG20	mediator complex subunit 10	protein-coding	0.100877	0.646288
chr1-486	chr1	182249088	182249316	+	10.8	0.769	intron (NR_104175, intron 2 of 2)	intron (NR_104175, intron 2 of 2)	33994	NR_104175	400799	Hs.738188	XR_241160	ENSG00000228918	GS1-122H1.2	-	uncharacterized LOC400799	ncRNA	0.02193	0.558952
chr19-121	chr19	17953159	17953387	+	10.8	0.707	exon (NM_000215, exon 6 of 24)	exon (NM_000215, exon 6 of 24)	5568	NM_000215	3718	Hs.515247	XM_005259896	ENSG00000105639	JAK3	JAK-3|JAK3_HUMAN|JAKL|L-JAK|LJAK	Janus kinase 3	protein-coding	0.096491	0.707424
chr19-115	chr19	59055616	59055844	+	10.8	0.905	promoter-TSS (NM_005762)	promoter-TSS (NM_005762)	-106	NM_005762	10155	Hs.467408	XM_005258406	ENSG00000130726	TRIM28	KAP1|RNF96|TF1B|TIF1B	tripartite motif containing 28	protein-coding	0.144737	0.755459
chr1-427	chr1	22109361	22109589	+	10.8	0.729	5' UTR (NM_032236, exon 1 of 27)	5' UTR (NM_032236, exon 1 of 27)	213	NM_001032730	84196	Hs.467524	XM_005246006	ENSG00000090686	USP48	RAP1GA1|USP31	ubiquitin specific peptidase 48	protein-coding	0.096491	0.724891
chr14-25	chr14	19012661	19012889	+	10.8	0.79	Intergenic	ALR/Alpha|Satellite|centr	-364819	NM_001013354	440153	Hs.534880	NM_001013354	ENSG00000257115	OR11H12	-	olfactory receptor, family 11, subfamily H, member 12	protein-coding	0.004386	0.388646
chr22-97	chr22	50242782	50243010	+	10.8	0.737	Intergenic	CpG	-4601	NM_014838	9889	Hs.475208	XM_005261875	ENSG00000100426	ZBED4	-	zinc finger, BED-type containing 4	protein-coding	0.109649	0.772926
chr1-567	chr1	112928909	112929137	+	10.8	0.652	Intergenic	MER52D|LTR|ERV1	-9777	NM_018704	55917	Hs.744100	XM_005271034	ENSG00000143079	CTTNBP2NL	-	CTTNBP2 N-terminal like	protein-coding	0.013158	0.659389
chr1-880	chr1	27648675	27648903	+	10.8	0.638	exon (NM_032125, exon 1 of 6)	exon (NM_032125, exon 1 of 6)	153	NR_037580	84065	Hs.469171	NM_032125	ENSG00000186501	TMEM222	C1orf160	transmembrane protein 222	protein-coding	0.127193	0.68559
chr1-426	chr1	33646625	33646853	+	10.8	0.711	exon (NM_018207, exon 1 of 5)	exon (NM_018207, exon 1 of 5)	932	NM_018207	55223	Hs.656006	XM_005270999	ENSG00000116525	TRIM62	DEAR1	tripartite motif containing 62	protein-coding	0.127193	0.676856
chr11-84	chr11	74951583	74951811	+	10.8	0.8	promoter-TSS (NM_001195528)	promoter-TSS (NM_001195528)	-253	NM_001195528	100507050	Hs.744257	NM_001195528	ENSG00000261594	TPBGL	-	trophoblast glycoprotein-like	protein-coding	0.078947	0.68559
chr15-46	chr15	85524503	85524731	+	10.8	0.673	promoter-TSS (NM_173454)	promoter-TSS (NM_173454)	-588	NM_002605	5151	Hs.9333	XM_005254933	ENSG00000073417	PDE8A	HsT19550	phosphodiesterase 8A	protein-coding	0.118421	0.737991
chr19-59	chr19	10443899	10444127	+	10.8	0.755	TTS (NM_002162)	TTS (NM_002162)	301	NM_133452	125950	Hs.744952	NM_133452	ENSG00000161847	RAVER1	-	ribonucleoprotein, PTB-binding 1	protein-coding	0.131579	0.676856
chr17-69	chr17	39968252	39968480	+	10.8	0.544	promoter-TSS (NM_006455)	promoter-TSS (NM_006455)	85	NM_006455	10609	Hs.446459	XM_005256952	ENSG00000141696	LEPREL4	NO55|NOL55|SC65	leprecan-like 4	protein-coding	0.083333	0.681223
chr6-74	chr6	36169258	36169486	+	10.8	0.833	exon (NM_015695, exon 2 of 13)	exon (NM_015695, exon 2 of 13)	4822	NM_015695	27154	Hs.520096	XM_005249010	ENSG00000096070	BRPF3	-	bromodomain and PHD finger containing, 3	protein-coding	0.02193	0.567686
chr5-159	chr5	43603876	43604104	+	10.8	0.7	promoter-TSS (NR_073113)	promoter-TSS (NR_073113)	-658	NR_073113	100652772	Hs.613883	NR_073113		NNT-AS1	RP11-159F24.1	NNT antisense RNA 1	ncRNA	0.04386	0.580786
chr1-324	chr1	85462748	85462976	+	10.8	0.625	promoter-TSS (NM_153259)	promoter-TSS (NM_153259)	-66	NM_153259	255231	Hs.591446	XM_005270719	ENSG00000153898	MCOLN2	TRP-ML2|TRPML2	mucolipin 2	protein-coding	0.109649	0.751092
chr2-147	chr2	97481892	97482120	+	10.8	0.804	promoter-TSS (NM_199078)	promoter-TSS (NM_199078)	15	NM_017623	26505	Hs.711617	XM_005263916		CNNM3	ACDP3	cyclin M3	protein-coding	0.149123	0.772926
chr6-80	chr6	36953870	36954098	+	10.8	0.727	5' UTR (NM_001271641, exon 1 of 12)	5' UTR (NM_001271641, exon 1 of 12)	343	NM_001271641	23787	Hs.485262	XM_005248978	ENSG00000137409	MTCH1	CGI-64|PIG60|PSAP|SLC25A49	mitochondrial carrier 1	protein-coding	0.140351	0.79476
chr19-81	chr19	49649087	49649315	+	10.8	0.688	exon (NM_003660, exon 22 of 30)	exon (NM_003660, exon 22 of 30)	9480	NM_002152	3270	Hs.436885	XR_243928	ENSG00000130528	HRC	-	histidine rich calcium binding protein	protein-coding	0.04386	0.620087
chr3-281	chr3	134093014	134093242	+	10.8	0.75	intron (NM_001278683, intron 1 of 9)	CpG	299	NM_001278685	51421	Hs.713601	XM_005247519	ENSG00000114019	AMOTL2	LCCP	angiomotin like 2	protein-coding	0.118421	0.707424
chr1-982	chr1	26799154	26799382	+	10.8	0.689	intron (NM_005517, intron 1 of 5)	CpG	366	NM_005517	3151	Hs.181163	NM_005517		HMGN2	HMG17	high mobility group nucleosomal binding domain 2	protein-coding	0.131579	0.751092
chr2-163	chr2	3383484	3383712	+	10.8	0.705	5' UTR (NM_016030, exon 1 of 12)	5' UTR (NM_016030, exon 1 of 12)	152	NM_016030	51112	Hs.252713	XM_005264693	ENSG00000171853	TRAPPC12	TTC-15|TTC15	trafficking protein particle complex 12	protein-coding	0.083333	0.69869
chr3-78	chr3	150264274	150264502	+	10.8	0.579	promoter-TSS (NM_014445)	promoter-TSS (NM_014445)	40	NM_014445	27230	Hs.713956	NM_014445	ENSG00000120742	SERP1	RAMP4	stress-associated endoplasmic reticulum protein 1	protein-coding	0.109649	0.633188
chr5-337	chr5	177659271	177659499	+	10.8	0.627	non-coding (NR_103509, exon 1 of 10)	non-coding (NR_103509, exon 1 of 10)	438	NM_001278346	85007	Hs.248746	XM_005266001	ENSG00000175309	PHYKPL	AGXT2L2|PHLU	5-phosphohydroxy-L-lysine phospho-lyase	protein-coding	0.162281	0.79476
chr18-25	chr18	72125420	72125648	+	10.8	0.737	Intergenic	L2c|LINE|L2	-1031	NM_001044369	125704	Hs.371690	XM_005266647	ENSG00000187773	FAM69C	C18orf51	family with sequence similarity 69, member C	protein-coding	0.057018	0.598253
chr20-224	chr20	17662773	17663001	+	10.8	0.841	promoter-TSS (NM_001042576)	promoter-TSS (NM_001042576)	41	NM_004587	6238	Hs.472213	XM_005260784	ENSG00000125844	RRBP1	ES/130|ES130|RRp|hES	ribosome binding protein 1	protein-coding	0.127193	0.724891
chr1-475	chr1	169454905	169455133	+	10.8	0.569	5' UTR (NM_006996, exon 1 of 6)	5' UTR (NM_006996, exon 1 of 6)	189	NM_006996	10560	Hs.30246	XM_005244840	ENSG00000117479	SLC19A2	TC1|THMD1|THT1|THTR1|TRMA	solute carrier family 19 (thiamine transporter), member 2	protein-coding	0.118421	0.707424
chr1-416	chr1	155108170	155108398	+	10.8	0.702	promoter-TSS (NM_001122837)	promoter-TSS (NM_001122837)	-4	NM_001287589	55974	Hs.292154	XM_005245338	ENSG00000169241	SLC50A1	HsSWEET1|RAG1AP1|SCP|SWEET1|slv	solute carrier family 50 (sugar efflux transporter), member 1	protein-coding	0.140351	0.742358
chr8-59	chr8	59465554	59465782	+	10.8	0.711	promoter-TSS (NM_005625)	promoter-TSS (NM_005625)	-60	NM_001007069	6386	Hs.200804	XM_005251280	ENSG00000137575	SDCBP	MDA-9|ST1|SYCL|TACIP18	syndecan binding protein (syntenin)	protein-coding	0.118421	0.716157
chr3-139	chr3	152553319	152553547	+	10.8	0.625	5' UTR (NM_002563, exon 1 of 1)	5' UTR (NM_002563, exon 1 of 1)	697	NM_002563	5028	Hs.654526	NM_002563	ENSG00000169860	P2RY1	P2Y1	purinergic receptor P2Y, G-protein coupled, 1	protein-coding	0.122807	0.733624
chr1-1064	chr1	45956456	45956684	+	10.8	0.75	5' UTR (NM_007170, exon 1 of 11)	5' UTR (NM_007170, exon 1 of 11)	270	NM_007170	10420	Hs.591499	XM_005270354	ENSG00000070759	TESK2	-	testis-specific kinase 2	protein-coding	0.083333	0.672489
chr16-88	chr16	30710012	30710240	+	10.8	0.618	promoter-TSS (NM_001256932)	promoter-TSS (NM_001256932)	-316	NM_001256932	730183	Hs.535456	NM_001256932		LOC730183	-	uncharacterized LOC730183	protein-coding	0.109649	0.716157
chr2-176	chr2	201374697	201374925	+	10.8	0.882	promoter-TSS (NM_152387)	promoter-TSS (NM_152387)	-19	NM_152387	130535	Hs.605775	XM_005246301	ENSG00000155729	KCTD18	6530404F10Rik	potassium channel tetramerization domain containing 18	protein-coding	0.135965	0.786026
chr7-101	chr7	17338448	17338676	+	10.8	0.667	5' UTR (NM_001621, exon 1 of 11)	5' UTR (NM_001621, exon 1 of 11)	286	NM_001621	196	Hs.171189	NM_001621	ENSG00000106546	AHR	bHLHe76	aryl hydrocarbon receptor	protein-coding	0.135965	0.764192
chr12-33	chr12	123849342	123849570	+	10.8	0.64	promoter-TSS (NR_107039)	promoter-TSS (NR_107039)	-66	NR_107039	102466877		NR_107039		MIR8072	hsa-mir-8072	microRNA mir-8072	ncRNA	0.092105	0.733624
chr5-323	chr5	179105428	179105656	+	10.8	0.68	TTS (NM_001164444)	TTS (NM_001164444)	2433	NM_001164444	646019	Hs.535767	NM_001164444	ENSG00000204659	CBY3	-	chibby homolog 3 (Drosophila)	protein-coding	0.127193	0.71179
chr1-1393	chr1	27189635	27189863	+	10.8	0.714	exon (NM_006142, exon 1 of 1)	exon (NM_006142, exon 1 of 1)	116	NM_006142	2810	Hs.523718	NM_006142	ENSG00000175793	SFN	YWHAS	stratifin	protein-coding	0.057018	0.615721
chr1-405	chr1	89458095	89458323	+	10.8	0.679	intron (NM_001008661, intron 1 of 13)	CpG	434	NM_019610	494115	Hs.481898	NM_001162536	ENSG00000213516	RBMXL1	RBM1	RNA binding motif protein, X-linked-like 1	protein-coding	0.127193	0.724891
chr17-56	chr17	2303136	2303364	+	10.8	0.593	intron (NM_020310, intron 1 of 5)	CpG	1008	NM_020310	4335	Hs.632239	NM_020310	ENSG00000070444	MNT	MAD6|MXD6|ROX|bHLHd3	MAX network transcriptional repressor	protein-coding	0.096491	0.68559
chr10-183	chr10	39078747	39078975	+	10.8	0.778	Intergenic	(CATTC)n|Satellite|Satellite	89134	NR_045000	399746	Hs.742607	NR_045000	ENSG00000227264	ACTR3BP5	FKSG74	ACTR3B pseudogene 5	pseudo	0.013158	0.375546
chr1-343	chr1	84543849	84544077	+	10.8	0.625	5' UTR (NM_002731, exon 1 of 10)	5' UTR (NM_002731, exon 1 of 10)	218	NM_207578	5567	Hs.487325	XM_005271015	ENSG00000142875	PRKACB	PKACB	protein kinase, cAMP-dependent, catalytic, beta	protein-coding	0.096491	0.703057
chr6-69	chr6	64283179	64283407	+	10.8	0.633	intron (NM_003463, intron 1 of 5)	CpG	1376	NM_003463	7803	Hs.706850	NM_003463	ENSG00000112245	PTP4A1	HH72|PRL-1|PRL1|PTP(CAAX1)|PTPCAAX1	protein tyrosine phosphatase type IVA, member 1	protein-coding	0.122807	0.69869
chr8-36	chr8	23220679	23220907	+	10.8	0.903	non-coding (NR_038323, exon 3 of 3)	non-coding (NR_038323, exon 3 of 3)	27072	NR_038323	100507156	Hs.661130	NR_038323	ENSG00000253837	LOC100507156	-	uncharacterized LOC100507156	ncRNA	0.030702	0.489083
chr5-369	chr5	170814556	170814784	+	10.8	0.694	promoter-TSS (NM_199185)	promoter-TSS (NM_199185)	-38	NM_002520	4869	Hs.557550	XM_005265919	ENSG00000181163	NPM1	B23|NPM	nucleophosmin (nucleolar phosphoprotein B23, numatrin)	protein-coding	0.109649	0.676856
chr17-115	chr17	45727030	45727258	+	10.8	0.727	promoter-TSS (NM_002265)	promoter-TSS (NM_002265)	-60	NM_002265	3837	Hs.532793	XM_005257341		KPNB1	IMB1|IPO1|IPOB|Impnb|NTF97	karyopherin (importin) beta 1	protein-coding	0.122807	0.68559
chr3-181	chr3	183967323	183967551	+	10.8	0.783	promoter-TSS (NM_032331)	promoter-TSS (NM_032331)	-8	NM_014693	9718	Hs.146161	NM_001037324	ENSG00000145194	ECE2	-	endothelin converting enzyme 2	protein-coding	0.083333	0.633188
chr12-45	chr12	77272619	77272847	+	10.8	0.635	promoter-TSS (NM_001321)	promoter-TSS (NM_001321)	66	NM_001321	1466	Hs.530904	XM_005268678	ENSG00000175183	CSRP2	CRP2|LMO5|SmLIM	cysteine and glycine-rich protein 2	protein-coding	0.127193	0.733624
chr11-72	chr11	57103137	57103365	+	10.8	0.838	promoter-TSS (NM_003146)	promoter-TSS (NM_003146)	100	NM_003146	6749	Hs.523680	XM_005274194	ENSG00000149136	SSRP1	FACT|FACT80|T160	structure specific recognition protein 1	protein-coding	0.118421	0.768559
chr5-684	chr5	7677609	7677837	+	10.8	0.78	intron (NM_020546, intron 4 of 24)	MLT1H|LTR|ERVL-MaLR	173880	NM_001089584	134121	Hs.709979	NM_001089584	ENSG00000215217	C5orf49	-	chromosome 5 open reading frame 49	protein-coding	0.004386	0.532751
chr6-114	chr6	13712242	13712470	+	10.8	0.931	promoter-TSS (NM_005493)	promoter-TSS (NM_005493)	-560	NM_005493	10048	Hs.708182	NM_005493	ENSG00000010017	RANBP9	BPM-L|BPM90|RANBPM|RanBP7	RAN binding protein 9	protein-coding	0.122807	0.729258
chr22-94	chr22	37107443	37107671	+	10.8	0.829	Intergenic	Intergenic	-8867	NM_006078	10369	Hs.146766	NM_006078		CACNG2	MRD10|RP5-1119A7.17	calcium channel, voltage-dependent, gamma subunit 2	protein-coding	0.004386	0.563319
chr3-121	chr3	120067761	120067989	+	10.8	0.76	exon (NM_001099678, exon 1 of 4)	exon (NM_001099678, exon 1 of 4)	311	NM_001099678	116064	Hs.518084	NM_001099678	ENSG00000163428	LRRC58	-	leucine rich repeat containing 58	protein-coding	0.135965	0.759825
chr22-216	chr22	50070976	50071204	+	10.8	0.705	Intergenic	LTR16C|LTR|ERVL	-19900	NR_026997	348645	Hs.133159	XR_244372	ENSG00000188511	C22orf34	-	chromosome 22 open reading frame 34	ncRNA	0.02193	0.606987
chr2-142	chr2	220408236	220408464	+	10.8	0.744	promoter-TSS (NM_001195731)	promoter-TSS (NM_001195731)	137	NM_024536	79586	Hs.516711	NM_001195731	ENSG00000123989	CHPF	CHSY2|CSS2	chondroitin polymerizing factor	protein-coding	0.122807	0.786026
chr2-127	chr2	166810232	166810460	+	10.8	0.868	promoter-TSS (NM_024753)	promoter-TSS (NM_024753)	2	NM_024753	79809	Hs.310672	NM_024753	ENSG00000123607	TTC21B	ATD4|IFT139|JBTS11|NPHP12|THM1	tetratricopeptide repeat domain 21B	protein-coding	0.109649	0.737991
chr22-129	chr22	46262561	46262789	+	10.8	0.762	Intergenic	CpG	106271	NR_039919	100616253		NR_039919		MIR4762	-	microRNA 4762	ncRNA	0.131579	0.777293
chr7-137	chr7	5013862	5014090	+	10.8	0.702	intron (NR_015449, intron 1 of 5)	CpG	360	NR_023385	441191	Hs.520636	NR_015449	ENSG00000196204	RNF216P1	RNF216L|hCG2040556	ring finger protein 216 pseudogene 1	pseudo	0.140351	0.790393
chr5-318	chr5	5140536	5140764	+	10.8	0.647	promoter-TSS (NR_109915)	promoter-TSS (NR_109915)	207	NM_139056	170690	Hs.661915	NM_139056	ENSG00000145536	ADAMTS16	ADAMTS16s	ADAM metallopeptidase with thrombospondin type 1 motif, 16	protein-coding	0.140351	0.764192
chr3-203	chr3	128780693	128780921	+	10.8	0.879	exon (NM_000174, exon 3 of 3)	exon (NM_000174, exon 3 of 3)	1162	NM_000174	2815	Hs.1144	XM_005247374	ENSG00000169704	GP9	CD42a|GPIX	glycoprotein IX (platelet)	protein-coding	0.061404	0.694323
chr5-519	chr5	2052935	2053163	+	10.8	0.75	Intergenic	Intergenic	69020	NR_107011	102465854		NR_107011		MIR548BA	hsa-mir-548ba	microRNA mir-548ba	ncRNA	0.039474	0.633188
chr1-390	chr1	154600242	154600470	+	10.8	0.75	promoter-TSS (NM_001025107)	promoter-TSS (NM_001025107)	100	NM_001025107	103	Hs.12341	NM_001025107	ENSG00000160710	ADAR	ADAR1|AGS6|DRADA|DSH|DSRAD|G1P1|IFI-4|IFI4|K88DSRBP|P136	adenosine deaminase, RNA-specific	protein-coding	0.074561	0.637555
chr1-553	chr1	94422101	94422329	+	10.8	0.667	Intergenic	L1MA4A|LINE|L1	-47203	NM_002061	2730	Hs.315562	XM_005270754		GCLM	GLCLR	glutamate-cysteine ligase, modifier subunit	protein-coding	0.004386	0.580786
chr13-9	chr13	50366901	50367129	+	10.8	0.694	promoter-TSS (NM_002267)	promoter-TSS (NM_002267)	42	NM_002267	3839	Hs.527919	NM_002267	ENSG00000102753	KPNA3	IPOA4|SRP1|SRP1gamma|SRP4|hSRP1	karyopherin alpha 3 (importin alpha 4)	protein-coding	0.078947	0.615721
chr17-93	chr17	74533851	74534079	+	10.8	0.727	promoter-TSS (NM_134268)	promoter-TSS (NM_134268)	22	NM_134268	114757	Hs.95120	XM_005257005	ENSG00000161544	CYGB	HGB|STAP	cytoglobin	protein-coding	0.105263	0.69869
chr2-180	chr2	214148916	214149144	+	10.8	0.824	promoter-TSS (NM_024532)	promoter-TSS (NM_024532)	-73	NM_024532	79582	Hs.743365	NM_001025436	ENSG00000144451	SPAG16	PF20|WDR29	sperm associated antigen 16	protein-coding	0.092105	0.633188
chr20-97	chr20	3801053	3801281	+	10.8	0.816	promoter-TSS (NM_001204447)	promoter-TSS (NM_001204447)	-4	NM_001204446	55317	Hs.104806	XM_005260744	ENSG00000125843	AP5S1	C20orf29	adaptor-related protein complex 5, sigma 1 subunit	protein-coding	0.153509	0.746725
chr5-221	chr5	72744421	72744649	+	10.8	0.844	promoter-TSS (NM_004472)	promoter-TSS (NM_004472)	-183	NM_004472	2297	Hs.519385	NM_004472	ENSG00000251493	FOXD1	FKHL8|FREAC4	forkhead box D1	protein-coding	0.092105	0.689956
chr1-294	chr1	19992231	19992459	+	10.8	0.554	exon (NM_000871, exon 1 of 3)	exon (NM_000871, exon 1 of 3)	565	NM_000871	3362	Hs.22180	NM_000871	ENSG00000158748	HTR6	5-HT6|5-HT6R	5-hydroxytryptamine (serotonin) receptor 6, G protein-coupled	protein-coding	0.118421	0.716157
chr9-45	chr9	35161858	35162086	+	10.8	0.775	promoter-TSS (NM_006377)	promoter-TSS (NM_006377)	-17	NM_006377	10497	Hs.493791	XM_005251344	ENSG00000198722	UNC13B	MUNC13|UNC13|Unc13h2	unc-13 homolog B (C. elegans)	protein-coding	0.109649	0.733624
chr22-135	chr22	47132089	47132317	+	10.8	0.838	intron (NM_022766, intron 1 of 12)	intron (NM_022766, intron 1 of 12)	1949	NM_022766	64781	Hs.200668	NM_182661	ENSG00000100422	CERK	LK4|dA59H18.2|dA59H18.3|hCERK	ceramide kinase	protein-coding	0.02193	0.606987
chr6-85	chr6	20403741	20403969	+	10.8	0.721	promoter-TSS (NM_001243076)	promoter-TSS (NM_001243076)	-55	NM_001243076	1871	Hs.703174	XM_005248865	ENSG00000112242	E2F3	E2F-3	E2F transcription factor 3	protein-coding	0.118421	0.79476
chr20-44	chr20	35724321	35724549	+	10.8	0.667	promoter-TSS (NM_183404)	promoter-TSS (NM_183404)	-32	NM_183404	5933	Hs.207745	NM_002895	ENSG00000080839	RBL1	CP107|PRB1|p107	retinoblastoma-like 1 (p107)	protein-coding	0.087719	0.60262
chr7-110	chr7	73097636	73097864	+	10.8	0.8	promoter-TSS (NM_001202560)	promoter-TSS (NM_001202560)	31	NM_032317	84277	Hs.647046	NM_032317	ENSG00000176410	DNAJC30	WBSCR18	DnaJ (Hsp40) homolog, subfamily C, member 30	protein-coding	0.061404	0.624454
chr1-802	chr1	179923824	179924052	+	10.8	0.745	promoter-TSS (NM_014810)	promoter-TSS (NM_014810)	30	NM_014810	9857	Hs.413045	XM_005245635	ENSG00000135837	CEP350	CAP350|GM133	centrosomal protein 350kDa	protein-coding	0.100877	0.716157
chr6-86	chr6	13328593	13328821	+	10.8	0.674	5' UTR (NM_016495, exon 1 of 8)	5' UTR (NM_016495, exon 1 of 8)	108	NM_001143966	51256	Hs.484678	XM_005249163	ENSG00000145979	TBC1D7	MGCPH|PIG51|TBC7	TBC1 domain family, member 7	protein-coding	0.144737	0.772926
chr22-603	chr22	45302397	45302625	+	10.8	0.73	intron (NM_138415, intron 5 of 12)	MIRc|SINE|MIR	102363	NM_001284296	112885	Hs.254097	XM_005261320	ENSG00000056487	PHF21B	BHC80L|PHF4	PHD finger protein 21B	protein-coding	0.02193	0.593886
chr3-110	chr3	57261692	57261920	+	10.8	0.816	promoter-TSS (NM_012096)	promoter-TSS (NM_012096)	41	NM_012096	26060	Hs.476415	NM_012096	ENSG00000157500	APPL1	APPL|DIP13alpha	adaptor protein, phosphotyrosine interaction, PH domain and leucine zipper containing 1	protein-coding	0.135965	0.799127
chr12-29	chr12	53715274	53715502	+	10.8	0.854	promoter-TSS (NM_001173466)	promoter-TSS (NM_001173466)	24	NM_001173466	8086	Hs.369144	NM_001173466	ENSG00000094914	AAAS	AAA|AAASb|ADRACALA|ADRACALIN|ALADIN	achalasia, adrenocortical insufficiency, alacrimia	protein-coding	0.114035	0.633188
chr11-59	chr11	111473005	111473233	+	10.8	0.81	promoter-TSS (NM_015191)	promoter-TSS (NM_015191)	-51	NM_015191	23235	Hs.269128	NM_015191		SIK2	LOH11CR1I|QIK|SNF1LK2	salt-inducible kinase 2	protein-coding	0.135965	0.768559
chr19-84	chr19	35760611	35760839	+	10.8	0.64	exon (NM_003367, exon 4 of 10)	exon (NM_003367, exon 4 of 10)	829	NM_207291	7392	Hs.454534	XM_005259197	ENSG00000105698	USF2	FIP|bHLHb12	upstream transcription factor 2, c-fos interacting	protein-coding	0.127193	0.755459
chr20-66	chr20	44540472	44540700	+	10.8	0.865	promoter-TSS (NM_001242921)	promoter-TSS (NM_001242921)	417	NM_182676	5360	Hs.439312	XM_005260439	ENSG00000100979	PLTP	BPIFE|HDLCQ9	phospholipid transfer protein	protein-coding	0.074561	0.650655
chr19-89	chr19	12936744	12936972	+	10.8	0.63	3' UTR (NM_001270440, exon 7 of 7)	3' UTR (NM_001270440, exon 7 of 7)	4372	NM_001080997	83546	Hs.21162	XM_005260089	ENSG00000132026	RTBDN	-	retbindin	protein-coding	0.04386	0.598253
chr11-54	chr11	507077	507305	+	10.8	0.582	promoter-TSS (NM_203383)	promoter-TSS (NM_203383)	92	NM_203389	6050	Hs.530687	XM_005253049	ENSG00000023191	RNH1	RAI|RNH	ribonuclease/angiogenin inhibitor 1	protein-coding	0.135965	0.707424
chr20-181	chr20	49225064	49225292	+	10.8	0.667	exon (NM_080829, exon 10 of 22)	exon (NM_080829, exon 10 of 22)	22855	NR_030375	693230		NR_030375	ENSG00000208018	MIR645	MIRN645|hsa-mir-645	microRNA 645	ncRNA	0.048246	0.655022
chr19-108	chr19	36909250	36909478	+	10.8	0.583	intron (NM_133466, intron 1 of 4)	CpG	186	NM_133466	284406	Hs.558734	XM_005258810	ENSG00000181007	ZFP82	ZNF545	ZFP82 zinc finger protein	protein-coding	0.092105	0.672489
chr1-635	chr1	104715039	104715267	+	10.8	0.795	Intergenic	LTR12C|LTR|ERV1	99508	NR_033990	100129138	Hs.514487	NR_033990	ENSG00000215869	LOC100129138	-	THAP domain containing, apoptosis associated protein 3 pseudogene	pseudo	0.061404	0.742358
chr22-196	chr22	39784514	39784742	+	10.8	0.809	Intergenic	CpG	-11131	NM_153497	10454	Hs.729080	XM_005261303	ENSG00000100324	TAB1	3'-Tab1|MAP3K7IP1	TGF-beta activated kinase 1/MAP3K7 binding protein 1	protein-coding	0.061404	0.703057
chr7-87	chr7	33027966	33028194	+	10.8	0.805	intron (NM_007270, intron 5 of 9)	intron (NM_007270, intron 5 of 9)	8994	NM_001284343	11328	Hs.103934	XM_005249609	ENSG00000122642	FKBP9	FKBP60|FKBP63|PPIase	FK506 binding protein 9, 63 kDa	protein-coding	0.035088	0.497817
chr1-810	chr1	36929883	36930111	+	10.8	0.702	promoter-TSS (NM_031280)	promoter-TSS (NM_031280)	43	NM_031280	64960	Hs.352839	NM_031280	ENSG00000116898	MRPS15	MPR-S15|RPMS15|S15mt	mitochondrial ribosomal protein S15	protein-coding	0.131579	0.672489
chr12-42	chr12	111051795	111052023	+	10.8	0.737	promoter-TSS (NM_001173975)	promoter-TSS (NM_001173975)	-3	NM_001173975	79600	Hs.211511	XM_005253933	ENSG00000204852	TCTN1	JBTS13|TECT1	tectonic family member 1	protein-coding	0.109649	0.724891
chr6-83	chr6	2971875	2972103	+	10.8	0.727	promoter-TSS (NM_001271823)	promoter-TSS (NM_001271823)	410	NM_001195291	5269	Hs.731506	XM_005249181	ENSG00000124570	SERPINB6	CAP|DFNB91|MSTP057|PI-6|PI6|PTI|SPI3	serpin peptidase inhibitor, clade B (ovalbumin), member 6	protein-coding	0.078947	0.655022
chr3-163	chr3	195270058	195270286	+	10.8	0.667	promoter-TSS (NM_006241)	promoter-TSS (NM_006241)	52	NM_006241	5504	Hs.706920	NM_006241	ENSG00000184203	PPP1R2	IPP-2|IPP2	protein phosphatase 1, regulatory (inhibitor) subunit 2	protein-coding	0.149123	0.755459
chr14-27	chr14	74079211	74079439	+	10.8	0.766	Intergenic	CpG	-4223	NM_001037162	641372	Hs.122038	NM_001037162	ENSG00000205669	ACOT6	C14orf42|c14_5530	acyl-CoA thioesterase 6	protein-coding	0.135965	0.733624
chr6-34	chr6	43543640	43543868	+	10.8	0.765	promoter-TSS (NM_006502)	promoter-TSS (NM_006502)	58	NM_020750	57510	Hs.203206	NM_020750	ENSG00000124571	XPO5	exp5	exportin 5	protein-coding	0.140351	0.759825
chr16-284	chr16	68482478	68482706	+	10.8	0.694	promoter-TSS (NM_018667)	promoter-TSS (NM_018667)	-183	NM_018667	55512	Hs.368421	XM_005256031	ENSG00000103056	SMPD3	NSMASE2	sphingomyelin phosphodiesterase 3, neutral membrane (neutral sphingomyelinase II)	protein-coding	0.065789	0.637555
chr16-165	chr16	2097764	2097992	+	10.8	0.78	promoter-TSS (NM_001114382)	promoter-TSS (NM_001114382)	-11	NM_002528	4913	Hs.66196	XM_005255339	ENSG00000065057	NTHL1	NTH1|OCTS3	nth endonuclease III-like 1 (E. coli)	protein-coding	0.114035	0.703057
chr16-140	chr16	4642090	4642318	+	10.8	0.707	intron (NM_001145011, intron 10 of 15)	intron (NM_001145011, intron 10 of 15)	22723	NM_145253	124402	Hs.513313	NM_145253	ENSG00000153443	UBALD1	FAM100A	UBA-like domain containing 1	protein-coding	0.017544	0.620087
chr1-963	chr1	178062855	178063083	+	10.8	0.738	non-coding (NR_027982, exon 1 of 2)	non-coding (NR_027982, exon 1 of 2)	105	NM_170692	9462	Hs.496139	XM_005245619	ENSG00000075391	RASAL2	NGAP	RAS protein activator like 2	protein-coding	0.105263	0.737991
chr19-112	chr19	488972	489200	+	10.8	0.732	Intergenic	CpG	-7404	NM_130760	8174	Hs.102598	XM_005259655	ENSG00000099866	MADCAM1	MACAM1	mucosal vascular addressin cell adhesion molecule 1	protein-coding	0.131579	0.764192
chr22-71	chr22	43089285	43089513	+	10.8	0.628	exon (NM_017436, exon 3 of 3)	exon (NM_017436, exon 3 of 3)	27477	NM_017436	53947	Hs.105956	XM_005261643	ENSG00000128274	A4GALT	A14GALT|A4GALT1|Gb3S|P(k)|P1|P1PK|PK	alpha 1,4-galactosyltransferase	protein-coding	0.092105	0.650655
chr1-541	chr1	50799063	50799291	+	10.8	0.532	Intergenic	CpG	89942	NM_032110	63950	Hs.334481	NM_032110	ENSG00000142700	DMRTA2	-	DMRT-like family A2	protein-coding	0.035088	0.637555
chr1-1146	chr1	17337930	17338158	+	10.8	0.722	intron (NM_022089, intron 1 of 28)	CpG	379	NM_022089	23400	Hs.128866	XM_005245809	ENSG00000159363	ATP13A2	CLN12|HSA9947|KRPPD|PARK9	ATPase type 13A2	protein-coding	0.096491	0.733624
chr16-198	chr16	85833145	85833373	+	10.8	0.585	promoter-TSS (NM_001142288)	promoter-TSS (NM_001142288)	86	NM_001861	1327	Hs.433419	XM_005255798	ENSG00000131143	COX4I1	COX4|COX4-1|COXIV	cytochrome c oxidase subunit IV isoform 1	protein-coding	0.131579	0.69869
chr1-288	chr1	104503553	104503781	+	10.8	0.745	Intergenic	MER52A|LTR|ERV1	-111978	NR_033990	100129138	Hs.514487	NR_033990	ENSG00000215869	LOC100129138	-	THAP domain containing, apoptosis associated protein 3 pseudogene	pseudo	0.008772	0.58952
chr5-385	chr5	139493371	139493599	+	10.8	0.842	promoter-TSS (NM_005859)	promoter-TSS (NM_005859)	-223	NM_005859	5813	Hs.733524	NM_005859		PURA	PUR-ALPHA|PUR1|PURALPHA	purine-rich element binding protein A	protein-coding	0.100877	0.759825
chr4-101	chr4	108910857	108911085	+	10.8	0.8	5' UTR (NM_001184705, exon 1 of 9)	5' UTR (NM_001184705, exon 1 of 9)	101	NM_005327	3033	Hs.438289	XM_005262972	ENSG00000138796	HADH	HAD|HADH1|HADHSC|HCDH|HHF4|MSCHAD|SCHAD	hydroxyacyl-CoA dehydrogenase	protein-coding	0.140351	0.755459
chr9-55	chr9	140062852	140063080	+	10.8	0.833	TTS (NM_001013653)	TTS (NM_001013653)	756	NR_037416	100500811		NR_037416		MIR3621	-	microRNA 3621	ncRNA	0.092105	0.742358
chr2-132	chr2	99771392	99771620	+	10.8	0.756	promoter-TSS (NM_145199)	promoter-TSS (NM_145199)	-31	NM_001204830	51601	Hs.739177	NM_001204830	ENSG00000144182	LIPT1	-	lipoyltransferase 1	protein-coding	0.127193	0.703057
chr1-953	chr1	156391172	156391400	+	10.8	0.659	intron (NM_006365, intron 2 of 6)	CpG	-1065	NR_029691	407046		NR_029691		MIR9-1	MIRN9-1|hsa-mir-9-1|miRNA9-1	microRNA 9-1	ncRNA	0.122807	0.729258
chr10-194	chr10	112837858	112838086	+	10.8	0.674	exon (NM_000681, exon 1 of 1)	exon (NM_000681, exon 1 of 1)	1182	NM_000681	150	Hs.249159	NM_000681	ENSG00000150594	ADRA2A	ADRA2|ADRA2R|ADRAR|ALPHA2AAR|ZNF32	adrenoceptor alpha 2A	protein-coding	0.100877	0.668122
chr20-86	chr20	59827695	59827923	+	10.8	0.848	intron (NM_001794, intron 1 of 15)	CpG	327	NM_001794	1002	Hs.473231	NM_001252338	ENSG00000179242	CDH4	CAD4|RCAD	cadherin 4, type 1, R-cadherin (retinal)	protein-coding	0.135965	0.790393
chr16-235	chr16	1662003	1662231	+	10.8	0.833	promoter-TSS (NM_014714)	promoter-TSS (NM_014714)	-8	NM_014714	9742	Hs.389438	XM_005255724	ENSG00000187535	IFT140	MZSDS|WDTC2|c305C8.4|c380F5.1|gs114	intraflagellar transport 140 homolog (Chlamydomonas)	protein-coding	0.122807	0.659389
chr20-102	chr20	48098954	48099182	+	10.8	0.574	5' UTR (NM_004975, exon 1 of 2)	5' UTR (NM_004975, exon 1 of 2)	113	NM_004975	3745	Hs.84244	NM_004975		KCNB1	DRK1|KV2.1|h-DRK1	potassium voltage-gated channel, Shab-related subfamily, member 1	protein-coding	0.114035	0.772926
chr1-800	chr1	40204325	40204553	+	10.8	0.879	promoter-TSS (NR_036544)	promoter-TSS (NR_036544)	-78	NR_036543	10450	Hs.524690	NM_001195007	ENSG00000084072	PPIE	CYP-33|CYP33	peptidylprolyl isomerase E (cyclophilin E)	protein-coding	0.092105	0.655022
chr1-391	chr1	53163738	53163966	+	10.8	0.805	intron (NM_023077, intron 1 of 2)	CpG	186	NM_023077	65260	Hs.349905	NM_023077		COA7	C1orf163|RESA1|SELRC1	cytochrome c oxidase assembly factor 7 (putative)	protein-coding	0.096491	0.655022
chr7-76	chr7	1380944	1381172	+	10.8	0.698	Intergenic	Intergenic	108404	NM_001080461	340260	Hs.232272	NM_001080461		UNCX	UNCX4.1	UNC homeobox	protein-coding	0.026316	0.655022
chr17-119	chr17	79197002	79197230	+	10.8	0.75	promoter-TSS (NM_014984)	promoter-TSS (NM_014984)	-365	NM_014984	22994	Hs.514578	XM_005257173	ENSG00000141577	AZI1	AZ1|Cep131|ZA1	5-azacytidine induced 1	protein-coding	0.100877	0.781659
chr2-159	chr2	232328931	232329159	+	10.8	0.66	intron (NM_005381, intron 1 of 13)	CpG	160	NM_005381	4691	Hs.79110	XM_005246588		NCL	C23	nucleolin	protein-coding	0.135965	0.68559
chr5-747	chr5	37249205	37249433	+	10.8	0.545	intron (NM_023073, intron 1 of 51)	CpG	211	NM_023073	65250	Hs.586199	XM_005248345	ENSG00000197603	C5orf42	JBTS17	chromosome 5 open reading frame 42	protein-coding	0.118421	0.71179
chr22-212	chr22	38902068	38902296	+	10.3	0.707	exon (NM_006386, exon 1 of 13)	exon (NM_006386, exon 1 of 13)	163	NM_006386	10521	Hs.706116	XM_005261308	ENSG00000100201	DDX17	P72|RH70	DEAD (Asp-Glu-Ala-Asp) box helicase 17	protein-coding	0.135965	0.68559
chr1-2586	chr1	43833854	43834082	+	10.3	0.6	promoter-TSS (NM_001256401)	promoter-TSS (NM_001256401)	-223	NM_001256402	64834	Hs.25597	NM_001256399	ENSG00000066322	ELOVL1	Ssc1	ELOVL fatty acid elongase 1	protein-coding	0.087719	0.733624
chr11-130	chr11	68039199	68039427	+	10.3	0.714	intron (NM_022338, intron 1 of 3)	CpG	156	NM_022338	53838	Hs.303025	XM_005274053	ENSG00000171067	C11orf24	DM4E3	chromosome 11 open reading frame 24	protein-coding	0.065789	0.720524
chr19-98	chr19	10764713	10764941	+	10.3	0.63	promoter-TSS (NM_012218)	promoter-TSS (NM_012218)	-110	NM_153464	3609	Hs.465885	XM_005259894	ENSG00000129351	ILF3	CBTF|DRBF|DRBP76|MMP4|MPHOSPH4|MPP4|NF-AT-90|NF110|NF110b|NF90|NF90a|NF90b|NFAR|NFAR-1|NFAR2|TCP110|TCP80	interleukin enhancer binding factor 3, 90kDa	protein-coding	0.087719	0.58952
chr9-51	chr9	86594568	86594796	+	10.3	0.682	promoter-TSS (NM_024945)	promoter-TSS (NM_024945)	502	NM_031263	3190	Hs.522257	XM_005251960	ENSG00000165119	HNRNPK	CSBP|HNRPK|TUNP	heterogeneous nuclear ribonucleoprotein K	protein-coding	0.100877	0.716157
chr1-586	chr1	21672172	21672400	+	10.3	0.816	promoter-TSS (NM_001113348)	promoter-TSS (NM_001113348)	-252	NM_001113348	1889	Hs.195080	XM_005245750	ENSG00000117298	ECE1	ECE	endothelin converting enzyme 1	protein-coding	0.074561	0.672489
chr19-86	chr19	18433839	18434067	+	10.3	0.714	promoter-TSS (NM_012321)	promoter-TSS (NM_012321)	48	NM_012321	25804	Hs.515255	NM_001252129	ENSG00000130520	LSM4	GRP|YER112W	LSM4 homolog, U6 small nuclear RNA associated (S. cerevisiae)	protein-coding	0.153509	0.724891
chr22-65	chr22	41418589	41418817	+	10.3	0.75	Intergenic	CpG	-69814	NR_031694	100302237		NR_031694	ENSG00000221160	MIR1281	MIRN1281|hsa-mir-1281	microRNA 1281	ncRNA	0.118421	0.768559
chr20-147	chr20	55975479	55975707	+	10.3	0.725	intron (NM_017495, intron 3 of 3)	intron (NM_017495, intron 3 of 3)	9139	NM_183425	55544	Hs.236361	XM_005260445	ENSG00000132819	RBM38	HSRNASEB|RNPC1|SEB4B|SEB4D|dJ800J21.2	RNA binding motif protein 38	protein-coding	0.030702	0.641921
chr2-149	chr2	91670318	91670546	+	10.3	0.625	Intergenic	CpG	177543	NR_027238	654342	Hs.469287	NR_027238	ENSG00000143429	LOC654342	-	lymphocyte-specific protein 1 pseudogene	pseudo	0.135965	0.672489
chr1-662	chr1	41284124	41284352	+	10.3	0.762	exon (NM_172163, exon 4 of 13)	exon (NM_172163, exon 4 of 13)	34554	NM_004700	9132	Hs.473058	NM_004700	ENSG00000117013	KCNQ4	DFNA2|DFNA2A|KV7.4	potassium voltage-gated channel, KQT-like subfamily, member 4	protein-coding	0.118421	0.689956
chr5-717	chr5	16616652	16616880	+	10.3	0.698	exon (NM_001034850, exon 1 of 9)	exon (NM_001034850, exon 1 of 9)	401	NM_001034850	54463	Hs.481704	XM_005248312	ENSG00000154153	FAM134B	JK-1|JK1	family with sequence similarity 134, member B	protein-coding	0.078947	0.720524
chr2-133	chr2	209130623	209130851	+	10.3	0.578	promoter-TSS (NM_001178000)	promoter-TSS (NM_001178000)	-254	NM_152671	200576	Hs.744997	XM_005246372	ENSG00000115020	PIKFYVE	CFD|FAB1|PIP5K|PIP5K3|ZFYVE29	phosphoinositide kinase, FYVE finger containing	protein-coding	0.065789	0.563319
chr20-126	chr20	61273577	61273805	+	10.3	0.667	promoter-TSS (NM_016354)	promoter-TSS (NM_016354)	-106	NM_016354	28231	Hs.235782	XM_005260203	ENSG00000101187	SLCO4A1	OATP-E|OATP1|OATP4A1|OATPE|OATPRP1|POAT|SLC21A12	solute carrier organic anion transporter family, member 4A1	protein-coding	0.127193	0.777293
chr3-137	chr3	194054354	194054582	+	10.3	0.727	Intergenic	CpG	17589	NM_001080513	1370	Hs.528368	XM_005269280	ENSG00000178772	CPN2	ACBP	carboxypeptidase N, polypeptide 2	protein-coding	0.109649	0.672489
chr1-879	chr1	7831052	7831280	+	10.3	0.804	promoter-TSS (NM_004781)	promoter-TSS (NM_004781)	-163	NM_004781	9341	Hs.66708	NM_004781	ENSG00000049245	VAMP3	CEB	vesicle-associated membrane protein 3	protein-coding	0.100877	0.68559
chr20-148	chr20	24973288	24973516	+	10.3	0.698	promoter-TSS (NM_020531)	promoter-TSS (NM_020531)	23	NM_020531	57136	Hs.472330	XM_005260763	ENSG00000101474	APMAP	BSCv|C20orf3	adipocyte plasma membrane associated protein	protein-coding	0.127193	0.720524
chr1-1711	chr1	10271217	10271445	+	10.3	0.737	intron (NM_183416, intron 1 of 20)	intron (NM_183416, intron 1 of 20)	567	NM_015074	23095	Hs.97858	XM_005263433	ENSG00000054523	KIF1B	CMT2|CMT2A|CMT2A1|HMSNII|KLP|NBLST1	kinesin family member 1B	protein-coding	0.078947	0.641921
chr2-107	chr2	65212726	65212954	+	10.3	0.725	Intergenic	Intergenic	-2739	NM_001193493	6509	Hs.654352	NM_001135581	ENSG00000115902	SLC1A4	ASCT1|SATT	solute carrier family 1 (glutamate/neutral amino acid transporter), member 4	protein-coding	0.017544	0.50655
chr7-132	chr7	1215997	1216225	+	10.3	0.844	Intergenic	Intergenic	15690	NR_110070	101927021	Hs.529566	XR_242116		AC091729.9	-	uncharacterized LOC101927021	ncRNA	0.065789	0.615721
chr1-1615	chr1	27718573	27718801	+	10.3	0.714	promoter-TSS (NM_005281)	promoter-TSS (NM_005281)	-461	NM_005281	2827	Hs.66542	NM_005281	ENSG00000181773	GPR3	ACCA	G protein-coupled receptor 3	protein-coding	0.039474	0.60262
chr19-91	chr19	46087884	46088112	+	10.3	0.674	exon (NM_001017989, exon 1 of 2)	exon (NM_001017989, exon 1 of 2)	124	NM_001017989	80207	Hs.723713	XM_005259278	ENSG00000125741	OPA3	MGA3	optic atrophy 3 (autosomal recessive, with chorea and spastic paraplegia)	protein-coding	0.083333	0.641921
chr11-73	chr11	72525125	72525353	+	10.3	0.78	promoter-TSS (NM_033388)	promoter-TSS (NM_033388)	-212	NM_033388	89849	Hs.653186	XM_005274376	ENSG00000168010	ATG16L2	ATG16B|WDR80	autophagy related 16-like 2 (S. cerevisiae)	protein-coding	0.109649	0.729258
chr1-614	chr1	107599074	107599302	+	10.3	0.549	promoter-TSS (NM_018137)	promoter-TSS (NM_018137)	-79	NM_018137	55170	Hs.26006	NM_018137	ENSG00000198890	PRMT6	HRMT1L6	protein arginine methyltransferase 6	protein-coding	0.078947	0.633188
chr1-862	chr1	113762617	113762845	+	10.3	0.769	Intergenic	MIRb|SINE|MIR	-13856	NR_038846	643441	Hs.124895	NR_038846		LOC643441	-	uncharacterized LOC643441	ncRNA	0.017544	0.528384
chr17-102	chr17	11900692	11900920	+	10.3	0.794	promoter-TSS (NM_144680)	promoter-TSS (NM_144680)	-117	NM_144680	7566	Hs.370473	XM_005256786	ENSG00000154957	ZNF18	HDSG1|KOX11|ZKSCAN6|ZNF535|ZSCAN38|Zfp535	zinc finger protein 18	protein-coding	0.153509	0.772926
chr2-152	chr2	232826409	232826637	+	10.3	0.732	intron (NM_001257281, intron 1 of 13)	CpG	230	NR_046476	129563	Hs.732236	NM_001257281	ENSG00000144535	DIS3L2	FAM6A|PRLMNS|hDIS3L2	DIS3 mitotic control homolog (S. cerevisiae)-like 2	protein-coding	0.114035	0.737991
chr19-403	chr19	56166523	56166751	+	10.3	0.774	intron (NM_001012478, intron 1 of 11)	CpG-14459	1221	NM_001012478	11338	Hs.528007	NM_001012478	ENSG00000063244	U2AF2	U2AF65	U2 small nuclear RNA auxiliary factor 2	protein-coding	0.162281	0.768559
chr12-46	chr12	49454398	49454626	+	10.3	0.774	Intergenic	CpG	-5405	NM_003482	8085	Hs.731384	XM_005269162	ENSG00000167548	KMT2D	AAD10|ALR|CAGL114|KABUK1|KMS|MLL2|MLL4|TNRC21	lysine (K)-specific methyltransferase 2D	protein-coding	0.074561	0.637555
chr5-559	chr5	36151902	36152130	+	10.3	0.738	promoter-TSS (NM_001243120)	promoter-TSS (NM_001243120)	-1	NM_001007527	92255	Hs.294103	NM_001007527		LMBRD2	-	LMBR1 domain containing 2	protein-coding	0.105263	0.659389
chr5-1256	chr5	28077975	28078203	+	10.3	0.816	Intergenic	LTR12C|LTR|ERV1	605690	NR_038848	643401	Hs.533212	NR_038848	ENSG00000250337	LINC01021	RP11-46C20.1	long intergenic non-protein coding RNA 1021	ncRNA	0.074561	0.720524
chr17-64	chr17	80454936	80455164	+	10.3	0.674	Intergenic	CpG	-22544	NM_004514	3607	Hs.591140	XR_243523	ENSG00000141568	FOXK2	ILF|ILF-1|ILF1	forkhead box K2	protein-coding	0.135965	0.716157
chr19-82	chr19	1672270	1672498	+	10.3	0.738	Intergenic	CpG	-20056	NM_003200	6929	Hs.657044	XM_005259620	ENSG00000071564	TCF3	E2A|E47|ITF1|TCF-3|VDIR|bHLHb21	transcription factor 3	protein-coding	0.070175	0.681223
chr17-55	chr17	67323078	67323306	+	10.3	0.723	intron (NM_172232, intron 1 of 38)	CpG	131	NM_172232	23461	Hs.731824	XM_005257177	ENSG00000154265	ABCA5	ABC13|EST90625	ATP-binding cassette, sub-family A (ABC1), member 5	protein-coding	0.118421	0.742358
chr1-663	chr1	155220211	155220439	+	10.3	0.667	exon (NM_001267608, exon 8 of 11)	exon (NM_001267608, exon 8 of 11)	4949	NM_001267608	10712	Hs.348308	XM_005244845	ENSG00000160767	FAM189B	C1orf2|COTE1	family with sequence similarity 189, member B	protein-coding	0.070175	0.768559
chr1-504	chr1	99127410	99127638	+	10.3	0.778	intron (NM_152238, intron 1 of 7)	CpG	288	NM_152238	51375	Hs.197015	NM_015976	ENSG00000162627	SNX7	-	sorting nexin 7	protein-coding	0.096491	0.71179
chr17-153	chr17	76250526	76250754	+	10.3	0.75	Intergenic	CpG	23249	NM_001204212	283999	Hs.632228	NM_001145529	ENSG00000204278	TMEM235	ARGM1	transmembrane protein 235	protein-coding	0.131579	0.716157
chr11-127	chr11	67889591	67889819	+	10.3	0.829	promoter-TSS (NM_001277)	promoter-TSS (NM_001277)	-847	NM_001277	1119	Hs.77221	NM_001277	ENSG00000110721	CHKA	CHK|CK|CKI|EK	choline kinase alpha	protein-coding	0.061404	0.676856
chr1-644	chr1	154378189	154378417	+	10.3	0.587	intron (NM_000565, intron 1 of 9)	CpG	634	NM_181359	3570	Hs.135087	XM_005245138	ENSG00000160712	IL6R	CD126|IL-6R-1|IL-6RA|IL6Q|IL6RA|IL6RQ|gp80	interleukin 6 receptor	protein-coding	0.070175	0.681223
chr20-134	chr20	25129178	25129406	+	10.3	0.737	promoter-TSS (NR_027092)	promoter-TSS (NR_027092)	69	NR_027092	284798	Hs.334934	XR_244216	ENSG00000230725	RP4-738P15.1	-	uncharacterized LOC284798	ncRNA	0.074561	0.620087
chr1-353	chr1	43474083	43474311	+	10.3	0.755	Intergenic	Intergenic	-49350	NM_006516	6513	Hs.473721	XM_005271135	ENSG00000117394	SLC2A1	DYT17|DYT18|DYT9|EIG12|GLUT|GLUT1|GLUT1DS|HTLVR|PED	solute carrier family 2 (facilitated glucose transporter), member 1	protein-coding	0.026316	0.510917
chr2-175	chr2	232650932	232651160	+	10.3	0.596	promoter-TSS (NM_001282950)	promoter-TSS (NM_001282950)	-47	NM_022730	64708	Hs.611663	XM_005246768	ENSG00000144524	COPS7B	CSN7B|SGN7b	COP9 signalosome subunit 7B	protein-coding	0.105263	0.707424
chr16-191	chr16	21610635	21610863	+	10.3	0.673	promoter-TSS (NM_001077180)	promoter-TSS (NM_001077180)	-48	NM_001077180	51108	Hs.279583	XM_005255347	ENSG00000197006	METTL9	DREV|DREV1|PAP1	methyltransferase like 9	protein-coding	0.114035	0.668122
chr10-112	chr10	99894258	99894486	+	10.3	0.769	promoter-TSS (NM_014472)	promoter-TSS (NM_014472)	-9	NM_001256619	27291	Hs.419800	XM_005269703	ENSG00000166024	R3HCC1L	C10orf28|GIDRP86|GIDRP88|PSORT	R3H domain and coiled-coil containing 1-like	protein-coding	0.122807	0.68559
chr6-104	chr6	3259059	3259287	+	10.3	0.744	promoter-TSS (NM_001128591)	promoter-TSS (NM_001128591)	11	NM_001128592	389362	Hs.731726	NM_001128591	ENSG00000180822	PSMG4	C6orf86|PAC4|bA506K6.2	proteasome (prosome, macropain) assembly chaperone 4	protein-coding	0.131579	0.777293
chr12-60	chr12	93835635	93835863	+	10.3	0.641	5' UTR (NM_003348, exon 1 of 4)	5' UTR (NM_003348, exon 1 of 4)	277	NM_003348	7334	Hs.524630	NM_003348		UBE2N	HEL-S-71|UBC13|UbcH-ben|UbcH13	ubiquitin-conjugating enzyme E2N	protein-coding	0.122807	0.729258
chr12-73	chr12	123237246	123237474	+	10.3	0.763	promoter-TSS (NM_003677)	promoter-TSS (NM_003677)	-11	NM_003677	8562	Hs.22393	XM_005253626	ENSG00000139726	DENR	DRP|DRP1|SMAP-3	density-regulated protein	protein-coding	0.135965	0.703057
chr8-109	chr8	124287146	124287374	+	10.3	0.833	promoter-TSS (NM_001017926)	promoter-TSS (NM_001017926)	521	NR_037873	11244	Hs.521800	NM_001017926	ENSG00000165156	ZHX1	-	zinc fingers and homeoboxes 1	protein-coding	0.105263	0.729258
chr6-59	chr6	44095046	44095274	+	10.3	0.667	promoter-TSS (NM_018426)	promoter-TSS (NM_018426)	31	NM_032111	64928	Hs.311190	XM_005249299	ENSG00000180992	MRPL14	L14mt|L32mt|MRP-L14|MRP-L32|MRPL32|RMPL32|RPML32	mitochondrial ribosomal protein L14	protein-coding	0.135965	0.772926
chr19-88	chr19	14317679	14317907	+	10.3	0.775	promoter-TSS (NM_001008701)	promoter-TSS (NM_001008701)	-796	NM_014921	22859	Hs.94229	XM_005259818		LPHN1	CIRL1|CL1|LEC2	latrophilin 1	protein-coding	0.109649	0.689956
chr13-14	chr13	34116781	34117009	+	10.3	0.81	intron (NM_001243476, intron 3 of 17)	CpG	134037	NM_001243476	90627	Hs.721224	XM_005266586	ENSG00000133121	STARD13	ARHGAP37|DLC2|GT650|LINC00464	StAR-related lipid transfer (START) domain containing 13	protein-coding	0.114035	0.681223
chr5-513	chr5	14582270	14582498	+	10.3	0.794	intron (NM_019018, intron 1 of 7)	CpG	493	NM_019018	54491	Hs.155085	NM_019018		FAM105A	NET20	family with sequence similarity 105, member A	protein-coding	0.114035	0.724891
chr2-242	chr2	159825073	159825301	+	10.3	0.714	promoter-TSS (NM_033394)	promoter-TSS (NM_033394)	41	NM_033394	85461	Hs.61590	XM_005246918	ENSG00000115183	TANC1	ROLSB|TANC	tetratricopeptide repeat, ankyrin repeat and coiled-coil containing 1	protein-coding	0.114035	0.742358
chr16-169	chr16	577076	577304	+	10.3	0.78	promoter-TSS (NM_005632)	promoter-TSS (NM_005632)	217	NR_024121	64493	Hs.721553	NR_024121		LINC00235	C16orf10|NCRNA00235	long intergenic non-protein coding RNA 235	ncRNA	0.131579	0.716157
chr12-27	chr12	56364486	56364714	+	10.3	0.825	intron (NM_001798, intron 5 of 6)	intron (NM_001798, intron 5 of 6)	-3097	NM_001252036	5869	Hs.157659	XM_005269051	ENSG00000111540	RAB5B	-	RAB5B, member RAS oncogene family	protein-coding	0.013158	0.585153
chr12-57	chr12	85306458	85306686	+	10.3	0.732	promoter-TSS (NM_182767)	promoter-TSS (NM_182767)	36	NM_018057	55117	Hs.44424	NM_001146335	ENSG00000072041	SLC6A15	NTT73|SBAT1|V7-3|hv7-3	solute carrier family 6 (neutral amino acid transporter), member 15	protein-coding	0.114035	0.672489
chr19-381	chr19	5696228	5696456	+	10.3	0.659	exon (NM_004793, exon 12 of 18)	exon (NM_004793, exon 12 of 18)	5996	NM_015414	25873	Hs.408018	NM_015414	ENSG00000130255	RPL36	L36	ribosomal protein L36	protein-coding	0.04386	0.689956
chr17-100	chr17	8126279	8126507	+	10.3	0.774	non-coding (NR_026951, exon 2 of 3)	non-coding (NR_026951, exon 2 of 3)	968	NR_026951	284029	Hs.121692	NM_173621	ENSG00000178977	LINC00324	C17orf44|NCRNA00324	long intergenic non-protein coding RNA 324	ncRNA	0.083333	0.655022
chr1-678	chr1	112999365	112999593	+	10.3	0.644	exon (NM_018704, exon 6 of 6)	exon (NM_018704, exon 6 of 6)	4976	NR_036210	100422976		NR_036210		MIR4256	-	microRNA 4256	ncRNA	0.026316	0.541485
chr8-52	chr8	42948572	42948800	+	10.3	0.756	promoter-TSS (NM_001277971)	promoter-TSS (NM_001277971)	37	NM_032237	84197	Hs.491646	NM_001277971	ENSG00000185900	POMK	MDDGA12|SGK196	protein-O-mannose kinase	protein-coding	0.100877	0.746725
chr6-108	chr6	26597142	26597370	+	10.3	0.821	promoter-TSS (NM_013375)	promoter-TSS (NM_013375)	85	NM_013375	29777	Hs.254406	NM_013375	ENSG00000146109	ABT1	hABT1	activator of basal transcription 1	protein-coding	0.078947	0.593886
chr16-106	chr16	11350555	11350783	+	10.3	0.711	promoter-TSS (NM_003745)	promoter-TSS (NM_003745)	-630	NM_003745	8651	Hs.50640	NM_003745	ENSG00000185338	SOCS1	CIS1|CISH1|JAB|SOCS-1|SSI-1|SSI1|TIP3	suppressor of cytokine signaling 1	protein-coding	0.105263	0.751092
chr11-61	chr11	64781438	64781666	+	10.3	0.673	promoter-TSS (NM_001199745)	promoter-TSS (NM_001199745)	-33	NM_001667	402	Hs.502836	XM_005273992	ENSG00000213465	ARL2	ARFL2	ADP-ribosylation factor-like 2	protein-coding	0.135965	0.724891
chr2-131	chr2	9563185	9563413	+	10.3	0.654	promoter-TSS (NM_016207)	promoter-TSS (NM_016207)	344	NM_004763	9270	Hs.467662	XM_005246183	ENSG00000119185	ITGB1BP1	ICAP-1A|ICAP-1B|ICAP-1alpha|ICAP1|ICAP1A|ICAP1B	integrin beta 1 binding protein 1	protein-coding	0.127193	0.768559
chr5-212	chr5	16935969	16936197	+	10.3	0.74	5' UTR (NM_012334, exon 1 of 41)	5' UTR (NM_012334, exon 1 of 41)	302	NM_012334	4651	Hs.481720	XM_005248306	ENSG00000145555	MYO10	-	myosin X	protein-coding	0.109649	0.663755
chr1-472	chr1	37041653	37041881	+	10.3	0.625	Intergenic	Intergenic	-92852	NM_156039	1441	Hs.524517	XM_005270492	ENSG00000119535	CSF3R	CD114|GCSFR	colony stimulating factor 3 receptor (granulocyte)	protein-coding	0.030702	0.633188
chr5-417	chr5	271847	272075	+	10.3	0.558	promoter-TSS (NR_104613)	promoter-TSS (NR_104613)	225	NM_001267557	10016	Hs.50823	NM_001267556	ENSG00000249915	PDCD6	ALG-2|PEF1B	programmed cell death 6	protein-coding	0.114035	0.768559
chr1-1654	chr1	55266297	55266525	+	10.3	0.722	exon (NM_017904, exon 1 of 6)	exon (NM_017904, exon 1 of 6)	530	NM_001114108	55001	Hs.16230	NM_001114108	ENSG00000006555	TTC22	-	tetratricopeptide repeat domain 22	protein-coding	0.122807	0.742358
chr16-137	chr16	18937848	18938076	+	10.3	0.703	promoter-TSS (NM_015092)	promoter-TSS (NM_015092)	-236	NM_015092	23049	Hs.460179	XM_005255182	ENSG00000157106	SMG1	61E3.4|ATX|LIP	SMG1 phosphatidylinositol 3-kinase-related kinase	protein-coding	0.083333	0.663755
chr8-31	chr8	27950454	27950682	+	10.3	0.833	promoter-TSS (NM_001284225)	promoter-TSS (NM_001284225)	-16	NM_001284226	55140	Hs.491336	XM_005273552	ENSG00000134014	ELP3	KAT9	elongator acetyltransferase complex subunit 3	protein-coding	0.074561	0.60262
chr13-26	chr13	41345197	41345425	+	10.3	0.769	promoter-TSS (NM_005830)	promoter-TSS (NM_005830)	36	NM_005830	10240	Hs.596607	NM_005830	ENSG00000102738	MRPS31	IMOGN38|MRP-S31|S31mt	mitochondrial ribosomal protein S31	protein-coding	0.087719	0.615721
chr3-157	chr3	67704823	67705051	+	10.3	0.714	promoter-TSS (NR_109993)	promoter-TSS (NR_109993)	101	NM_003848	8801	Hs.644919	XM_005264773	ENSG00000172340	SUCLG2	GBETA	succinate-CoA ligase, GDP-forming, beta subunit	protein-coding	0.114035	0.746725
chr18-24	chr18	9913866	9914094	+	10.3	0.667	promoter-TSS (NM_194434)	promoter-TSS (NM_194434)	25	NM_003574	9218	Hs.165195	NM_003574	ENSG00000101558	VAPA	VAP-33|VAP-A|VAP33|hVAP-33	VAMP (vesicle-associated membrane protein)-associated protein A, 33kDa	protein-coding	0.144737	0.759825
chr3-108	chr3	179281001	179281229	+	10.3	0.745	intron (NM_178042, intron 1 of 13)	CpG	407	NM_178042	86	Hs.435326	NM_004301	ENSG00000136518	ACTL6A	ACTL6|ARPN-BETA|Arp4|BAF53A|INO80K	actin-like 6A	protein-coding	0.096491	0.759825
chr1-527	chr1	86869894	86870122	+	10.3	0.658	Intergenic	Intergenic	-7983	NM_001184765	57489	Hs.149360	XM_005271054	ENSG00000122417	ODF2L	RP5-977L11.1|dJ977L11.1	outer dense fiber of sperm tails 2-like	protein-coding	0.013158	0.475983
chr2-189	chr2	197036038	197036266	+	10.3	0.821	5' UTR (NM_004226, exon 1 of 8)	5' UTR (NM_004226, exon 1 of 8)	184	NM_004226	9262	Hs.88297	NM_004226	ENSG00000081320	STK17B	DRAK2	serine/threonine kinase 17b	protein-coding	0.092105	0.676856
chr3-144	chr3	188665502	188665730	+	10.3	0.676	Intergenic	Intergenic	-224147	NM_198485	285386	Hs.729544	XM_005247382	ENSG00000188001	TPRG1	FAM79B	tumor protein p63 regulated 1	protein-coding	0.048246	0.650655
chr7-195	chr7	56435184	56435412	+	10.3	0.707	Intergenic	Intergenic	80770	NR_029420	650226	Hs.448401	NR_029420		LOC650226	-	ankyrin repeat domain 26 pseudogene	pseudo	0.070175	0.716157
chr7-113	chr7	132261096	132261324	+	10.3	0.818	5' UTR (NM_001105543, exon 1 of 4)	5' UTR (NM_001105543, exon 1 of 4)	113	NM_020911	91584	Hs.511454	XM_005250686	ENSG00000221866	PLXNA4	FAYV2820|PLEXA4|PLXNA4A|PLXNA4B|PRO34003	plexin A4	protein-coding	0.114035	0.720524
chr17-61	chr17	76879887	76880115	+	10.3	0.675	intron (NM_003255, intron 1 of 4)	intron (NM_003255, intron 1 of 4)	19298	NM_001243540	100653515	Hs.734636	XM_005256922	ENSG00000178404	LOC100653515	-	differential display clone 8	protein-coding	0.039474	0.655022
chr15-37	chr15	66994140	66994368	+	10.3	0.775	promoter-TSS (NM_005585)	promoter-TSS (NM_005585)	-420	NR_027654	4091	Hs.153863	NM_001142861	ENSG00000137834	SMAD6	AOVD2|HsT17432|MADH6|MADH7	SMAD family member 6	protein-coding	0.092105	0.60262
chr7-102	chr7	641213	641441	+	10.3	0.78	intron (NM_001164759, intron 6 of 10)	intron (NM_001164759, intron 6 of 10)	-1155	NR_110054	101926963	Hs.521338	XR_242112		AC147651.4	-	uncharacterized LOC101926963	ncRNA	0.061404	0.689956
chr16-155	chr16	30825498	30825726	+	10.3	0.839	Intergenic	CpG	-27089	NM_001080417	23361	Hs.301094	XM_005255222	ENSG00000102870	ZNF629	ZNF|ZNF65	zinc finger protein 629	protein-coding	0.070175	0.628821
chr16-107	chr16	67596009	67596237	+	10.3	0.756	promoter-TSS (NM_006565)	promoter-TSS (NM_006565)	-187	NM_006565	10664	Hs.368367	XM_005255775	ENSG00000102974	CTCF	MRD21	CCCTC-binding factor (zinc finger protein)	protein-coding	0.114035	0.746725
chr1-670	chr1	61542627	61542855	+	10.3	0.65	promoter-TSS (NM_001145511)	promoter-TSS (NM_001145511)	-205	NM_001145511	4774	Hs.744898	NM_001134673	ENSG00000162599	NFIA	CTF|NF-I/A|NF1-A|NFI-A|NFI-L	nuclear factor I/A	protein-coding	0.078947	0.655022
chr19-196	chr19	40854366	40854594	+	10.3	0.839	promoter-TSS (NM_001256441)	promoter-TSS (NM_001256441)	-46	NM_001256440	126526	Hs.631557	XM_005258520	ENSG00000160392	C19orf47	-	chromosome 19 open reading frame 47	protein-coding	0.135965	0.71179
chr17-125	chr17	21906185	21906413	+	10.3	0.889	intron (NR_027084, intron 1 of 1)	SST1|Satellite|centr	2237	NR_027084	284124	Hs.310247	XR_245451		FLJ36000	-	uncharacterized FLJ36000	ncRNA	0.114035	0.703057
chr1-328	chr1	12040130	12040358	+	10.3	0.652	promoter-TSS (NM_001127660)	promoter-TSS (NM_001127660)	6	NM_014874	9927	Hs.376681	XM_005263543	ENSG00000116688	MFN2	CMT2A|CMT2A2|CPRP1|HSG|MARF	mitofusin 2	protein-coding	0.127193	0.71179
chr21-44	chr21	38445016	38445244	+	10.3	0.727	promoter-TSS (NM_153681)	promoter-TSS (NM_153681)	-27	NM_153681	51227	Hs.716087	XM_005260990	ENSG00000185808	PIGP	DCRC|DCRC-S|DSCR5|DSRC	phosphatidylinositol glycan anchor biosynthesis, class P	protein-coding	0.083333	0.69869
chrX-25	chrX	23685591	23685819	+	10.3	0.771	promoter-TSS (NM_006406)	promoter-TSS (NM_006406)	60	NM_006406	10549	Hs.83383	XM_005274438	ENSG00000123131	PRDX4	AOE37-2|HEL-S-97n|PRX-4	peroxiredoxin 4	protein-coding	0.127193	0.71179
chr11-60	chr11	13689973	13690201	+	10.3	0.682	promoter-TSS (NM_032228)	promoter-TSS (NM_032228)	-119	NM_032228	84188	Hs.501991	NM_032228	ENSG00000197601	FAR1	MLSTD2|SDR10E1	fatty acyl CoA reductase 1	protein-coding	0.127193	0.694323
chrY-99	chrY	13263409	13263637	+	10.3	0.889	Intergenic	CpG	1269866	NR_033667	352887	Hs.546221	NR_033667	ENSG00000206159	GYG2P1	GYG2P	glycogenin 2 pseudogene 1	pseudo	0.074561	0.707424
chr6-81	chr6	692978	693206	+	10.3	0.622	promoter-TSS (NR_073064)	promoter-TSS (NR_073064)	49	NR_073064	55770	Hs.484412	NM_018303	ENSG00000112685	EXOC2	SEC5|SEC5L1|Sec5p	exocyst complex component 2	protein-coding	0.118421	0.729258
chr12-54	chr12	104359539	104359767	+	10.3	0.688	promoter-TSS (NM_003211)	promoter-TSS (NM_003211)	60	NM_003211	6996	Hs.584809	XM_005269124	ENSG00000139372	TDG	hTDG	thymine-DNA glycosylase	protein-coding	0.061404	0.624454
chr6-61	chr6	90062280	90062508	+	10.3	0.795	5' UTR (NM_016021, exon 1 of 8)	5' UTR (NM_016021, exon 1 of 8)	225	NM_016021	51465	Hs.163776	NM_016021	ENSG00000198833	UBE2J1	HSPC153|HSPC205|HSU93243|NCUBE-1|NCUBE1|UBC6|Ubc6p	ubiquitin-conjugating enzyme E2, J1	protein-coding	0.122807	0.768559
chr16-345	chr16	639439	639667	+	10.3	0.553	promoter-TSS (NM_021168)	promoter-TSS (NM_021168)	-116	NM_001172664	57799	Hs.459630	XM_005255460	ENSG00000197562	RAB40C	RARL|RASL8C	RAB40C, member RAS oncogene family	protein-coding	0.140351	0.71179
chr1-930	chr1	88888175	88888403	+	10.3	0.775	Intergenic	L1M2|LINE|L1	-261633	NM_006256	5586	Hs.440833	XM_005271031	ENSG00000065243	PKN2	PAK2|PRK2|PRKCL2|PRO2042|Pak-2	protein kinase N2	protein-coding	0.004386	0.528384
chr7-85	chr7	44084329	44084557	+	10.3	0.579	TTS (NR_072982)	TTS (NR_072982)	204	NM_001284315	28988	Hs.436500	XM_005249720	ENSG00000136279	DBNL	ABP1|HIP-55|HIP55|SH3P7	drebrin-like	protein-coding	0.105263	0.751092
chr17-98	chr17	43246956	43247184	+	10.3	0.795	exon (NM_144608, exon 4 of 4)	exon (NM_144608, exon 4 of 4)	8806	NM_144608	124790	Hs.56382	XM_005257037	ENSG00000168517	HEXIM2	-	hexamethylene bis-acetamide inducible 2	protein-coding	0.065789	0.663755
chr22-134	chr22	45705621	45705849	+	10.3	0.673	promoter-TSS (NM_017911)	promoter-TSS (NM_017911)	-50	NM_017911	55007	Hs.265018	XM_005261659	ENSG00000100376	FAM118A	C22orf8	family with sequence similarity 118, member A	protein-coding	0.162281	0.803493
chr16-208	chr16	4674896	4675124	+	10.3	0.636	exon (NM_001142290, exon 1 of 17)	exon (NM_001142290, exon 1 of 17)	185	NM_001142290	23295	Hs.526494	XM_005255217	ENSG00000102858	MGRN1	RNF156	mahogunin ring finger 1, E3 ubiquitin protein ligase	protein-coding	0.144737	0.755459
chr1-1106	chr1	9091844	9092072	+	10.3	0.646	Intergenic	MER52D|LTR|ERV1	-5554	NM_207420	155184	Hs.531239	NM_207420	ENSG00000197241	SLC2A7	GLUT7	solute carrier family 2 (facilitated glucose transporter), member 7	protein-coding	0.02193	0.672489
chr1-1893	chr1	88932763	88932991	+	10.3	0.667	Intergenic	LTR12C|LTR|ERV1	-217045	NM_006256	5586	Hs.440833	XM_005271031	ENSG00000065243	PKN2	PAK2|PRK2|PRKCL2|PRO2042|Pak-2	protein kinase N2	protein-coding	0.114035	0.759825
chr16-146	chr16	28874702	28874930	+	10.3	0.636	promoter-TSS (NM_001145795)	promoter-TSS (NM_001145795)	-262	NM_001145795	25970	Hs.15744	XM_005255237	ENSG00000178188	SH2B1	PSM|SH2B	SH2B adaptor protein 1	protein-coding	0.087719	0.646288
chr6-44	chr6	32121839	32122067	+	10.3	0.646	non-coding (NR_037861, exon 1 of 16).6	non-coding (NR_037861, exon 1 of 16).6	177	NM_001204103	9374	Hs.332138	NM_001204103	ENSG00000221988	PPT2	C6orf8|G14|PPT-2	palmitoyl-protein thioesterase 2	protein-coding	0.074561	0.659389
chr11-36	chr11	59436419	59436647	+	10.3	0.762	promoter-TSS (NM_152716)	promoter-TSS (NM_152716)	-22	NM_152716	219988	Hs.591960	XM_005273833	ENSG00000166889	PATL1	Pat1b|hPat1b	protein associated with topoisomerase II homolog 1 (yeast)	protein-coding	0.166667	0.772926
chr20-115	chr20	2633272	2633500	+	10.3	0.757	promoter-TSS (NR_031699)	promoter-TSS (NR_031699)	-37	NR_031699	100302138		NR_031699		MIR1292	MIRN1292|hsa-mir-1292	microRNA 1292	ncRNA	0.127193	0.737991
chr1-529	chr1	15294827	15295055	+	10.3	0.824	intron (NM_001018000, intron 2 of 7)	MER1A|DNA|hAT-Charlie	22526	NM_001017999	23254	Hs.368823	XM_005245795	ENSG00000189337	KAZN	KAZ	kazrin, periplakin interacting protein	protein-coding	0.02193	0.563319
chr4-53	chr4	78079278	78079506	+	10.3	0.75	intron (NM_004354, intron 1 of 7)	CpG	1035	NM_004354	901	Hs.740456	XM_005263336	ENSG00000138764	CCNG2	-	cyclin G2	protein-coding	0.078947	0.69869
chr14-22	chr14	99532805	99533033	+	10.3	0.818	Intergenic	Intergenic	205131	NM_022898	64919	Hs.709690	XM_005268013	ENSG00000127152	BCL11B	ATL1|ATL1-alpha|ATL1-beta|ATL1-delta|ATL1-gamma|CTIP-2|CTIP2|RIT1|ZNF856B|hRIT1-alpha	B-cell CLL/lymphoma 11B (zinc finger protein)	protein-coding	0.078947	0.681223
chr3-91	chr3	179169054	179169282	+	10.3	0.636	5' UTR (NM_021629, exon 1 of 10)	5' UTR (NM_021629, exon 1 of 10)	203	NM_021629	59345	Hs.173030	XM_005247692		GNB4	CMTD1F|RP11-145M9.4	guanine nucleotide binding protein (G protein), beta polypeptide 4	protein-coding	0.149123	0.764192
chr11-168	chr11	67806268	67806496	+	10.3	0.765	promoter-TSS (NM_006019)	promoter-TSS (NM_006019)	-80	NM_006019	10312	Hs.495985	XM_005273709	ENSG00000110719	TCIRG1	ATP6N1C|ATP6V0A3|Atp6i|OC-116kDa|OC116|OPTB1|Stv1|TIRC7|Vph1|a3	T-cell, immune regulator 1, ATPase, H+ transporting, lysosomal V0 subunit A3	protein-coding	0.083333	0.694323
chr3-209	chr3	135684503	135684731	+	10.3	0.66	5' UTR (NM_002718, exon 1 of 14)	5' UTR (NM_002718, exon 1 of 14)	102	NM_002718	5523	Hs.518155	NM_001190447	ENSG00000073711	PPP2R3A	PPP2R3|PR130|PR72	protein phosphatase 2, regulatory subunit B'', alpha	protein-coding	0.114035	0.729258
chr12-32	chr12	52445063	52445291	+	10.3	0.745	promoter-TSS (NM_173157)	promoter-TSS (NM_173157)	-9	NM_173157	3164	Hs.670088	XM_005268822	ENSG00000123358	NR4A1	GFRP1|HMR|N10|NAK-1|NGFIB|NP10|NUR77|TR3	nuclear receptor subfamily 4, group A, member 1	protein-coding	0.122807	0.742358
chr12-53	chr12	1702792	1703020	+	10.3	0.69	exon (NM_152441, exon 1 of 2)	exon (NM_152441, exon 1 of 2)	425	NM_152441	144699	Hs.367956	NM_152441	ENSG00000171823	FBXL14	Fbl14	F-box and leucine-rich repeat protein 14	protein-coding	0.061404	0.641921
chr6-94	chr6	3118920	3119148	+	10.3	0.684	non-coding (NR_026649, exon 1 of 8)	non-coding (NR_026649, exon 1 of 8)	108	NM_004332	670	Hs.10136	XM_005249327	ENSG00000137274	BPHL	BPH-RP|MCNAA|VACVASE	biphenyl hydrolase-like (serine hydrolase)	protein-coding	0.140351	0.737991
chr1-445	chr1	22264075	22264303	+	10.3	0.806	promoter-TSS (NM_005529)	promoter-TSS (NM_005529)	-439	NM_005529	3339	Hs.562227	XM_005245859	ENSG00000142798	HSPG2	HSPG|PLC|PRCAN|SJA|SJS|SJS1	heparan sulfate proteoglycan 2	protein-coding	0.131579	0.724891
chr4-120	chr4	49326110	49326338	+	10.3	0.962	Intergenic	ACRO1|Satellite|acro	337565	NM_001286791	80157	Hs.479703	XM_005248125	ENSG00000109182	CWH43	CWH43-C	cell wall biogenesis 43 C-terminal homolog (S. cerevisiae)	protein-coding	0.030702	0.567686
chr16-126	chr16	23607438	23607666	+	10.3	0.727	promoter-TSS (NM_005003)	promoter-TSS (NM_005003)	87	NM_005003	4706	Hs.189716	NM_005003	ENSG00000004779	NDUFAB1	ACP|FASN2A|SDAP	NADH dehydrogenase (ubiquinone) 1, alpha/beta subcomplex, 1, 8kDa	protein-coding	0.105263	0.69869
chr3-104	chr3	52719862	52720090	+	10.3	0.854	promoter-TSS (NM_018313)	promoter-TSS (NM_018313)	40	NM_014366	26354	Hs.313544	NM_014366	ENSG00000163938	GNL3	C77032|E2IG3|NNP47|NS	guanine nucleotide binding protein-like 3 (nucleolar)	protein-coding	0.135965	0.689956
chr1-1950	chr1	55181414	55181642	+	10.3	0.784	promoter-TSS (NM_004623)	promoter-TSS (NM_004623)	33	NM_004623	7268	Hs.729029	NM_004623	ENSG00000243725	TTC4	-	tetratricopeptide repeat domain 4	protein-coding	0.100877	0.694323
chr17-107	chr17	34900946	34901174	+	10.3	0.565	intron (NM_024835, intron 1 of 13)	CpG	323	NM_024835	79893	Hs.514116	XM_005257689	ENSG00000005955	GGNBP2	DIF-3|DIF3|LCRG1|LZK1|ZFP403|ZNF403	gametogenetin binding protein 2	protein-coding	0.083333	0.759825
chr16-87	chr16	86084377	86084605	+	10.3	0.651	Intergenic	MIRb|SINE|MIR	132538	NR_106832	102466732		NR_106832		MIR6774	hsa-mir-6774	microRNA mir-6774	ncRNA	0.030702	0.537118
chr1-1030	chr1	107682484	107682712	+	10.3	0.674	promoter-TSS (NM_001113226)	promoter-TSS (NM_001113226)	-31	NM_001113226	22854	Hs.732535	XM_005270629	ENSG00000162631	NTNG1	Lmnt1	netrin G1	protein-coding	0.04386	0.606987
chr1-947	chr1	193074442	193074670	+	10.3	0.744	promoter-TSS (NM_197962)	promoter-TSS (NM_197962)	52	NM_197962	51022	Hs.458283	XM_005245231	ENSG00000023572	GLRX2	CGI-133|GRX2	glutaredoxin 2	protein-coding	0.140351	0.768559
chr1-350	chr1	156698226	156698454	+	10.3	0.706	promoter-TSS (NM_001142560)	promoter-TSS (NM_001142560)	77	NM_001142560	51093	Hs.512597	XM_005245234	ENSG00000143303	RRNAD1	C1orf66|CGI-41	ribosomal RNA adenine dimethylase domain containing 1	protein-coding	0.144737	0.742358
chr11-96	chr11	61197507	61197735	+	10.3	0.684	promoter-TSS (NM_024811)	promoter-TSS (NM_024811)	24	NM_017841	54949	Hs.313247	XM_005274069		SDHAF2	C11orf79|PGL2|SDH5	succinate dehydrogenase complex assembly factor 2	protein-coding	0.096491	0.646288
chr1-1239	chr1	184020794	184021022	+	10.3	0.707	promoter-TSS (NM_001127394)	promoter-TSS (NM_001127394)	97	NR_023349	116461	Hs.548197	NM_001127394	ENSG00000198860	TSEN15	C1orf19|sen15	TSEN15 tRNA splicing endonuclease subunit	protein-coding	0.144737	0.755459
chr3-421	chr3	197410205	197410433	+	10.3	0.659	intron (NM_001145642, intron 13 of 20)	intron (NM_001145642, intron 13 of 20)	-8872	NR_030627	100126321		NR_030627	ENSG00000216042	MIR922	MIRN922|hsa-mir-922	microRNA 922	ncRNA	0.039474	0.611354
chr4-65	chr4	152020594	152020822	+	10.3	0.909	promoter-TSS (NM_001006)	promoter-TSS (NM_001006)	-17	NM_001006	6189	Hs.356572	XM_005263174	ENSG00000145425	RPS3A	FTE1|MFTL|S3A	ribosomal protein S3A	protein-coding	0.100877	0.628821
chr2-226	chr2	71131703	71131931	+	10.3	0.765	intron (NM_012476, intron 1 of 2)	CpG	4097	NM_012476	25806	Hs.249170	NM_012476	ENSG00000116035	VAX2	DRES93	ventral anterior homeobox 2	protein-coding	0.048246	0.633188
chr19-144	chr19	33072060	33072288	+	10.3	0.714	promoter-TSS (NM_004708)	promoter-TSS (NM_004708)	80	NM_004708	9141	Hs.443831	XM_005259392	ENSG00000105185	PDCD5	TFAR19	programmed cell death 5	protein-coding	0.127193	0.751092
chr7-99	chr7	4185334	4185562	+	10.3	0.69	exon (NM_152744, exon 29 of 45)	exon (NM_152744, exon 29 of 45)	16131	NM_001079653	221935	Hs.653013	NM_001079653	ENSG00000146555	SDK1	-	sidekick cell adhesion molecule 1	protein-coding	0.048246	0.655022
chr11-260	chr11	94800435	94800663	+	10.3	0.811	exon (NM_032102, exon 1 of 1)	exon (NM_032102, exon 1 of 1)	508	NR_103726	10929	Hs.703293	XM_005277717		SRSF8	DSM-1|SFRS2B|SRP46	serine/arginine-rich splicing factor 8	protein-coding	0.144737	0.707424
chr1-740	chr1	29063231	29063459	+	10.3	0.717	promoter-TSS (NM_001172828)	promoter-TSS (NM_001172828)	-107	NM_001172828	51441	Hs.532286	NM_001172828	ENSG00000198492	YTHDF2	HGRG8|NY-REN-2	YTH domain family, member 2	protein-coding	0.140351	0.707424
chr22-110	chr22	41682304	41682532	+	10.3	0.659	promoter-TSS (NM_002883)	promoter-TSS (NM_002883)	-163	NM_002883	5905	Hs.183800	XM_005261695	ENSG00000100401	RANGAP1	Fug1|RANGAP|SD	Ran GTPase activating protein 1	protein-coding	0.092105	0.659389
chr19-68	chr19	49458019	49458247	+	10.3	0.825	promoter-TSS (NM_004324)	promoter-TSS (NM_004324)	16	NM_138764	581	Hs.624291	NM_004324	ENSG00000087088	BAX	BCL2L4	BCL2-associated X protein	protein-coding	0.157895	0.786026
chr14-39	chr14	105282323	105282551	+	10.3	0.8	Intergenic	CpG	-5101	NR_024396	196872	Hs.352220	NR_024396	ENSG00000258701	LINC00638	-	long intergenic non-protein coding RNA 638	ncRNA	0.153509	0.759825
chr1-763	chr1	145713393	145713621	+	10.3	0.763	intron (NM_007053, intron 1 of 5)	intron (NM_007053, intron 1 of 5)	2132	NR_103845	11126	Hs.740780	XM_005272929	ENSG00000117281	CD160	BY55|NK1|NK28	CD160 molecule	protein-coding	0.048246	0.615721
chr2-157	chr2	74259490	74259718	+	10.3	0.806	intron (NM_001287491, intron 2 of 10)	(TG)n|Simple_repeat|Simple_repeat	-13846	NM_144993	200424	Hs.516107	XM_005264187	ENSG00000187605	TET3	AC073046.25	tet methylcytosine dioxygenase 3	protein-coding	0.02193	0.598253
chr10-95	chr10	105437904	105438132	+	10.3	0.794	intron (NM_014631, intron 6 of 13)	intron (NM_014631, intron 6 of 13)	-68519	NR_038940	100505839	Hs.655149	NR_038940		SH3PXD2A-AS1	-	SH3PXD2A antisense RNA 1	ncRNA	0.035088	0.606987
chr22-308	chr22	38120548	38120776	+	10.3	0.778	exon (NM_001039141, exon 7 of 24)	exon (NM_001039141, exon 7 of 24)	-21579	NM_138632	11078	Hs.533030	XM_005261316	ENSG00000100106	TRIOBP	DFNB28|TARA|dJ37E16.4	TRIO and F-actin binding protein	protein-coding	0.026316	0.563319
chr3-106	chr3	193721002	193721230	+	10.3	0.609	intron (NR_033944, intron 1 of 2)	CpG	332	NR_033944	647323	Hs.652830	NR_033944	ENSG00000214146	RP11-699L21.1	-	uncharacterized LOC647323	ncRNA	0.096491	0.646288
chr15-32	chr15	43622518	43622746	+	10.3	0.788	promoter-TSS (NM_001159280)	promoter-TSS (NM_001159280)	78	NM_001012969	161823	Hs.533913	XM_005254204	ENSG00000168803	ADAL	-	adenosine deaminase-like	protein-coding	0.118421	0.681223
chr2-128	chr2	178770836	178771064	+	10.3	0.811	intron (NM_016953, intron 2 of 19)	intron (NM_016953, intron 2 of 19)	16614	NM_001077358	50940	Hs.570273	XM_005246633	ENSG00000128655	PDE11A	PPNAD2	phosphodiesterase 11A	protein-coding	0.039474	0.537118
chr2-212	chr2	119928162	119928390	+	10.3	0.788	Intergenic	Intergenic	-11805	NM_182528	165257	Hs.433493	XM_005263617	ENSG00000144119	C1QL2	C1QTNF10|CTRP10	complement component 1, q subcomponent-like 2	protein-coding	0.04386	0.676856
chr1-413	chr1	84543344	84543572	+	10.3	0.581	promoter-TSS (NM_002731)	promoter-TSS (NM_002731)	-287	NM_002731	5567	Hs.487325	XM_005271015	ENSG00000142875	PRKACB	PKACB	protein kinase, cAMP-dependent, catalytic, beta	protein-coding	0.100877	0.672489
chr3-260	chr3	58572645	58572873	+	10.3	0.844	promoter-TSS (NM_001282713)	promoter-TSS (NM_001282713)	81	NM_001282713	11170	Hs.729396	XM_005264833	ENSG00000168309	FAM107A	DRR1|TU3A	family with sequence similarity 107, member A	protein-coding	0.122807	0.755459
chr9-46	chr9	131581227	131581455	+	10.3	0.674	TTS (NM_016390)	TTS (NM_016390)	562	NM_004435	2021	Hs.745161	NM_004435	ENSG00000167136	ENDOG	-	endonuclease G	protein-coding	0.162281	0.716157
chr15-48	chr15	71055484	71055712	+	10.3	0.703	intron (NM_018003, intron 1 of 18)	CpG	252	NM_018003	55075	Hs.108049	XM_005254527	ENSG00000137831	UACA	NUCLING	uveal autoantigen with coiled-coil domains and ankyrin repeats	protein-coding	0.140351	0.751092
chr16-380	chr16	22448258	22448486	+	10.3	0.765	promoter-TSS (NR_027154)	promoter-TSS (NR_027154)	43	NR_027154	641298	Hs.552700	NR_027154	ENSG00000237296	SMG1P1	-	SMG1 pseudogene 1	pseudo	0.144737	0.759825
chr17-65	chr17	66244040	66244268	+	10.3	0.689	promoter-TSS (NM_016627)	promoter-TSS (NM_016627)	9	NM_001033572	51321	Hs.293560	XM_005257432	ENSG00000196704	AMZ2	-	archaelysin family metallopeptidase 2	protein-coding	0.153509	0.764192
chr22-245	chr22	42342869	42343097	+	10.3	0.718	intron (NM_001002876, intron 1 of 4)	CpG-17906	165	NM_001002876	79019	Hs.208912	XM_005261736	ENSG00000100162	CENPM	C22orf18|CENP-M|PANE1|bK250D10.2	centromere protein M	protein-coding	0.070175	0.650655
chr1-1081	chr1	154544315	154544543	+	10.3	0.75	exon (NM_000748, exon 5 of 6)	exon (NM_000748, exon 5 of 6)	4172	NM_000748	1141	Hs.2306	NM_000748	ENSG00000160716	CHRNB2	EFNL3|nAChRB2	cholinergic receptor, nicotinic, beta 2 (neuronal)	protein-coding	0.122807	0.729258
chr3-84	chr3	141457061	141457289	+	10.3	0.633	non-coding (NR_037703, exon 1 of 4)	non-coding (NR_037703, exon 1 of 4)	124	NM_001201370	9616	Hs.134623	NM_001201370		RNF7	CKBBP1|ROC2|SAG	ring finger protein 7	protein-coding	0.109649	0.703057
chr22-108	chr22	50246954	50247182	+	10.3	0.833	promoter-TSS (NM_014838)	promoter-TSS (NM_014838)	-429	NM_014838	9889	Hs.475208	XM_005261875	ENSG00000100426	ZBED4	-	zinc finger, BED-type containing 4	protein-coding	0.127193	0.729258
chr11-55	chr11	74660051	74660279	+	10.3	0.867	promoter-TSS (NM_001270380)	promoter-TSS (NM_001270380)	67	NM_001270380	143570	Hs.370145	XM_005273765	ENSG00000166435	XRRA1	-	X-ray radiation resistance associated 1	protein-coding	0.122807	0.668122
chr16-122	chr16	16043677	16043905	+	10.3	0.844	intron (NM_004996, intron 1 of 30)	CpG	357	NM_004996	4363	Hs.391464	XM_005255326	ENSG00000103222	ABCC1	ABC29|ABCC|GS-X|MRP|MRP1	ATP-binding cassette, sub-family C (CFTR/MRP), member 1	protein-coding	0.100877	0.768559
chr7-289	chr7	158261461	158261689	+	10.3	0.829	intron (NM_130842, intron 1 of 21)	intron (NM_130842, intron 1 of 21)	63930	NR_030325	693180		NR_030325		MIR595	MIRN595|hsa-mir-595	microRNA 595	ncRNA	0.026316	0.572052
chr3-77	chr3	132441123	132441351	+	10.3	0.589	promoter-TSS (NR_002811)	promoter-TSS (NR_002811)	51	NR_002811	348808	Hs.586111	NR_002811	ENSG00000248724	NPHP3-AS1	NCRNA00119	NPHP3 antisense RNA 1	ncRNA	0.140351	0.729258
chr1-523	chr1	3712385	3712613	+	10.3	0.581	exon (NM_020710, exon 1 of 7)	exon (NM_020710, exon 1 of 7)	569	NM_020710	57470	Hs.268488	NM_020710	ENSG00000130764	LRRC47	-	leucine rich repeat containing 47	protein-coding	0.096491	0.71179
chr3-69	chr3	141944207	141944435	+	10.3	0.571	non-coding (NR_033289, exon 1 of 17)	non-coding (NR_033289, exon 1 of 17)	128	NR_033289	256356	Hs.745523	NM_152776	ENSG00000175066	GK5	RP11-485G4.2	glycerol kinase 5 (putative)	protein-coding	0.087719	0.703057
chr2-151	chr2	12309923	12310151	+	10.3	0.844	intron (NR_110196, intron 3 of 5)	intron (NR_110196, intron 3 of 5)	162795	NR_110196	100506457	Hs.734634	XR_108396	ENSG00000224184	AC096559.1	-	uncharacterized LOC100506457	ncRNA	0.02193	0.510917
chr11-106	chr11	34937907	34938135	+	10.3	0.732	promoter-TSS (NM_015957)	promoter-TSS (NM_015957)	-63	NM_015957	51074	Hs.447794	XM_005252959	ENSG00000149089	APIP	APIP2|CGI29|MMRP19|hAPIP	APAF1 interacting protein	protein-coding	0.092105	0.71179
chr17-97	chr17	49243611	49243839	+	10.3	0.667	promoter-TSS (NM_001018138)	promoter-TSS (NM_001018138)	92	NM_001198682	4831	Hs.463456	NM_001018137	ENSG00000011052	NME2	NDKB|NDPK-B|NDPKB|NM23-H2|NM23B|PUF	NME/NM23 nucleoside diphosphate kinase 2	protein-coding	0.131579	0.777293
chr20-73	chr20	32890788	32891016	+	10.3	0.707	intron (NM_001161766, intron 1 of 9)	CpG	313	NM_000687	191	Hs.388004	XM_005260315	ENSG00000101444	AHCY	SAHH|adoHcyase	adenosylhomocysteinase	protein-coding	0.135965	0.737991
chr16-132	chr16	1020858	1021086	+	10.3	0.636	promoter-TSS (NR_033646)	promoter-TSS (NR_033646)	12	NR_033646	64788	Hs.71912	NM_022773	ENSG00000103227	LMF1	C16orf26|HMFN1876|JFP11|RP11-161M6.2|TMEM112|TMEM112A	lipase maturation factor 1	protein-coding	0.122807	0.764192
chr1-837	chr1	156076030	156076258	+	10.3	0.848	intron (NM_001282625, intron 3 of 12)	intron (NM_001282625, intron 3 of 12)	-8317	NM_170707	4000	Hs.733671	NM_001257374	ENSG00000160789	LMNA	CDCD1|CDDC|CMD1A|CMT2B1|EMD2|FPL|FPLD|FPLD2|HGPS|IDC|LDP1|LFP|LGMD1B|LMN1|LMNC|LMNL1|PRO1	lamin A/C	protein-coding	0.030702	0.593886
chr16-101	chr16	23160884	23161112	+	10.3	0.912	promoter-TSS (NM_020718)	promoter-TSS (NM_020718)	-407	NM_020718	57478	Hs.183817	XM_005255450	ENSG00000103404	USP31	RP11-20G6.3	ubiquitin specific peptidase 31	protein-coding	0.070175	0.650655
chr11-64	chr11	77790782	77791010	+	10.3	0.833	5' UTR (NM_001203262, exon 1 of 3)	5' UTR (NM_001203262, exon 1 of 3)	369	NM_001203260	100532726	Hs.709780	NM_001203260		NDUFC2-KCTD14	-	NDUFC2-KCTD14 readthrough	protein-coding	0.109649	0.620087
chr12-56	chr12	57481600	57481828	+	10.3	0.682	promoter-TSS (NM_005967)	promoter-TSS (NM_005967)	-963	NM_005967	4665	Hs.159223	XM_005268894	ENSG00000166886	NAB2	MADER	NGFI-A binding protein 2 (EGR1 binding protein 2)	protein-coding	0.052632	0.681223
chr17-133	chr17	28257274	28257502	+	10.3	0.694	promoter-TSS (NM_001282130)	promoter-TSS (NM_001282130)	-142	NM_001282130	85464	Hs.654754	XM_005258058	ENSG00000141298	SSH2	SSH-2|SSH-2L	slingshot protein phosphatase 2	protein-coding	0.100877	0.720524
chr3-140	chr3	183602723	183602951	+	10.3	0.703	promoter-TSS (NM_018622)	promoter-TSS (NM_018622)	-144	NM_001037639	55486	Hs.478469	XM_005247582	ENSG00000175193	PARL	PSARL|PSARL1|PSENIP2|RHBDS1	presenilin associated, rhomboid-like	protein-coding	0.083333	0.663755
chr1-585	chr1	120038885	120039113	+	10.3	0.73	Intergenic	Intergenic	-10827	NM_000862	3283	Hs.364941	NM_000862	ENSG00000203857	HSD3B1	3BETAHSD|HSD3B|HSDB3|HSDB3A|I|SDR11E1	hydroxy-delta-5-steroid dehydrogenase, 3 beta- and steroid delta-isomerase 1	protein-coding	0.008772	0.49345
chr19-123	chr19	48901987	48902215	+	10.3	0.917	exon (NM_000836, exon 2 of 13)	exon (NM_000836, exon 2 of 13)	3969	NM_000836	2906	Hs.445015	NM_000836	ENSG00000105464	GRIN2D	EB11|GluN2D|NMDAR2D|NR2D	glutamate receptor, ionotropic, N-methyl D-aspartate 2D	protein-coding	0.162281	0.777293
chr1-549	chr1	115074019	115074247	+	10.3	0.684	Intergenic	L1M2a|LINE|L1	-20352	NM_033020	51592	Hs.26837	XM_005270936	ENSG00000197323	TRIM33	ECTO|PTC7|RFG7|TF1G|TIF1G|TIF1GAMMA|TIFGAMMA	tripartite motif containing 33	protein-coding	0	0.550218
chr12-48	chr12	112856568	112856796	+	10.3	0.806	5' UTR (NM_002834, exon 1 of 16)	5' UTR (NM_002834, exon 1 of 16)	146	NM_002834	5781	Hs.506852	NM_002834	ENSG00000179295	PTPN11	BPTP3|CFC|NS1|PTP-1D|PTP2C|SH-PTP2|SH-PTP3|SHP2	protein tyrosine phosphatase, non-receptor type 11	protein-coding	0.140351	0.764192
chr2-252	chr2	85766683	85766911	+	10.3	0.8	promoter-TSS (NR_038942)	promoter-TSS (NR_038942)	696	NM_005911	4144	Hs.516157	NM_005911	ENSG00000168906	MAT2A	MATA2|MATII|SAMS2	methionine adenosyltransferase II, alpha	protein-coding	0.096491	0.68559
chr16-129	chr16	28835250	28835478	+	10.3	0.638	intron (NM_017492, intron 1 of 22)	CpG	995	NM_148415	11273	Hs.460499	XM_005255061	ENSG00000168488	ATXN2L	A2D|A2LG|A2LP|A2RP	ataxin 2-like	protein-coding	0.087719	0.733624
chr20-60	chr20	61493355	61493583	+	10.3	0.889	promoter-TSS (NM_006602)	promoter-TSS (NM_006602)	-354	NM_006602	10732	Hs.126248	XM_005260184	ENSG00000101190	TCFL5	CHA|E2BP-1|Figlb|bHLHe82	transcription factor-like 5 (basic helix-loop-helix)	protein-coding	0.087719	0.68559
chr7-217	chr7	148725441	148725669	+	10.3	0.558	5' UTR (NM_004911, exon 1 of 10)	5' UTR (NM_004911, exon 1 of 10)	227	NM_004911	9601	Hs.93659	NM_004911	ENSG00000155660	PDIA4	ERP70|ERP72|ERp-72	protein disulfide isomerase family A, member 4	protein-coding	0.118421	0.724891
chr1-684	chr1	64239577	64239805	+	10.3	0.732	promoter-TSS (NM_005012)	promoter-TSS (NM_005012)	1	NM_001083592	4919	Hs.128753	NM_001083592	ENSG00000185483	ROR1	NTRKR1|dJ537F10.1	receptor tyrosine kinase-like orphan receptor 1	protein-coding	0.092105	0.720524
chr1-804	chr1	94713093	94713321	+	10.3	0.75	Intergenic	CpG	-9900	NM_004815	9411	Hs.483238	XM_005271349		ARHGAP29	PARG1|RP11-255E17.1	Rho GTPase activating protein 29	protein-coding	0.131579	0.759825
chr22-378	chr22	41048273	41048501	+	10.3	0.757	Intergenic	Intergenic	-15664	NM_001282661	57591	Hs.654688	XM_005261691	ENSG00000196588	MKL1	BSAC|MAL|MRTF-A	megakaryoblastic leukemia (translocation) 1	protein-coding	0.052632	0.694323
chr2-208	chr2	220041639	220041867	+	10.3	0.707	promoter-TSS (NM_015680)	promoter-TSS (NM_015680)	-51	NM_015680	27013	Hs.4973	XM_005246462	ENSG00000115649	CNPPD1	C2orf24|CGI-57	cyclin Pas1/PHO80 domain containing 1	protein-coding	0.135965	0.768559
chr6-50	chr6	31633584	31633812	+	10.3	0.675	promoter-TSS (NM_001199238).5	promoter-TSS (NM_001199238).5	41	NM_001282385	1460	Hs.73527	XM_005248856	ENSG00000204435	CSNK2B	CK2B|CK2N|CSK2B|G5A	casein kinase 2, beta polypeptide	protein-coding	0.087719	0.628821

## Sheet: HIF1b
PeakID	Chr	Start	End	Strand	Peak Score	Focus Ratio/Region Size	Annotation	Detailed Annotation	Distance to TSS	Nearest PromoterID	Entrez ID	Nearest Unigene	Nearest Refseq	Nearest Ensembl	Gene Name	Gene Alias	Gene Description	Gene Type	CpG%	GC%
chrM-3	chrM	1	263	+	2335.9	0.693	NA	Intergenic	NA	NA	4663				NA	NAC	neuroacanthocytosis	unknown	0.045802	0.444867
chr1-1	chr1	8938898	8939240	+	930.3	0.856	promoter-TSS (NM_001428)	promoter-TSS (NM_001428)	82	NM_001428	2023	Hs.517145	XM_005263431	ENSG00000074800	ENO1	ENO1L1|MPB1|NNE|PPH	enolase 1, (alpha)	protein-coding	0.114035	0.737609
chr1-4	chr1	156186348	156186690	+	651.9	0.681	intron (NM_001199664, intron 1 of 4)	CpG	3740	NM_001199663	100527963	Hs.654541	NM_001199661	ENSG00000260238	PMF1-BGLAP	PMF1	PMF1-BGLAP readthrough	protein-coding	0.125731	0.74344
chr18-4	chr18	18519132	18519474	+	538.5	0.834	Intergenic	ALR/Alpha|Satellite|centr	172509	NM_005406	6093	Hs.306307	NM_005406		ROCK1	P160ROCK|ROCK-I	Rho-associated, coiled-coil containing protein kinase 1	protein-coding	0.011696	0.364431
chr1-3	chr1	65614202	65614544	+	457.2	0.863	intron (NM_001005353, intron 2 of 5)	CpG	523	NM_013410	205	Hs.10862	NM_001005353	ENSG00000162433	AK4	AK 4|AK3|AK3L1|AK3L2	adenylate kinase 4	protein-coding	0.108187	0.728863
chr21-2	chr21	9825960	9826302	+	430.3	0.703	promoter-TSS (NR_037458)	promoter-TSS (NR_037458)	-72	NR_037458	100500815		NR_037458	ENSG00000264063	MIR3687	-	microRNA 3687	ncRNA	0.184211	0.784257
chr16-1	chr16	30076703	30077045	+	422.8	0.869	promoter-TSS (NM_001243177)	promoter-TSS (NM_001243177)	-120	NM_184041	226	Hs.732822	XM_005255170	ENSG00000149925	ALDOA	ALDA|GSD12|HEL-S-87p	aldolase A, fructose-bisphosphate	protein-coding	0.105263	0.685131
chr21-1	chr21	9827161	9827503	+	410.8	0.686	Intergenic	SSU-rRNA_Hsa|rRNA|rRNA	1129	NR_037458	100500815		NR_037458	ENSG00000264063	MIR3687	-	microRNA 3687	ncRNA	0.099415	0.626822
chr1-5	chr1	17027718	17028060	+	368.5	0.885	intron (NR_026567, intron 6 of 10)	CpG-519	18763	NR_026567	284729	Hs.548239	NR_026567	ENSG00000268869	ESPNP	RP1-163M9.1|dJ1182A14.1	espin pseudogene	pseudo	0.090643	0.725948
chr20-4	chr20	26189858	26190200	+	357.3	0.706	promoter-TSS (NR_040095)	promoter-TSS (NR_040095)	-160	NR_040095	284801	Hs.370699	NR_040095	ENSG00000227195	LOC284801	-	uncharacterized LOC284801	ncRNA	0.128655	0.74344
chr19-1	chr19	34850147	34850489	+	342	0.901	Intergenic	CpG	-5327	NM_001184722	2821	Hs.466471	XM_005258763	ENSG00000105220	GPI	AMF|GNPI|NLK|PGI|PHI|SA-36|SA36	glucose-6-phosphate isomerase	protein-coding	0.116959	0.705539
chr2-1	chr2	173420619	173420961	+	339.7	0.904	promoter-TSS (NM_002610)	promoter-TSS (NM_002610)	93	NM_002610	5163	Hs.733780	NM_001278549		PDK1	-	pyruvate dehydrogenase kinase, isozyme 1	protein-coding	0.128655	0.766764
chr15-1	chr15	74907828	74908170	+	326.2	0.899	exon (NM_001130028, exon 1 of 13)	exon (NM_001130028, exon 1 of 13)	664	NM_001130028	1198	Hs.584748	XM_005254151	ENSG00000179335	CLK3	PHCLK3|PHCLK3/152	CDC-like kinase 3	protein-coding	0.140351	0.793003
chr5-1	chr5	6712813	6713155	+	325.3	0.802	Intergenic	CpG	-1734	NM_006999	11044	Hs.481542	XM_005248234	ENSG00000112941	PAPD7	LAK-1|LAK1|POLK|POLS|TRF4|TRF4-1|TRF41|TUTASE5	PAP associated domain containing 7	protein-coding	0.137427	0.763848
chr4-1	chr4	186317467	186317809	+	316.4	0.807	promoter-TSS (NM_181726)	promoter-TSS (NM_181726)	-202	NM_181726	353322	Hs.508154	XM_005262981	ENSG00000186352	ANKRD37	Lrp2bp	ankyrin repeat domain 37	protein-coding	0.122807	0.705539
chr12-1	chr12	57628838	57629180	+	313.2	0.916	TTS (NR_048562)	TTS (NR_048562)	4860	NR_048562	6472	Hs.741179	NM_001166356	ENSG00000182199	SHMT2	GLYA|HEL-S-51e|SHMT	serine hydroxymethyltransferase 2 (mitochondrial)	protein-coding	0.046784	0.685131
chr1-6	chr1	6507139	6507481	+	297.9	0.89	intron (NM_031475, intron 7 of 12)	CpG	-17354	NR_036218	100422975		NR_036218	ENSG00000265392	MIR4252	-	microRNA 4252	ncRNA	0.108187	0.752187
chr6-2	chr6	87865053	87865395	+	263.5	0.85	promoter-TSS (NM_015021)	promoter-TSS (NM_015021)	-45	NM_015021	23036	Hs.656621	XM_005248697	ENSG00000188994	ZNF292	Nbla00365|ZFP292|ZN-16|Zn-15|bA393I2.3	zinc finger protein 292	protein-coding	0.119883	0.6793
chr1-8	chr1	16678854	16679196	+	260.2	0.933	promoter-TSS (NM_018994)	promoter-TSS (NM_018994)	-77	NM_018994	54455	Hs.522384	XM_005245899	ENSG00000037637	FBXO42	Fbx42|JFK	F-box protein 42	protein-coding	0.137427	0.740525
chr1-7	chr1	64059301	64059643	+	258.8	0.82	promoter-TSS (NM_001172819)	promoter-TSS (NM_001172819)	-8	NM_001172819	5236	Hs.1869	NM_001172818	ENSG00000079739	PGM1	CDG1T|GSD14	phosphoglucomutase 1	protein-coding	0.137427	0.752187
chr11-1	chr11	18415861	18416203	+	251.4	0.93	promoter-TSS (NM_001165416)	promoter-TSS (NM_001165416)	96	NM_001165415	3939	Hs.2795	NM_001135239	ENSG00000134333	LDHA	GSD11|HEL-S-133P|LDH1|LDHM	lactate dehydrogenase A	protein-coding	0.108187	0.702624
chr22-1	chr22	30819971	30820313	+	250	0.893	3' UTR (NM_001204204, exon 10 of 10)	3' UTR (NM_001204204, exon 10 of 10)	-1469	NM_016498	51537	Hs.713636	XM_005261628	ENSG00000242114	MTFP1	MTP18	mitochondrial fission process 1	protein-coding	0.067251	0.61516
chr1-9	chr1	2487022	2487364	+	245.3	0.855	promoter-TSS (NM_003820)	promoter-TSS (NM_003820)	-612	NM_003820	8764	Hs.512898	XM_005244813	ENSG00000157873	TNFRSF14	ATAR|CD270|HVEA|HVEM|LIGHTR|TR2	tumor necrosis factor receptor superfamily, member 14	protein-coding	0.040936	0.673469
chr17-1	chr17	80415971	80416313	+	231.9	0.891	promoter-TSS (NM_031968)	promoter-TSS (NM_031968)	82	NM_001038618	26502	Hs.600304	XM_005256340	ENSG00000141562	NARF	IOP2	nuclear prelamin A recognition factor	protein-coding	0.114035	0.693878
chr1-10	chr1	43524138	43524480	+	230.5	0.894	Intergenic	(CTGGGG)n|Simple_repeat|Simple_repeat	-89285	NM_001101376	440585	Hs.657614	XM_005270875	ENSG00000186973	FAM183A	-	family with sequence similarity 183, member A	protein-coding	0.02924	0.609329
chr3-1	chr3	48594539	48594881	+	226.8	0.914	promoter-TSS (NM_004567)	promoter-TSS (NM_004567)	-483	NM_004567	5210	Hs.476217	XM_005265228	ENSG00000114268	PFKFB4	-	6-phosphofructo-2-kinase/fructose-2,6-biphosphatase 4	protein-coding	0.070175	0.673469
chr10-1	chr10	74020613	74020955	+	225.4	0.901	Intergenic	CpG	-12893	NM_019058	54541	Hs.744875	NM_019058	ENSG00000168209	DDIT4	Dig2|REDD-1|REDD1	DNA-damage-inducible transcript 4	protein-coding	0.05848	0.693878
chr14-1	chr14	64970419	64970761	+	224.9	0.861	promoter-TSS (NM_014950)	promoter-TSS (NM_014950)	-36	NM_006977	7597	Hs.654571	XM_005268049		ZBTB25	C14orf51|KUP|ZNF46	zinc finger and BTB domain containing 25	protein-coding	0.131579	0.731778
chr1-12	chr1	54303749	54304091	+	217.9	0.86	exon (NM_001168551, exon 1 of 18)	exon (NM_001168551, exon 1 of 18)	305	NM_018087	55706	Hs.476525	NM_001168551	ENSG00000058804	NDC1	NET3|TMEM48	NDC1 transmembrane nucleoporin	protein-coding	0.108187	0.728863
chr8-1	chr8	28269391	28269733	+	217.5	0.918	Intergenic	CpG	-25585	NM_018660	55893	Hs.695998	XM_005273571	ENSG00000186918	ZNF395	HDBP-2|HDBP2|HDRF-2|PBF|PRF-1|PRF1|Si-1-8-14	zinc finger protein 395	protein-coding	0.108187	0.793003
chr8-2	chr8	21966498	21966840	+	217	0.883	exon (NM_024815, exon 3 of 5)	exon (NM_024815, exon 3 of 5)	263	NM_024815	79873	Hs.745387	NM_024815		NUDT18	MTH3	nudix (nucleoside diphosphate linked moiety X)-type motif 18	protein-coding	0.116959	0.752187
chr3-2	chr3	5028569	5028911	+	211.9	0.925	Intergenic	CpG	7643	NM_003670	8553	Hs.744856	NM_003670	ENSG00000134107	BHLHE40	BHLHB2|DEC1|HLHB2|SHARP-2|STRA13|Stra14	basic helix-loop-helix family, member e40	protein-coding	0.096491	0.699708
chr22-2	chr22	46731572	46731914	+	211	0.867	exon (NM_018006, exon 1 of 11)	exon (NM_018006, exon 1 of 11)	445	NM_001282783	55687	Hs.439524	XM_005261676	ENSG00000100416	TRMU	MTO2|MTU1|TRMT|TRMT1|TRNT1	tRNA 5-methylaminomethyl-2-thiouridylate methyltransferase	protein-coding	0.131579	0.723032
chr1-13	chr1	40626879	40627221	+	208.6	0.905	promoter-TSS (NM_012421)	promoter-TSS (NM_012421)	9	NM_012421	6018	Hs.205627	NM_012421	ENSG00000117000	RLF	ZN-15L|ZNF292L	rearranged L-myc fusion	protein-coding	0.111111	0.693878
chr1-11	chr1	54738865	54739207	+	207.2	0.819	intron (NM_145716, intron 5 of 17)	intron (NM_145716, intron 5 of 17)	36920	NR_103541	619518	Hs.591438	NM_001034847		SSBP3-AS1	C1orf191|MST128	SSBP3 antisense RNA 1	ncRNA	0.046784	0.565598
chr11-3	chr11	85194888	85195230	+	206.3	0.756	intron (NM_001142699, intron 3 of 27)	LSU-rRNA_Hsa|rRNA|rRNA	143255	NM_001142699	1740	Hs.367656	XM_005273805	ENSG00000150672	DLG2	PPP1R58|PSD-93|PSD93|chapsyn-110	discs, large homolog 2 (Drosophila)	protein-coding	0.04386	0.457726
chr20-8	chr20	26188709	26189051	+	203.1	0.726	promoter-TSS (NR_030386)	promoter-TSS (NR_030386)	34	NR_030386	724033		NR_030386	ENSG00000227195	MIR663A	MIR663|MIRN663|hsa-mir-663|hsa-mir-663a	microRNA 663a	ncRNA	0.108187	0.734694
chr1-15	chr1	114354970	114355312	+	201.2	0.865	promoter-TSS (NM_018364)	promoter-TSS (NM_018364)	-71	NM_018364	54665	Hs.486285	NM_018364	ENSG00000081019	RSBN1	ROSBIN|RP11-324J2.1	round spermatid basic protein 1	protein-coding	0.102339	0.623907
chr19-2	chr19	47951015	47951357	+	197.5	0.853	exon (NM_015063, exon 4 of 10)	exon (NM_015063, exon 4 of 10)	24121	NM_015063	6543	Hs.172884	XM_005259172	ENSG00000118160	SLC8A2	NCX2	solute carrier family 8 (sodium/calcium exchanger), member 2	protein-coding	0.154971	0.731778
chr6-3	chr6	89791366	89791708	+	186.8	0.927	intron (NM_006813, intron 1 of 1)	CpG	1108	NM_006813	10957	Hs.75969	XM_005248643	ENSG00000146278	PNRC1	B4-2|PNAS-145|PROL2|PRR2	proline-rich nuclear receptor coactivator 1	protein-coding	0.119883	0.723032
chr7-2	chr7	54826827	54827169	+	182.1	0.897	promoter-TSS (NM_014302)	promoter-TSS (NM_014302)	-8	NR_110040	100996654	Hs.127991	XR_159054		RP11-745C15.2	-	uncharacterized LOC100996654	ncRNA	0.081871	0.606414
chr17-2	chr17	80606125	80606467	+	180.8	0.87	5' UTR (NM_019613, exon 1 of 10)	5' UTR (NM_019613, exon 1 of 10)	115	NM_019613	56270	Hs.132161	XM_005256377	ENSG00000141580	WDR45B	WDR45L|WIPI-3|WIPI3	WD repeat domain 45B	protein-coding	0.146199	0.720117
chr2-2	chr2	75060822	75061164	+	178.9	0.828	5' UTR (NM_000189, exon 1 of 18)	5' UTR (NM_000189, exon 1 of 18)	1211	NM_000189	3099	Hs.591588	XM_005264280	ENSG00000159399	HK2	HKII|HXK2	hexokinase 2	protein-coding	0.111111	0.725948
chr10-2	chr10	74856558	74856900	+	178	0.898	promoter-TSS (NM_001142596)	promoter-TSS (NM_001142596)	3	NM_001142595	5033	Hs.593005	XM_005269870	ENSG00000122884	P4HA1	P4HA	prolyl 4-hydroxylase, alpha polypeptide I	protein-coding	0.105263	0.705539
chr15-3	chr15	60884497	60884839	+	177.5	0.716	promoter-TSS (NM_134262)	promoter-TSS (NM_134262)	39	NM_134262	6095	Hs.655155	XM_005254584	ENSG00000069667	RORA	NR1F1|ROR1|ROR2|ROR3|RZR-ALPHA|RZRA	RAR-related orphan receptor A	protein-coding	0.128655	0.746356
chr10-3	chr10	75532588	75532930	+	177.5	0.875	TTS (NM_004922)	TTS (NM_004922)	710	NM_001284194	170384	Hs.588854	XM_005269587	ENSG00000196968	FUT11	-	fucosyltransferase 11 (alpha (1,3) fucosyltransferase)	protein-coding	0.099415	0.685131
chr15-2	chr15	93352314	93352656	+	177.5	0.923	Intergenic	CpG	13771	NR_033769	728619	Hs.684129	NR_033769		ASB9P1	-	ankyrin repeat and SOCS box containing 9 pseudogene 1	pseudo	0.122807	0.725948
chr22-3	chr22	24236460	24236802	+	177	0.806	promoter-TSS (NM_002415)	promoter-TSS (NM_002415)	66	NM_002415	4282	Hs.407995	NM_002415		MIF	GIF|GLIF|MMIF	macrophage migration inhibitory factor (glycosylation-inhibiting factor)	protein-coding	0.111111	0.717201
chr10-10	chr10	99185664	99186006	+	176.1	0.94	promoter-TSS (NM_002629)	promoter-TSS (NM_002629)	-192	NM_002629	5223	Hs.632918	XM_005269900	ENSG00000171314	PGAM1	HEL-S-35|PGAM-B|PGAMA	phosphoglycerate mutase 1 (brain)	protein-coding	0.154971	0.769679
chr3-3	chr3	122102784	122103126	+	174.3	0.922	promoter-TSS (NM_014367)	promoter-TSS (NM_014367)	-68	NM_014367	26355	Hs.584881	XM_005247345	ENSG00000114023	FAM162A	C3orf28|E2IG5|HGTD-P	family with sequence similarity 162, member A	protein-coding	0.099415	0.6793
chrX-1	chrX	77359379	77359721	+	165.4	0.863	promoter-TSS (NM_000291)	promoter-TSS (NM_000291)	-116	NM_000291	5230	Hs.78771	XM_005262143	ENSG00000102144	PGK1	HEL-S-68p|MIG10|PGKA	phosphoglycerate kinase 1	protein-coding	0.131579	0.696793
chr20-1	chr20	3451472	3451814	+	164.5	0.849	promoter-TSS (NM_001207047)	promoter-TSS (NM_001207047)	-22	NM_139322	8455	Hs.276252	XM_005260860	ENSG00000088812	ATRN	DPPT-L|MGCA	attractin	protein-coding	0.152047	0.74344
chr17-8	chr17	33477997	33478339	+	164	0.795	intron (NM_001033576, intron 4 of 19)	LSU-rRNA_Hsa|rRNA|rRNA	3332	NM_001267052	146862	Hs.379636	XM_005257925	ENSG00000141161	UNC45B	CMYA4|SMUNC45|UNC45	unc-45 homolog B (C. elegans)	protein-coding	0.070175	0.568513
chr10-4	chr10	111969686	111970028	+	162.6	0.845	promoter-TSS (NM_001008541)	promoter-TSS (NM_001008541)	-132	NM_001008541	4601	Hs.728542	XM_005269845	ENSG00000119950	MXI1	MAD2|MXD2|MXI|bHLHc11	MAX interactor 1, dimerization protein	protein-coding	0.102339	0.74344
chr1-16	chr1	202995517	202995859	+	161.7	0.882	Intergenic	CpG	19152	NM_001079809	653659	Hs.652908	NM_001079809		TMEM183B	C1orf37-DUP	transmembrane protein 183B	protein-coding	0.108187	0.734694
chr2-3	chr2	86667825	86668167	+	160.3	0.854	promoter-TSS (NM_018433)	promoter-TSS (NM_018433)	-275	NM_018433	55818	Hs.557425	NM_001146688	ENSG00000115548	KDM3A	JHDM2A|JHMD2A|JMJD1|JMJD1A|TSGA	lysine (K)-specific demethylase 3A	protein-coding	0.076023	0.591837
chr1-17	chr1	155243106	155243448	+	159.4	0.906	promoter-TSS (NM_003993)	promoter-TSS (NM_003993)	4	NM_003993	1196	Hs.73986	XM_005244876	ENSG00000176444	CLK2	hCLK2	CDC-like kinase 2	protein-coding	0.128655	0.746356
chr5-2	chr5	114880460	114880802	+	158	0.859	promoter-TSS (NM_020177)	promoter-TSS (NM_020177)	-40	NM_020177	56929	Hs.47367	XM_005272035	ENSG00000145780	FEM1C	EUROIMAGE686608|EUROIMAGE783647|FEM1A	fem-1 homolog c (C. elegans)	protein-coding	0.114035	0.714286
chr22-4	chr22	48027352	48027694	+	158	0.87	promoter-TSS (NR_033377)	promoter-TSS (NR_033377)	-205	NR_033377	400932	Hs.561058	XR_244374	ENSG00000205634	LINC00898	RP11-191L9.6	long intergenic non-protein coding RNA 898	ncRNA	0.052632	0.597668
chr2-4	chr2	220083402	220083744	+	157.1	0.842	TTS (NM_024085)	TTS (NM_024085)	139	NM_005689	10058	Hs.107911	XM_005246215	ENSG00000115657	ABCB6	ABC|ABC14|DUH3|LAN|MCOPCB7|MTABC3|PRP|umat	ATP-binding cassette, sub-family B (MDR/TAP), member 6	protein-coding	0.119883	0.746356
chr18-2	chr18	13726393	13726735	+	154.7	0.904	promoter-TSS (NM_152352)	promoter-TSS (NM_152352)	27	NM_152352	125228	Hs.13034	XM_005258082	ENSG00000177150	FAM210A	C18orf19|HsT2329	family with sequence similarity 210, member A	protein-coding	0.140351	0.696793
chr14-3	chr14	23770540	23770882	+	151	0.905	exon (NM_001276318, exon 2 of 5)	exon (NM_001276318, exon 2 of 5)	1346	NM_001276318	90673	Hs.601513	XM_005268194	ENSG00000235194	PPP1R3E	-	protein phosphatase 1, regulatory subunit 3E	protein-coding	0.137427	0.723032
chr10-5	chr10	102106121	102106463	+	149.2	0.877	promoter-TSS (NM_005063)	promoter-TSS (NM_005063)	-480	NM_005063	6319	Hs.558396	NM_005063	ENSG00000099194	SCD	FADS5|MSTP008|SCD1|SCDOS	stearoyl-CoA desaturase (delta-9-desaturase)	protein-coding	0.087719	0.676385
chr7-3	chr7	128095673	128096015	+	147.3	0.917	promoter-TSS (NM_001098786)	promoter-TSS (NM_001098786)	-40	NM_001098786	29923	Hs.706124	NM_001098786	ENSG00000135245	HILPDA	C7orf68|HIG-2|HIG2	hypoxia inducible lipid droplet-associated	protein-coding	0.119883	0.64723
chr19-4	chr19	4968487	4968829	+	145	0.869	promoter-TSS (NM_015015)	promoter-TSS (NM_015015)	-466	NM_015015	23030	Hs.654816	XM_005259521	ENSG00000127663	KDM4B	JMJD2B|TDRD14B	lysine (K)-specific demethylase 4B	protein-coding	0.078947	0.641399
chr6-4	chr6	44041168	44041510	+	145	0.905	Intergenic	CpG	53852	NM_032111	64928	Hs.311190	XM_005249299	ENSG00000180992	MRPL14	L14mt|L32mt|MRP-L14|MRP-L32|MRPL32|RMPL32|RPML32	mitochondrial ribosomal protein L14	protein-coding	0.084795	0.71137
chr3-4	chr3	81810705	81811047	+	144.5	0.685	promoter-TSS (NM_000158)	promoter-TSS (NM_000158)	74	NM_000158	2632	Hs.436062	XM_005264728	ENSG00000114480	GBE1	APBD|GBE|GSD4	glucan (1,4-alpha-), branching enzyme 1	protein-coding	0.102339	0.71137
chr1-18	chr1	29508325	29508667	+	144.5	0.879	5' UTR (NM_005626, exon 1 of 6)	5' UTR (NM_005626, exon 1 of 6)	141	NM_005626	6429	Hs.469970	NM_005626	ENSG00000116350	SRSF4	SFRS4|SRP75	serine/arginine-rich splicing factor 4	protein-coding	0.163743	0.752187
chr3-12	chr3	80819518	80819860	+	144	0.922	Intergenic	CpG	991261	NM_000158	2632	Hs.436062	XM_005264728	ENSG00000114480	GBE1	APBD|GBE|GSD4	glucan (1,4-alpha-), branching enzyme 1	protein-coding	0.119883	0.58309
chr5-8	chr5	71146617	71146959	+	143.6	0.842	Intergenic	LSU-rRNA_Hsa|rRNA|rRNA	131798	NM_004291	9607	Hs.1707	NM_004291	ENSG00000164326	CARTPT	CART	CART prepropeptide	protein-coding	0.052632	0.504373
chr1-20	chr1	154531282	154531624	+	142.7	0.905	promoter-TSS (NM_017582)	promoter-TSS (NM_017582)	-333	NM_017582	55585	Hs.607928	XM_005245315	ENSG00000160714	UBE2Q1	GTAP|NICE-5|UBE2Q	ubiquitin-conjugating enzyme E2Q family member 1	protein-coding	0.096491	0.676385
chr10-7	chr10	127584887	127585229	+	140.8	0.751	promoter-TSS (NM_145235)	promoter-TSS (NM_145235)	-50	NM_145235	92565	Hs.352591	XM_005270277	ENSG00000203780	FANK1	-	fibronectin type III and ankyrin repeat domains 1	protein-coding	0.122807	0.728863
chr10-9	chr10	133795250	133795592	+	139.4	0.898	promoter-TSS (NM_004052)	promoter-TSS (NM_004052)	14	NM_004052	664	Hs.144873	NM_004052		BNIP3	NIP3	BCL2/adenovirus E1B 19kDa interacting protein 3	protein-coding	0.140351	0.763848
chr21-3	chr21	38567881	38568223	+	139.4	0.944	exon (NM_003316, exon 42 of 46)	exon (NM_003316, exon 42 of 46)	-12752	NR_026719	257203	Hs.505159	NM_148675	ENSG00000230366	DSCR9	NCRNA00038	Down syndrome critical region gene 9 (non-protein coding)	ncRNA	0.035088	0.571429
chr5-3	chr5	90576293	90576635	+	138.5	0.934	Intergenic	CpG	33755	NR_103548	100505994	Hs.745403	NR_103548	ENSG00000248323	LUCAT1	RP11-213H15.3|RP11-213H15.4|SCAL1	lung cancer associated transcript 1 (non-protein coding)	ncRNA	0.108187	0.6793
chr8-3	chr8	134387737	134388079	+	136.6	0.872	Intergenic	Intergenic	-78361	NM_006096	10397	Hs.618002	XM_005250753	ENSG00000104419	NDRG1	CAP43|CMT4D|DRG-1|DRG1|GC4|HMSNL|NDR1|NMSL|PROXY1|RIT42|RTP|TARG1|TDD5	N-myc downstream regulated 1	protein-coding	0.023392	0.650146
chr20-2	chr20	61866991	61867333	+	136.1	0.788	promoter-TSS (NM_139317)	promoter-TSS (NM_139317)	-73	NM_022161	79444	Hs.256126	NM_022161	ENSG00000101197	BIRC7	KIAP|LIVIN|ML-IAP|MLIAP|RNF50	baculoviral IAP repeat containing 7	protein-coding	0.02924	0.658892
chr12-2	chr12	8123247	8123589	+	135.7	0.909	Intergenic	CpG	-34526	NM_006931	6515	Hs.419240	XM_005253471	ENSG00000059804	SLC2A3	GLUT3	solute carrier family 2 (facilitated glucose transporter), member 3	protein-coding	0.087719	0.635569
chr2-5	chr2	676586	676928	+	135.7	0.81	intron (NM_152834, intron 1 of 4)	CpG	682	NM_152834	129787	Hs.43899	XM_005264683		TMEM18	-	transmembrane protein 18	protein-coding	0.096491	0.71137
chr3-5	chr3	156806595	156806937	+	135.2	0.832	promoter-TSS (NR_034008)	promoter-TSS (NR_034008)	-904	NR_034008	100498859	Hs.633655	NR_034008	ENSG00000241135	LINC00881	RP11-6F2.6	long intergenic non-protein coding RNA 881	ncRNA	0.073099	0.673469
chr3-6	chr3	197686828	197687170	+	134.3	0.881	promoter-TSS (NR_026787)	promoter-TSS (NR_026787)	-72	NR_026787	89782	Hs.518540	NM_001136049	ENSG00000185621	LMLN	GP63|INV|IX14|MSP	leishmanolysin-like (metallopeptidase M8 family)	protein-coding	0.119883	0.6793
chr14-2	chr14	70512808	70513150	+	134.3	0.905	exon (NM_058240, exon 8 of 8)	exon (NM_058240, exon 8 of 8)	33955	NM_182936	6547	Hs.337696	XM_005268017	ENSG00000100678	SLC8A3	NCX3	solute carrier family 8 (sodium/calcium exchanger), member 3	protein-coding	0.040936	0.574344
chr1-22	chr1	33502332	33502674	+	133.4	0.906	promoter-TSS (NM_013411)	promoter-TSS (NM_013411)	9	NM_001199199	204	Hs.470907	XM_005270603	ENSG00000004455	AK2	ADK2|AK 2	adenylate kinase 2	protein-coding	0.087719	0.644315
chr10-8	chr10	76970085	76970427	+	132.4	0.829	promoter-TSS (NM_003375)	promoter-TSS (NM_003375)	-44	NM_001184783	7417	Hs.355927	NM_001184783	ENSG00000165637	VDAC2	POR	voltage-dependent anion channel 2	protein-coding	0.111111	0.714286
chr20-3	chr20	34205342	34205684	+	131.5	0.877	intron (NM_003116, intron 3 of 11)	intron (NM_003116, intron 3 of 11)	1704	NM_003116	6676	Hs.123159	XM_005260519	ENSG00000061656	SPAG4	CT127|SUN4	sperm associated antigen 4	protein-coding	0.038012	0.653061
chr7-6	chr7	95157303	95157645	+	131	0.9	exon (NM_016116, exon 3 of 5)	exon (NM_016116, exon 3 of 5)	42261	NM_145872	51666	Hs.737518	NM_016116	ENSG00000005981	ASB4	ASB-4	ankyrin repeat and SOCS box containing 4	protein-coding	0.038012	0.571429
chr7-5	chr7	105925537	105925879	+	129.2	0.863	promoter-TSS (NM_005746)	promoter-TSS (NM_005746)	-70	NM_005746	10135	Hs.489615	XM_005250100	ENSG00000105835	NAMPT	1110035O14Rik|PBEF|PBEF1|VF|VISFATIN	nicotinamide phosphoribosyltransferase	protein-coding	0.122807	0.74344
chr1-19	chr1	228353190	228353532	+	128.7	0.759	promoter-TSS (NR_103539)	promoter-TSS (NR_103539)	-68	NM_001010867	200205	Hs.636881	NM_001010867	ENSG00000181873	IBA57	C1orf69|MMDS3	IBA57, iron-sulfur cluster assembly homolog (S. cerevisiae)	protein-coding	0.116959	0.740525
chr1-21	chr1	228327772	228328114	+	128.2	0.873	promoter-TSS (NM_000858)	promoter-TSS (NM_000858)	14	NM_000858	2987	Hs.376933	XM_005273103	ENSG00000143774	GUK1	GMK	guanylate kinase 1	protein-coding	0.122807	0.720117
chr1-24	chr1	153918333	153918675	+	128.2	0.866	intron (NM_014856, intron 1 of 27)	CpG	650	NM_014856	9909	Hs.744878	XM_005245678	ENSG00000198837	DENND4B	KIAA0476	DENN/MADD domain containing 4B	protein-coding	0.096491	0.714286
chr22-6	chr22	41347025	41347367	+	128.2	0.851	promoter-TSS (NM_014248)	promoter-TSS (NM_014248)	-155	NM_014248	9978	Hs.474949	NM_014248		RBX1	BA554C12.1|RNF75|ROC1	ring-box 1, E3 ubiquitin protein ligase	protein-coding	0.114035	0.749271
chr5-4	chr5	176943562	176943904	+	127.8	0.78	exon (NM_016222, exon 2 of 17)	exon (NM_016222, exon 2 of 17)	234	NM_016222	51428	Hs.484288	NM_016222	ENSG00000183258	DDX41	ABS	DEAD (Asp-Glu-Ala-Asp) box polypeptide 41	protein-coding	0.111111	0.71137
chr7-4	chr7	104653088	104653430	+	126.9	0.902	non-coding (NR_024586, exon 1 of 1)	non-coding (NR_024586, exon 1 of 1)	1329	NR_024586	100216545	Hs.631150	NR_024586		KMT2E-AS1	-	KMT2E antisense RNA 1 (head to head)	ncRNA	0.076023	0.650146
chr4-2	chr4	26320888	26321230	+	125.9	0.831	promoter-TSS (NM_203283)	promoter-TSS (NM_203283)	-273	NM_203283	3516	Hs.479396	XM_005248161	ENSG00000168214	RBPJ	AOS3|CBF1|IGKJRB|IGKJRB1|KBF2|RBP-J|RBPJK|RBPSUH|SUH|csl	recombination signal binding protein for immunoglobulin kappa J region	protein-coding	0.119883	0.720117
chr11-2	chr11	10329502	10329844	+	125.5	0.779	promoter-TSS (NR_103765)	promoter-TSS (NR_103765)	-187	NR_103765	100130460	Hs.738353	XR_242768		CAND1.11	-	uncharacterized LOC100130460	ncRNA	0.067251	0.603499
chr19-5	chr19	5720038	5720380	+	123.6	0.83	promoter-TSS (NM_152784)	promoter-TSS (NM_152784)	-33	NM_001276479	9361	Hs.350265	NM_001276479	ENSG00000196365	LONP1	LON|LONP|LonHS|PIM1|PRSS15|hLON	lon peptidase 1, mitochondrial	protein-coding	0.131579	0.688047
chr3-7	chr3	195808881	195809223	+	123.1	0.843	promoter-TSS (NM_001128148)	promoter-TSS (NM_001128148)	-20	NM_001128148	7037	Hs.529618	NM_001128148	ENSG00000072274	TFRC	CD71|T9|TFR|TFR1|TR|TRFR|p90	transferrin receptor	protein-coding	0.119883	0.720117
chr22-5	chr22	18008771	18009113	+	122.7	0.782	intron (NM_031413, intron 8 of 17)	intron (NM_031413, intron 8 of 17)	-34241	NM_031481	83733	Hs.282982	XM_005261288	ENSG00000182902	SLC25A18	GC2	solute carrier family 25 (glutamate carrier), member 18	protein-coding	0.032164	0.556851
chr19-6	chr19	40336882	40337224	+	120.8	0.929	promoter-TSS (NM_001436)	promoter-TSS (NM_001436)	1	NM_001436	2091	Hs.299002	XM_005258651	ENSG00000105202	FBL	FIB|FLRN|RNU3IP1	fibrillarin	protein-coding	0.119883	0.699708
chr6-5	chr6	53516593	53516935	+	120.3	0.854	exon (NM_001003760, exon 3 of 3)	exon (NM_001003760, exon 3 of 3)	13742	NM_001003760	401265	Hs.131064	XM_005249107	ENSG00000124743	KLHL31	BKLHD6|KBTBD1|KLHL|bA345L23.2	kelch-like family member 31	protein-coding	0.134503	0.723032
chr3-8	chr3	193852674	193853016	+	120.3	0.802	Intergenic	(CA)n|Simple_repeat|Simple_repeat	-1086	NM_005524	3280	Hs.250666	NM_005524	ENSG00000114315	HES1	HES-1|HHL|HRY|bHLHb39	hes family bHLH transcription factor 1	protein-coding	0.116959	0.725948
chr2-6	chr2	136742563	136742905	+	120.3	0.765	promoter-TSS (NR_110200)	promoter-TSS (NR_110200)	-12	NR_110200	101928243	Hs.602178	XR_244860		AC093391.2	-	uncharacterized LOC101928243	ncRNA	0.067251	0.606414
chr19-7	chr19	2489295	2489637	+	119.9	0.855	Intergenic	CpG	13343	NM_015675	4616	Hs.110571	NM_015675	ENSG00000099860	GADD45B	GADD45BETA|MYD118	growth arrest and DNA-damage-inducible, beta	protein-coding	0.111111	0.731778
chr18-3	chr18	77439269	77439611	+	119.4	0.711	promoter-TSS (NM_048368)	promoter-TSS (NM_048368)	-361	NM_004715	9150	Hs.734021	XM_005266782	ENSG00000060069	CTDP1	CCFDN|FCP1	CTD (carboxy-terminal domain, RNA polymerase II, polypeptide A) phosphatase, subunit 1	protein-coding	0.137427	0.705539
chr12-3	chr12	6643639	6643981	+	118.5	0.715	promoter-TSS (NM_001256799)	promoter-TSS (NM_001256799)	225	NM_002046	2597	Hs.598320	XM_005253678	ENSG00000111640	GAPDH	G3PD|GAPD	glyceraldehyde-3-phosphate dehydrogenase	protein-coding	0.111111	0.71137
chr1-26	chr1	25348875	25349217	+	118	0.812	Intergenic	Intergenic	-57545	NM_001031680	864	Hs.170019	XM_005246024	ENSG00000020633	RUNX3	AML2|CBFA3|PEBP2aC	runt-related transcription factor 3	protein-coding	0.032164	0.673469
chr1-23	chr1	113498758	113499100	+	117.6	0.751	promoter-TSS (NM_001166496)	promoter-TSS (NM_001166496)	46	NM_003051	6566	Hs.75231	XM_005271150	ENSG00000155380	SLC16A1	HHF7|MCT|MCT1	solute carrier family 16 (monocarboxylate transporter), member 1	protein-coding	0.134503	0.734694
chr1-25	chr1	110950146	110950488	+	117.6	0.865	promoter-TSS (NR_102697)	promoter-TSS (NR_102697)	-114	NR_102697	101410535	Hs.559121	XR_246219		LAMTOR5-AS1	RP11-225L12.2	LAMTOR5 antisense RNA 1	ncRNA	0.102339	0.632653
chr20-5	chr20	56964107	56964449	+	116.6	0.89	non-coding (NR_036633, exon 1 of 4)	non-coding (NR_036633, exon 1 of 4)	103	NR_036633	9217	Hs.182625	NM_001195677	ENSG00000124164	VAPB	ALS8|VAMP-B|VAP-B	VAMP (vesicle-associated membrane protein)-associated protein B and C	protein-coding	0.143275	0.74344
chr1-27	chr1	16971080	16971422	+	116.6	0.804	promoter-TSS (NR_027504)	promoter-TSS (NR_027504)	-818	NR_027504	11209	Hs.349110	NR_027504	ENSG00000186301	MST1P2	MSPL-1|MSPL-2|MSPL-3|MSPL1|MSPL2|MSPL3|MSTP1|MSTP2|MSTP3	macrophage stimulating 1 (hepatocyte growth factor-like) pseudogene 2	pseudo	0.122807	0.714286
chr16-5	chr16	33962988	33963330	+	116.2	0.571	promoter-TSS (NR_038368)	promoter-TSS (NR_038368)	-656	NR_038368	649159	Hs.532675	NM_001040069	ENSG00000256642	LINC00273	NCRNA00273|TOP	long intergenic non-protein coding RNA 273	ncRNA	0.049708	0.51312
chr3-9	chr3	5020665	5021007	+	116.2	0.734	promoter-TSS (NM_003670)	promoter-TSS (NM_003670)	-261	NM_003670	8553	Hs.744856	NM_003670	ENSG00000134107	BHLHE40	BHLHB2|DEC1|HLHB2|SHARP-2|STRA13|Stra14	basic helix-loop-helix family, member e40	protein-coding	0.064327	0.682216
chr12-7	chr12	20704286	20704628	+	115.7	0.758	intron (NM_000921, intron 1 of 15)	SSU-rRNA_Hsa|rRNA|rRNA	-20341	NM_001244683	5139	Hs.737522	XM_005253389	ENSG00000172572	PDE3A	CGI-PDE|CGI-PDE A|CGI-PDE-A	phosphodiesterase 3A, cGMP-inhibited	protein-coding	0.05848	0.507289
chr12-4	chr12	125322719	125323061	+	115.7	0.912	intron (NM_001082959, intron 1 of 11)	intron (NM_001082959, intron 1 of 11)	25629	NM_005505	949	Hs.731377	XM_005253633	ENSG00000073060	SCARB1	CD36L1|CLA-1|CLA1|HDLQTL6|SR-BI|SRB1	scavenger receptor class B, member 1	protein-coding	0.026316	0.591837
chr17-5	chr17	78120843	78121185	+	112.4	0.924	promoter-TSS (NM_014740)	promoter-TSS (NM_014740)	-32	NM_014740	9775	Hs.389649	NM_014740	ENSG00000141543	EIF4A3	DDX48|NMP265|NUK34|eIF4AIII	eukaryotic translation initiation factor 4A3	protein-coding	0.125731	0.644315
chr19-8	chr19	16683220	16683562	+	112.4	0.842	promoter-TSS (NM_024881)	promoter-TSS (NM_024881)	-198	NM_024881	79939	Hs.620596	NM_024881	ENSG00000127526	SLC35E1	-	solute carrier family 35, member E1	protein-coding	0.122807	0.71137
chr3-10	chr3	150480797	150481139	+	112.4	0.822	5' UTR (NM_005067, exon 1 of 2)	5' UTR (NM_005067, exon 1 of 2)	295	NM_005067	6478	Hs.692394	NM_005067	ENSG00000181788	SIAH2	hSiah2	siah E3 ubiquitin protein ligase 2	protein-coding	0.146199	0.790087
chr3-11	chr3	183415637	183415979	+	112	0.891	intron (NM_018023, intron 1 of 30)	CpG	202	NM_018023	55689	Hs.632575	XM_005247597	ENSG00000163872	YEATS2	-	YEATS domain containing 2	protein-coding	0.134503	0.784257
chr17-4	chr17	79818907	79819249	+	111.5	0.784	promoter-TSS (NM_000918)	promoter-TSS (NM_000918)	-534	NM_000918	5034	Hs.464336	XM_005256370	ENSG00000185624	P4HB	DSI|ERBA2L|GIT|P4Hbeta|PDI|PDIA1|PHDB|PO4DB|PO4HB|PROHB	prolyl 4-hydroxylase, beta polypeptide	protein-coding	0.119883	0.720117
chr9-1	chr9	139010536	139010878	+	111.5	0.886	promoter-TSS (NM_001256526)	promoter-TSS (NM_001256526)	24	NM_152833	90120	Hs.287411	XR_244778	ENSG00000238227	C9orf69	bA83N9.1	chromosome 9 open reading frame 69	protein-coding	0.163743	0.763848
chr12-5	chr12	6642526	6642868	+	108.7	0.708	promoter-TSS (NM_002046)	promoter-TSS (NM_002046)	-888	NM_002046	2597	Hs.598320	XM_005253678	ENSG00000111640	GAPDH	G3PD|GAPD	glyceraldehyde-3-phosphate dehydrogenase	protein-coding	0.032164	0.644315
chr22-7	chr22	38598398	38598740	+	107.8	0.758	promoter-TSS (NM_001161573)	promoter-TSS (NM_001161573)	-458	NM_001161573	23764	Hs.517617	NM_001161572	ENSG00000185022	MAFF	U-MAF|hMafF	v-maf avian musculoaponeurotic fibrosarcoma oncogene homolog F	protein-coding	0.146199	0.766764
chr8-4	chr8	103540779	103541121	+	107.8	0.845	Intergenic	(CTGTG)n|Simple_repeat|Simple_repeat	-22898	NM_024410	4956	Hs.159274	NM_024410	ENSG00000155087	ODF1	CT133|HSPB10|ODF|ODF2|ODF27|ODFP|ODFPG|ODFPGA|ODFPGB|RT7|SODF	outer dense fiber of sperm tails 1	protein-coding	0.064327	0.606414
chr5-5	chr5	399969	400311	+	107.3	0.85	intron (NM_001242412, intron 4 of 10)	intron (NM_001242412, intron 4 of 10)	43118	NM_138464	116349	Hs.446702	NM_138464	ENSG00000221990	C5orf55	-	chromosome 5 open reading frame 55	protein-coding	0.064327	0.603499
chr17-6	chr17	58469505	58469847	+	106.4	0.827	promoter-TSS (NM_032582)	promoter-TSS (NM_032582)	-90	NM_032582	84669	Hs.132868	XM_005257738		USP32	NY-REN-60|USP10	ubiquitin specific peptidase 32	protein-coding	0.114035	0.734694
chr10-12	chr10	104159268	104159610	+	106.4	0.853	exon (NM_001077494, exon 14 of 23)	exon (NM_001077494, exon 14 of 23)	4086	NM_001261403	4791	Hs.73090	XM_005269860	ENSG00000077150	NFKB2	CVID10|H2TF1|LYT-10|LYT10|NF-kB2|p105|p52	nuclear factor of kappa light polypeptide gene enhancer in B-cells 2 (p49/p100)	protein-coding	0.128655	0.708455
chr10-11	chr10	74033351	74033693	+	105	0.814	promoter-TSS (NM_019058)	promoter-TSS (NM_019058)	-155	NM_019058	54541	Hs.744875	NM_019058	ENSG00000168209	DDIT4	Dig2|REDD-1|REDD1	DNA-damage-inducible transcript 4	protein-coding	0.090643	0.658892
chr1-31	chr1	193090769	193091111	+	104.6	0.854	promoter-TSS (NM_024529)	promoter-TSS (NM_024529)	-148	NM_024529	79577	Hs.378996	NM_024529	ENSG00000134371	CDC73	C1orf28|HPTJT|HRPT2|HYX	cell division cycle 73	protein-coding	0.125731	0.699708
chr1-29	chr1	2064610	2064952	+	104.6	0.838	intron (NM_001033582, intron 1 of 14)	CpG	28626	NM_001033582	5590	Hs.496255	XM_005244770	ENSG00000067606	PRKCZ	PKC-ZETA|PKC2	protein kinase C, zeta	protein-coding	0.087719	0.725948
chr20-6	chr20	61506865	61507207	+	104.6	0.916	Intergenic	ERVL-E-int|LTR|ERVL	-13921	NM_006602	10732	Hs.126248	XM_005260184	ENSG00000101190	TCFL5	CHA|E2BP-1|Figlb|bHLHe82	transcription factor-like 5 (basic helix-loop-helix)	protein-coding	0.052632	0.600583
chr20-7	chr20	44718396	44718738	+	103.6	0.904	promoter-TSS (NM_020967)	promoter-TSS (NM_020967)	13	NM_020967	57727	Hs.654991	XM_005260474	ENSG00000124160	NCOA5	CIA|bA465L10.6	nuclear receptor coactivator 5	protein-coding	0.137427	0.737609
chr17-7	chr17	7738908	7739250	+	102.7	0.889	Intergenic	CpG	-4156	NM_001080424	23135	Hs.223678	XM_005256549	ENSG00000132510	KDM6B	JMJD3	lysine (K)-specific demethylase 6B	protein-coding	0.102339	0.723032
[truncated: 8,861 more rows]

## Sheet: HIF2a
PeakID	Chr	Start	End	Strand	Peak Score	Focus Ratio/Region Size	Annotation	Detailed Annotation	Distance to TSS	Nearest PromoterID	Entrez ID	Nearest Unigene	Nearest Refseq	Nearest Ensembl	Gene Name	Gene Alias	Gene Description	Gene Type	CpG%	GC%
[truncated: 3,092 more rows]

[truncated: 1 more sheets: MITF]
