# Supplementary material for: MITF controls the TCA cycle to modulate the melanoma hypoxia response
Source: Pigment Cell Melanoma Res. 2019 Jul 8;32(6):792–808. doi: 10.1111/pcmr.12802 (PMC6777998; doi:10.1111/pcmr.12802)
Supplement: Supplementary file 8 [file PCMR-32-792-s008.xlsx]

## Sheet: Sheet1
Total subpeaks	MITF_common_annotated_over10.txt	HIF1a_annotated_peaks_over10.txt	HIF1b_annotated_peaks_over10.txt	HIF2a_annotated_peaks_over10.txt	MITF_common	Peak Score	Focus Ratio/Region Size	Annotation	Detailed Annotation	Distance to TSS	Gene Name	Gene Alias	Gene Description	Gene Type	MITF_PLX_Peak Score	HIF1a	Peak Score	Focus Ratio/Region Size	Annotation	Detailed Annotation	Distance to TSS	Gene Name	HIF1b	HIF2a	Peak Score	Focus Ratio/Region Size	Annotation	Detailed Annotation	Distance to TSS	Gene Name	Gene Alias	Gene Description	Gene Type	IGR39	logFC	FC	logCPM	F	PValue	FDR	IGR39_DMEM_0h_1	IGR39_DMEM_0h_2	IGR39_DMEM_0h_3	IGR39_DMEM_12h_1	IGR39_DMEM_12h_2	IGR39_DMEM_12h_3	IGR37	logFC	FC
3	chr1-2740		chr1-176	chr1-81	chr1-2740	10.9	0.818	Intergenic	Intergenic	-76902	SLC2A1	DYT17|DYT18|DYT9|EIG12|GLUT|GLUT1|GLUT1DS|HTLVR|PED	solute carrier family 2 (facilitated glucose transporter), member 1	protein-coding	11.8								chr1-176	chr1-81	24.7	0.8	Intergenic	Intergenic	-76964	SLC2A1	DYT17|DYT18|DYT9|EIG12|GLUT|GLUT1|GLUT1DS|HTLVR|PED	solute carrier family 2 (facilitated glucose transporter), member 1	protein-coding	SLC2A1	1.48787	2.80474	7.41234	47.3476	3.43e-06	0.00119039	34.4498	82.2937	71.7892	192.239	160.455	177.571	SLC2A1	2.3018	4.93073
3		chr1-6	chr1-3	chr1-7							AK4					chr1-6	130.8	0.831	intron (NM_001005353, intron 2 of 5)	CpG	552	AK4	chr1-3	chr1-7	102.8	0.741	intron (NM_001005353, intron 2 of 5)	CpG	573	AK4	AK 4|AK3|AK3L1|AK3L2	adenylate kinase 4	protein-coding	AK4	1.20768	2.30966	6.77864	48.9264	2.8e-06	0.00114714	36.3531	51.222	62.313	121.201	109.143	116.704	AK4	2.53057	5.77801
3		chr2-1	chr2-1	chr2-1							PDK1					chr2-1	87.4	0.894	non-coding (NR_103729, exon 1 of 12)	non-coding (NR_103729, exon 1 of 12)	118	PDK1	chr2-1	chr2-1	54.4	0.886	promoter-TSS (NM_002610)	promoter-TSS (NM_002610)	97	PDK1	-	pyruvate dehydrogenase kinase, isozyme 1	protein-coding	PDK1	1.26545	2.40403	5.79237	73.9835	1.93e-07	0.000194134	8.37453	9.07538	10.6248	22.7252	21.394	23.6978	PDK1	2.81294	7.02715
3		chr4-1	chr4-1	chr4-4							ANKRD37					chr4-1	74.5	0.753	promoter-TSS (NM_181726)	promoter-TSS (NM_181726)	-198	ANKRD37	chr4-1	chr4-4	34.7	0.667	promoter-TSS (NM_181726)	promoter-TSS (NM_181726)	-248	ANKRD37	Lrp2bp	ankyrin repeat domain 37	protein-coding	ANKRD37	1.33302	2.5193	5.09568	36.2022	1.69e-05	0.0029867	4.18726	6.76808	5.88671	13.1301	12.7027	17.043	ANKRD37	2.32655	5.01606
3		chr3-1	chr3-1	chr3-8							PFKFB4					chr3-1	59	0.881	promoter-TSS (NM_004567)	promoter-TSS (NM_004567)	-479	PFKFB4	chr3-1	chr3-8	36.5	0.769	promoter-TSS (NM_004567)	promoter-TSS (NM_004567)	-457	PFKFB4	-	6-phosphofructo-2-kinase/fructose-2,6-biphosphatase 4	protein-coding	PFKFB4	1.27475	2.41957	5.85355	26.3872	9.53e-05	0.00894106	6.28089	8.30628	3.15872	14.4768	11.1984	17.043	PFKFB4	2.16135	4.47332
3		chr10-16	chr10-11	chr10-42							DDIT4					chr10-16	48.2	0.808	promoter-TSS (NM_019058)	promoter-TSS (NM_019058)	-154	DDIT4	chr10-11	chr10-42	24.7	0.702	promoter-TSS (NM_019058)	promoter-TSS (NM_019058)	-202	DDIT4	Dig2|REDD-1|REDD1	DNA-damage-inducible transcript 4	protein-coding	DDIT4	1.45075	2.7335	8.99408	25.8723	0.000105523	0.00925592	6.28089	17.8431	8.18396	25.5869	27.0768	36.3583	DDIT4	1.6906	3.2279
3		chr10-19	chr10-1	chr10-17							DDIT4					chr10-19	43.9	0.844	Intergenic	CpG	-12834	DDIT4	chr10-1	chr10-17	47.1	0.814	Intergenic	CpG	-12860	DDIT4	Dig2|REDD-1|REDD1	DNA-damage-inducible transcript 4	protein-coding	DDIT4	1.45075	2.7335	8.99408	25.8723	0.000105523	0.00925592	6.28089	17.8431	8.18396	25.5869	27.0768	36.3583	DDIT4	1.6906	3.2279
3		chr3-7	chr3-16	chr3-31							TMEM45A					chr3-7	38.7	0.904	promoter-TSS (NM_018004)	promoter-TSS (NM_018004)	-26	TMEM45A	chr3-16	chr3-31	18.7	0.762	promoter-TSS (NM_018004)	promoter-TSS (NM_018004)	-67	TMEM45A	DERP7	transmembrane protein 45A	protein-coding	TMEM45A	1.2953	2.45428	7.35423	74.7835	1.79e-07	0.000194134	20.9363	21.0733	20.101	54.8773	47.1337	50.4796	TMEM45A	2.70923	6.53975
3		chr10-28	chr10-9	chr10-48							BNIP3					chr10-28	36.2	0.846	promoter-TSS (NM_004052)	promoter-TSS (NM_004052)	12	BNIP3	chr10-9	chr10-48	24.7	0.764	promoter-TSS (NM_004052)	promoter-TSS (NM_004052)	0	BNIP3	NIP3	BCL2/adenovirus E1B 19kDa interacting protein 3	protein-coding	BNIP3	1.03951	2.05554	8.2824	62.9315	5.64e-07	0.000434303	57.4797	70.2957	68.3433	136.183	127.027	140.239	BNIP3	2.22298	4.66856
3		chr8-5	chr8-6	chr8-10							BNIP3L					chr8-5	30.6	0.83	intron (NM_004331, intron 1 of 5)	intron (NM_004331, intron 1 of 5)	693	BNIP3L	chr8-6	chr8-10	18.7	0.75	intron (NM_004331, intron 1 of 5)	intron (NM_004331, intron 1 of 5)	761	BNIP3L	BNIP3a|NIX	BCL2/adenovirus E1B 19kDa interacting protein 3-like	protein-coding	BNIP3L	1.02736	2.03829	7.239	41.1208	8.05e-06	0.00206689	19.4137	28.3029	24.5519	53.3622	41.2838	53.0767	BNIP3L	1.38368	2.60933
3		chr2-33	chr2-9	chr2-90							HK2					chr2-33	24.1	0.877	Intergenic	Intergenic	-53939	HK2	chr2-9	chr2-90	13.7	0.722	Intergenic	Intergenic	-53897	HK2	HKII|HXK2	hexokinase 2	protein-coding	HK2	1.89685	3.724	6.17054	136.799	2.56e-09	1.11e-05	10.6585	16.6126	17.8037	58.244	54.1536	56.6476	HK2	1.71999	3.29434
3		chr11-25	chr11-14	chr11-18							MIR210HG					chr11-25	12.5	0.623	promoter-TSS (NR_038262)	promoter-TSS (NR_038262)	2	MIR210HG	chr11-14	chr11-18	19.6	0.708	promoter-TSS (NR_038262)	promoter-TSS (NR_038262)	-70	MIR210HG	-	MIR210 host gene (non-protein coding)	ncRNA	MIR210HG	1.72379	3.30302	5.18569	37.2011	1.45e-05	0.00276526	1.14198	2.46112	2.29725	7.07008	7.01991	6.00562	MIR210HG	3.84588	14.3789
3		chr10-83	chr10-38	chr10-63							DDIT4					chr10-83	12.1	0.592	Intergenic	MIRb|SINE|MIR	23624	DDIT4	chr10-38	chr10-63	17.8	0.651	Intergenic	Intergenic	23533	DDIT4	Dig2|REDD-1|REDD1	DNA-damage-inducible transcript 4	protein-coding	DDIT4	1.45075	2.7335	8.99408	25.8723	0.000105523	0.00925592	6.28089	17.8431	8.18396	25.5869	27.0768	36.3583	DDIT4	1.6906	3.2279
3		chr6-45	chr6-26	chr6-69							NRN1					chr6-45	12.1	0.778	Intergenic	CpG	-1201	NRN1	chr6-26	chr6-69	12.8	0.717	Intergenic	CpG	-1232	NRN1	NRN|dJ380B8.2	neuritin 1	protein-coding	NRN1	1.35826	2.56376	5.74672	9.69275	0.00660528	0.0781103	3.42594	6.61426	6.89176	15.8235	14.8755	13.4721	NRN1	1.34551	2.54121
4	chr3-600	chr3-3	chr3-2	chr3-1	chr3-600	25.7	0.729	Intergenic	CpG	7547	BHLHE40	BHLHB2|DEC1|HLHB2|SHARP-2|STRA13|Stra14	basic helix-loop-helix family, member e40	protein-coding	19.4	chr3-3	49.1	0.912	Intergenic	CpG	7599	BHLHE40	chr3-2	chr3-1	70.4	0.884	Intergenic	CpG	7628	BHLHE40	BHLHB2|DEC1|HLHB2|SHARP-2|STRA13|Stra14	basic helix-loop-helix family, member e40	protein-coding	BHLHE40	1.0537	2.07585	4.79239	11.6348	0.00351868	0.0567105	3.04528	8.61392	6.89176	13.4668	15.5441	10.2258	BHLHE40	1.19707	2.29273
4	chr3-864	chr3-8	chr3-9	chr3-2	chr3-864	21.3	0.898	promoter-TSS (NM_003670)	promoter-TSS (NM_003670)	-200	BHLHE40	BHLHB2|DEC1|HLHB2|SHARP-2|STRA13|Stra14	basic helix-loop-helix family, member e40	protein-coding	20	chr3-8	31.8	0.758	promoter-TSS (NM_003670)	promoter-TSS (NM_003670)	-281	BHLHE40	chr3-9	chr3-2	53	0.662	promoter-TSS (NM_003670)	promoter-TSS (NM_003670)	-236	BHLHE40	BHLHB2|DEC1|HLHB2|SHARP-2|STRA13|Stra14	basic helix-loop-helix family, member e40	protein-coding	BHLHE40	1.0537	2.07585	4.79239	11.6348	0.00351868	0.0567105	3.04528	8.61392	6.89176	13.4668	15.5441	10.2258	BHLHE40	1.19707	2.29273
4	chr2-1018	chr2-3	chr2-2	chr2-5	chr2-1018	19.1	0.851	5' UTR (NM_000189, exon 1 of 18)	5' UTR (NM_000189, exon 1 of 18)	1108	HK2	HKII|HXK2	hexokinase 2	protein-coding	15.5	chr2-3	46.9	0.806	5' UTR (NM_000189, exon 1 of 18)	5' UTR (NM_000189, exon 1 of 18)	1175	HK2	chr2-2	chr2-5	45.7	0.779	5' UTR (NM_000189, exon 1 of 18)	5' UTR (NM_000189, exon 1 of 18)	1197	HK2	HKII|HXK2	hexokinase 2	protein-coding	HK2	1.89685	3.724	6.17054	136.799	2.56e-09	1.11e-05	10.6585	16.6126	17.8037	58.244	54.1536	56.6476	HK2	1.71999	3.29434
4	chr8-805	chr8-6	chr8-3	chr8-5	chr8-805	15.3	0.804	Intergenic	Intergenic	-78404	NDRG1	CAP43|CMT4D|DRG-1|DRG1|GC4|HMSNL|NDR1|NMSL|PROXY1|RIT42|RTP|TARG1|TDD5	N-myc downstream regulated 1	protein-coding	12.4	chr8-6	29.7	0.837	Intergenic	Intergenic	-78403	NDRG1	chr8-3	chr8-5	29.2	0.823	Intergenic	Intergenic	-78396	NDRG1	CAP43|CMT4D|DRG-1|DRG1|GC4|HMSNL|NDR1|NMSL|PROXY1|RIT42|RTP|TARG1|TDD5	N-myc downstream regulated 1	protein-coding	NDRG1	2.59376	6.03669	10.411	193.222	1.98e-10	1.29e-06	35.4014	48.7609	41.6377	254.859	196.223	309.37	NDRG1	3.20152	9.1993
4	chr11-952	chr11-2	chr11-1	chr11-2	chr11-952	13.6	0.692	promoter-TSS (NM_001165415)	promoter-TSS (NM_001165415)	56	LDHA	GSD11|HEL-S-133P|LDH1|LDHM	lactate dehydrogenase A	protein-coding	16.9	chr11-2	57.7	0.877	promoter-TSS (NM_001165416)	promoter-TSS (NM_001165416)	87	LDHA	chr11-1	chr11-2	48	0.818	promoter-TSS (NM_001165416)	promoter-TSS (NM_001165416)	66	LDHA	GSD11|HEL-S-133P|LDH1|LDHM	lactate dehydrogenase A	protein-coding	LDHA	1.0993	2.1425	10.0676	10.4619	0.0051146	0.0683691	82.7936	355.785	361.961	604.66	496.742	615.332	LDHA	1.24371	2.36807
[truncated: 23 more columns]
